# Supplementary material for: Unraveling the metabolic landscape of Exophiala spinifera strain FM: Model reconstruction, insights into biodesulfurization and beyond
Source: PLoS One. 2025 Jan 29;20(1):e0317796. doi: 10.1371/journal.pone.0317796 (PMC11778650; doi:10.1371/journal.pone.0317796)
Supplement: S1 File — (XLSX) [file pone.0317796.s001.xlsx]

## Sheet: Reactions
Reaction ID	Reaction Name	Reaction Description	Reaction Formula	Gene-Reaction Association	Reversible
r_0003	(R,R)-butanediol dehydrogenase	Included by getModelFromHomology	s_0035[c] + s_1198[c] <=> s_0020[c] + s_0794[c] + s_1203[c]	NODE_206_length_41826_cov_26.3.g10734	1
r_0005	1,3-beta-glucan synthase	Included by getModelFromHomology	s_1543[c] --> s_0001[ce] + s_0794[c] + s_1538[c]	NODE_49_length_208842_cov_27.4.g5281	0
r_0006	1,6-beta-glucan synthase	Included by getModelFromHomology	s_1543[c] --> s_0004[ce] + s_0794[c] + s_1538[c]	NODE_75_length_148317_cov_28.2.g6859 or NODE_8_length_406910_cov_27.48.g1348 or NODE_20_length_327622_cov_27.4.g2835	0
r_0012	1-pyrroline-5-carboxylate dehydrogenase	Included by getModelFromHomology	s_0119[m] + 2.0 s_0807[m] + s_1200[m] --> s_0799[m] + s_0993[m] + s_1205[m]	NODE_10_length_395589_cov_26.8.g1540	0
r_0014	2,5-diamino-6-ribitylamino-4(3H)-pyrimidinone 5'-phosphate deaminase	Included by getModelFromHomology	s_0142[c] + s_0794[c] + s_0803[c] --> s_0313[c] + s_0419[c]	NODE_41_length_228709_cov_27.1.g4701	0
r_0015	2,5-diamino-6-ribosylamino-4(3H)-pyrimidinone 5'-phosphate reductase (NADPH)	Included by getModelFromHomology	s_0141[c] + s_0794[c] + s_1212[c] --> s_0142[c] + s_1207[c]	NODE_5_length_424989_cov_27.61.g928	0
r_0016	2-aceto-2-hydroxybutanoate synthase	Included by getModelFromHomology	s_0179[m] + s_0799[m] + s_1401[m] --> s_0039[m] + s_0460[m]	(NODE_97_length_120454_cov_27.0.g7868 and NODE_137_length_88891_cov_35.7.g9289) or NODE_38_length_233147_cov_27.2.g4464 or NODE_137_length_88891_cov_35.7.g9289 or NODE_38_length_233147_cov_27.2.g4464	0
r_0017	2-amino-4-hydroxy-6-hydroxymethyldihydropteridine diphosphokinase	Included by getModelFromHomology	s_0148[m] + s_0437[m] --> s_0006[m] + s_0424[m] + s_0799[m]	NODE_152_length_75466_cov_26.7.g9719	0
r_0018	2-aminoadipate transaminase	Included by getModelFromHomology	s_0176[c] + s_0991[c] <=> s_0180[c] + s_0953[c]	NODE_4_length_507526_cov_27.50.g700 or NODE_52_length_197255_cov_26.9.g5495	1
r_0020	2-deoxy-D-arabino-heptulosonate 7-phosphate synthetase	Included by getModelFromHomology	s_0552[m] + s_0807[m] + s_1361[m] --> s_0350[m] + s_1326[m]	NODE_175_length_56413_cov_27.1.g10220	0
r_0023	2-isopropylmalate hydratase	Included by getModelFromHomology	s_0165[c] + s_0803[c] <=> s_0162[c]	NODE_69_length_158162_cov_26.5.g6521	1
r_0024	2-isopropylmalate synthase	Included by getModelFromHomology	s_0232[c] + s_0373[c] + s_0803[c] --> s_0162[c] + s_0529[c] + s_0794[c]	NODE_27_length_259938_cov_27.3.g3536	0
r_0025	2-isopropylmalate synthase	Included by getModelFromHomology	s_0233[m] + s_0376[m] + s_0807[m] --> s_0164[m] + s_0532[m] + s_0799[m]	NODE_27_length_259938_cov_27.3.g3536	0
r_0026	2-keto-4-methylthiobutyrate transamination	Included by getModelFromHomology	s_0294[c] + s_0991[c] --> s_0180[c] + s_1029[c]	NODE_13_length_366849_cov_26.4.g2084 or NODE_1_length_670061_cov_26.98.g79 or NODE_13_length_366849_cov_26.4.g2084 or NODE_1_length_670061_cov_26.98.g79 or NODE_4_length_507526_cov_27.50.g700	0
r_0027	2-methylcitrate dehydratase	Included by getModelFromHomology	s_0834[m] <=> s_0454[m] + s_0807[m]	NODE_7_length_410815_cov_26.94.g1206	1
r_0028	2-methylcitrate synthase	Included by getModelFromHomology	s_0807[m] + s_1273[m] + s_1382[m] --> s_0174[m] + s_0532[m] + s_0799[m]	NODE_123_length_99989_cov_27.5.g8860 or NODE_2_length_654939_cov_26.45.g392	0
r_0029	2-oxo-4-methyl-3-carboxypentanoate decarboxylation	Included by getModelFromHomology	s_0010[c] + s_0794[c] --> s_0291[c] + s_0456[c]	NODE_13_length_366849_cov_26.4.g2084 or NODE_1_length_670061_cov_26.98.g79	0
r_0030	2-oxo-4-methyl-3-carboxypentanoate decarboxylation	Included by getModelFromHomology	s_0011[m] + s_0799[m] --> s_0292[m] + s_0460[m]	NODE_13_length_366849_cov_26.4.g2084 or NODE_1_length_670061_cov_26.98.g79	0
r_0032	3',5'-bisphosphate nucleotidase	Included by getModelFromHomology	s_0390[c] + s_0803[c] --> s_0423[c] + s_1322[c]	NODE_147_length_80095_cov_26.4.g9571 or NODE_205_length_41849_cov_26.9.g10721	0
r_0038	3,4-dihydroxy-2-butanone-4-phosphate synthase	Included by getModelFromHomology	s_0577[c] --> s_0158[c] + s_0722[c] + s_0794[c]	NODE_48_length_212693_cov_26.3.g5222	0
r_0039	3-dehydroquinate dehydratase	Included by getModelFromHomology	s_0210[c] --> s_0211[c] + s_0803[c]	NODE_237_length_29628_cov_26.5.g11045	0
r_0040	3-dehydroquinate synthase	Included by getModelFromHomology	s_0349[c] --> s_0210[c] + s_1322[c]	NODE_99_length_118876_cov_26.9.g7998	0
r_0042	3-deoxy-D-arabino-heptulosonate 7-phosphate synthetase	Included by getModelFromHomology	s_0551[c] + s_0803[c] + s_1360[c] --> s_0349[c] + s_1322[c]	NODE_86_length_134045_cov_27.0.g7384 or NODE_175_length_56413_cov_27.1.g10220	0
r_0044	3-hexaprenyl-4-hydroxy-5-methoxybenzoate decarboxylase	Included by getModelFromHomology	s_0214[m] + s_0799[m] --> s_0157[m] + s_0460[m]	(NODE_157_length_73230_cov_27.0.g9823 and NODE_13_length_366849_cov_26.4.g1970) or NODE_13_length_366849_cov_26.4.g1971 or NODE_157_length_73230_cov_27.0.g9824	0
r_0045	3-hydroxy-L-kynurenine hydrolase	Included by getModelFromHomology	s_0222[c] + s_0803[c] --> s_0224[c] + s_0794[c] + s_0955[c]	NODE_106_length_113993_cov_27..g8246 or NODE_36_length_239177_cov_28.5.g4317	0
r_0057	3-hydroxyacyl-CoA dehydrogenase (3-oxotetradecanoyl-CoA)	Included by getModelFromHomology	s_0054[p] + s_1202[p] --> s_0257[p] + s_0801[p] + s_1206[p]	NODE_142_length_84891_cov_27.2.g9431	0
r_0060	3-isopropylmalate dehydratase	Included by getModelFromHomology	s_0009[c] <=> s_0165[c] + s_0803[c]	NODE_69_length_158162_cov_26.5.g6521	1
r_0061	3-isopropylmalate dehydrogenase	Included by getModelFromHomology	s_0009[c] + s_1198[c] --> s_0010[c] + s_0794[c] + s_1203[c]	NODE_151_length_76219_cov_27.6.g9690 or NODE_27_length_259938_cov_27.3.g3563 or NODE_8_length_406910_cov_27.48.g1346	0
r_0062	3-methyl-2-oxobutanoate decarboxylase	Included by getModelFromHomology	s_0232[c] + s_0794[c] --> s_0456[c] + s_0937[c]	NODE_49_length_208842_cov_27.4.g5294 or NODE_77_length_146545_cov_27.4.g6966 or NODE_49_length_208842_cov_27.4.g5294 or NODE_77_length_146545_cov_27.4.g6966 or NODE_87_length_132516_cov_26.4.g7427 or NODE_49_length_208842_cov_27.4.g5294 or NODE_77_length_146545_cov_27.4.g6966 or NODE_87_length_132516_cov_26.4.g7427	0
r_0063	3-methyl-2-oxobutanoate hydroxymethyltransferase	Included by getModelFromHomology	s_0233[m] + s_0307[m] + s_0807[m] --> s_0150[m] + s_1488[m]	NODE_76_length_147303_cov_26.7.g6923	0
r_0064	3-methyl-2-oxopentanoate decarboxylase	Included by getModelFromHomology	s_0056[c] + s_0794[c] --> s_0166[c] + s_0456[c]	NODE_49_length_208842_cov_27.4.g5294 or NODE_77_length_146545_cov_27.4.g6966 or NODE_49_length_208842_cov_27.4.g5294 or NODE_77_length_146545_cov_27.4.g6966 or NODE_49_length_208842_cov_27.4.g5294 or NODE_77_length_146545_cov_27.4.g6966 or NODE_87_length_132516_cov_26.4.g7427 or NODE_49_length_208842_cov_27.4.g5294 or NODE_77_length_146545_cov_27.4.g6966 or NODE_87_length_132516_cov_26.4.g7427	0
r_0065	3-phosphoshikimate 1-carboxyvinyltransferase	Included by getModelFromHomology	s_0261[c] + s_1360[c] <=> s_0324[c] + s_1322[c]	NODE_67_length_161391_cov_27.3.g6446	1
r_0066	4-amino-4-deoxychorismate synthase	Included by getModelFromHomology	s_0515[c] + s_0999[c] --> s_0269[c] + s_0991[c]	NODE_80_length_144745_cov_26.9.g7101	0
r_0068	4-aminobutyrate transaminase	Included by getModelFromHomology	s_0180[c] + s_0734[c] --> s_0991[c] + s_1461[c]	NODE_39_length_231879_cov_29.3.g4543 or NODE_18_length_335662_cov_27_46_1_46_g2663 or NODE_65_length_163929_cov_26_46_8_46_g6310	0
r_0069	4-hydroxy-L-threonine synthase	Included by getModelFromHomology	s_0264[c] + s_0803[c] --> s_0285[c] + s_1322[c]	NODE_3_length_556175_cov_27.01.g476	0
r_0072	4-methyl-2-oxopentanoate decarboxylase	Included by getModelFromHomology	s_0291[c] + s_0794[c] --> s_0234[c] + s_0456[c]	NODE_49_length_208842_cov_27.4.g5294	0
r_0073	4PP-IP5 depyrophosphorylation to IP6	Included by getModelFromHomology	s_0279[c] + s_0803[c] --> s_0794[c] + s_1158[c] + s_1322[c]	NODE_97_length_120454_cov_27.0.g7899 or NODE_117_length_105693_cov_27..g8647	0
r_0076	5'-nucleotidase (CMP)	Included by getModelFromHomology	s_0526[c] + s_0803[c] --> s_0543[c] + s_1322[c]	NODE_59_length_175307_cov_27.0.g5973	0
r_0077	5'-nucleotidase (IMP)	Included by getModelFromHomology	s_0803[c] + s_0849[c] --> s_0856[c] + s_1322[c]	NODE_123_length_99989_cov_27.5.g8842	0
r_0078	5'-nucleotidase (UMP)	Included by getModelFromHomology	s_0803[c] + s_1545[c] --> s_1322[c] + s_1556[c]	NODE_59_length_175307_cov_27.0.g5973	0
r_0079	5'-phosphoribosylformyl glycinamidine synthetase	Included by getModelFromHomology	s_0301[c] + s_0434[c] + s_0803[c] + s_0999[c] --> s_0302[c] + s_0394[c] + s_0794[c] + s_0991[c] + s_1322[c]	NODE_68_length_158201_cov_27.6.g6459	0
r_0080	5,10-methylenetetrahydrofolate reductase (NADPH)	Included by getModelFromHomology	s_0306[c] + s_0794[c] + s_1212[c] --> s_0322[c] + s_1207[c]	NODE_42_length_223018_cov_26.8.g4786 or NODE_87_length_132516_cov_26.4.g7438 or NODE_42_length_223018_cov_26.8.g4786 or NODE_87_length_132516_cov_26.4.g7438	0
r_0081	5-aminolevulinate synthase	Included by getModelFromHomology	s_0799[m] + s_1005[m] + s_1464[m] --> s_0317[m] + s_0460[m] + s_0532[m]	NODE_154_length_74153_cov_26.9.g9767	0
r_0082	5-diphosphoinositol-1,2,3,4,6-pentakisphosphate diphosphohydrolase	Included by getModelFromHomology	s_0318[c] + s_0803[c] --> s_0794[c] + s_1158[c] + s_1322[c]	NODE_117_length_105693_cov_27..g8647	0
r_0085	5-methyltetrahydropteroyltriglutamate-homocysteine S-methyltransferase	Included by getModelFromHomology	s_0323[c] + s_1012[c] --> s_1029[c] + s_1486[c]	NODE_97_length_120454_cov_27.0.g7870	0
r_0088	5PP-IP5 pyrophosphorylation to 4,5-PP2-IP4	Included by getModelFromHomology	s_0318[c] + 2.0 s_0794[c] + s_1322[c] <=> s_0263[c] + s_0803[c]	NODE_97_length_120454_cov_27.0.g7899	1
r_0089	5PP-IP5 pyrophosphorylation to 5,6-PP2-IP4	Included by getModelFromHomology	s_0318[c] + 2.0 s_0794[c] + s_1322[c] <=> s_0309[c] + s_0803[c]	NODE_97_length_120454_cov_27.0.g7899	1
r_0090	6-phosphofructo-2-kinase	Included by getModelFromHomology	s_0434[c] + s_0557[c] --> s_0394[c] + s_0442[c] + s_0794[c]	NODE_2_length_654939_cov_26.45.g257	0
r_0091	6-phosphogluconolactonase	Included by getModelFromHomology	s_0335[c] + s_0803[c] --> s_0340[c] + s_0794[c]	NODE_92_length_126039_cov_27.1.g7676	0
r_0092	6PP-IP5 depyrophosphorylation to IP6	Included by getModelFromHomology	s_0333[c] + s_0803[c] --> s_0794[c] + s_1158[c] + s_1322[c]	NODE_97_length_120454_cov_27.0.g7899 or NODE_117_length_105693_cov_27..g8647	0
r_0095	acetaldehyde condensation	Included by getModelFromHomology	2.0 s_0359[c] --> s_0020[c]	NODE_49_length_208842_cov_27.4.g5294 or NODE_77_length_146545_cov_27.4.g6966 or NODE_49_length_208842_cov_27.4.g5294 or NODE_77_length_146545_cov_27.4.g6966 or NODE_87_length_132516_cov_26.4.g7427 or NODE_49_length_208842_cov_27.4.g5294 or NODE_77_length_146545_cov_27.4.g6966 or NODE_87_length_132516_cov_26.4.g7427	0
r_0096	acetohydroxy acid isomeroreductase	Included by getModelFromHomology	s_0146[m] + s_0799[m] + s_1214[m] --> s_0016[m] + s_1210[m]	NODE_14_length_355240_cov_27.0.g2186	0
r_0097	acetolactate synthase	Included by getModelFromHomology	s_0799[m] + 2.0 s_1401[m] --> s_0146[m] + s_0460[m]	(NODE_97_length_120454_cov_27.0.g7868 and NODE_137_length_88891_cov_35.7.g9289) or NODE_38_length_233147_cov_27.2.g4464 or NODE_137_length_88891_cov_35.7.g9289 or NODE_38_length_233147_cov_27.2.g4464	0
r_0100	acetyl-CoA C-acyltransferase (palmitoyl-CoA)	Included by getModelFromHomology	s_0250[p] + s_0534[p] --> s_0378[p] + s_1305[p]	NODE_18_length_335662_cov_27.1.g2708 or NODE_47_length_214060_cov_27.1.g5112	0
r_0101	acetyl-CoA C-acyltransferase (tetracosanoyl-CoA)	Included by getModelFromHomology	s_0243[p] + s_0534[p] --> s_0378[p] + s_1482[p]	NODE_18_length_335662_cov_27.1.g2708 or NODE_47_length_214060_cov_27.1.g5112	0
r_0102	acetyl-CoA C-acyltransferase (myristoyl-CoA)	Included by getModelFromHomology	s_0253[p] + s_0534[p] --> s_0378[p] + s_1179[p]	NODE_18_length_335662_cov_27.1.g2708 or NODE_47_length_214060_cov_27.1.g5112	0
r_0103	acetyl-CoA C-acetyltransferase	Included by getModelFromHomology	2.0 s_0373[c] <=> s_0367[c] + s_0529[c]	NODE_78_length_146293_cov_26.9.g6980	1
r_0104	acetyl-CoA C-acetyltransferase	Included by getModelFromHomology	2.0 s_0376[m] <=> s_0370[m] + s_0532[m]	NODE_78_length_146293_cov_26.9.g6980	1
r_0105	acetyl-CoA C-acyltransferase (lauroyl-CoA)	Included by getModelFromHomology	s_0257[p] + s_0534[p] --> s_0378[p] + s_1076[p]	NODE_59_length_175307_cov_27.0.g5985	0
r_0106	acetyl-CoA C-acyltransferase (octanoyl-CoA)	Included by getModelFromHomology	s_0239[p] + s_0534[p] --> s_0378[p] + s_1258[p]	NODE_303_length_7054_cov_28.19.g11360	0
r_0107	acetyl-CoA C-acyltransferase (decanoyl-CoA)	Included by getModelFromHomology	s_0247[p] + s_0534[p] --> s_0378[p] + s_0605[p]	NODE_59_length_175307_cov_27.0.g5985	0
r_0108	acetyl-Coa carboxylase	Included by getModelFromHomology	s_0376[m] + s_0437[m] + s_0447[m] --> s_0397[m] + s_0799[m] + s_1104[m] + s_1326[m]	NODE_24_length_269354_cov_27.3.g3262	0
r_0109	acetyl-CoA carboxylase, reaction	Included by getModelFromHomology	s_0373[c] + s_0434[c] + s_0445[c] --> s_0394[c] + s_0794[c] + s_1101[c] + s_1322[c]	NODE_94_length_121119_cov_26.4.g7733 and NODE_24_length_269354_cov_27.3.g3262	0
r_0112	acetyl-CoA synthetase	Included by getModelFromHomology	s_0362[c] + s_0434[c] + s_0529[c] --> s_0373[c] + s_0423[c] + s_0633[c]	NODE_52_length_197255_cov_26.9.g5483 or NODE_83_length_137659_cov_27.2.g7269	0
r_0113	acetyl-CoA synthetase	Included by getModelFromHomology	s_0365[m] + s_0437[m] + s_0532[m] --> s_0376[m] + s_0424[m] + s_0636[m]	NODE_18_length_335662_cov_27.1.g2707	0
r_0114	acetyl-CoA synthetase nuclear	Included by getModelFromHomology	s_0366[n] + s_0438[n] + s_0533[n] --> s_0377[n] + s_0425[n] + s_0637[n]	NODE_83_length_137659_cov_27.2.g7269	0
r_0115	acetylglutamate kinase	Included by getModelFromHomology	s_0437[m] + s_1192[m] --> s_0397[m] + s_1191[m]	NODE_7_length_410815_cov_26.94.g1168	0
r_0117	aconitase	Included by getModelFromHomology	s_0174[m] <=> s_0012[m]	NODE_8_length_406910_cov_27.48.g1325	1
r_0118	acteylornithine transaminase	Included by getModelFromHomology	s_0145[m] + s_0993[m] --> s_0182[m] + s_1182[m]	NODE_124_length_97750_cov_27.2.g8874	0
r_0137	acylation of GPI inositol at 2 position, GPI-anchor assembly, step 3	Included by getModelFromHomology	s_0329[er] + s_1303[er] <=> s_0330[er] + s_0530[er]	NODE_72_length_151002_cov_26.9.g6672	1
r_0138	adenine deaminase	Included by getModelFromHomology	s_0383[c] + s_0794[c] + s_0803[c] --> s_0419[c] + s_0843[c]	NODE_55_length_187800_cov_32.8.g5730	0
r_0140	adenosine deaminase	Included by getModelFromHomology	s_0386[c] + s_0794[c] + s_0803[c] --> s_0419[c] + s_0856[c]	NODE_72_length_151002_cov_26.9.g6688	0
r_0142	adenosine kinase	Included by getModelFromHomology	s_0386[c] + s_0434[c] --> s_0394[c] + s_0423[c] + s_0794[c]	NODE_88_length_131076_cov_27.1.g7484	0
r_0143	adenosine monophosphate deaminase	Included by getModelFromHomology	s_0423[c] + s_0794[c] + s_0803[c] --> s_0419[c] + s_0849[c]	NODE_56_length_186747_cov_27.1.g5781	0
r_0144	adenosylhomocysteinase	Included by getModelFromHomology	s_0803[c] + s_1413[c] --> s_0386[c] + s_1012[c]	NODE_19_length_334163_cov_27.7.g2813	0
r_0147	adenylate cyclase	Included by getModelFromHomology	s_0434[c] --> s_0192[c] + s_0633[c]	NODE_69_length_158162_cov_26.5.g6522	0
r_0148	adenylate kinase	Included by getModelFromHomology	s_0423[c] + s_0434[c] --> 2.0 s_0394[c]	NODE_4_length_507526_cov_27.50.g766 or NODE_81_length_139484_cov_26.8.g7163	0
r_0151	adenylosuccinate lyase (AICAR)	Included by getModelFromHomology	s_0299[c] --> s_0403[c] + s_0725[c]	NODE_90_length_126318_cov_26.7.g7597	0
r_0152	adenylosuccinate lyase	Included by getModelFromHomology	s_0393[c] <=> s_0423[c] + s_0725[c]	NODE_90_length_126318_cov_26.7.g7597	1
r_0153	adenylosuccinate synthase	Included by getModelFromHomology	s_0785[c] + s_0849[c] + s_0973[c] --> s_0393[c] + s_0739[c] + 2.0 s_0794[c] + s_1322[c]	NODE_32_length_245437_cov_26.5.g3947	0
r_0154	adenylyl-sulfate kinase	Included by getModelFromHomology	s_0298[c] + s_0434[c] <=> s_0201[c] + s_0394[c] + s_0794[c]	NODE_225_length_33110_cov_26.4.g10926	1
r_0156	alanine glyoxylate aminotransferase	Included by getModelFromHomology	s_0779[c] + s_0955[c] --> s_1003[c] + s_1399[c]	NODE_68_length_158201_cov_27.6.g6501	0
r_0157	alanyl-tRNA synthetase	Included by getModelFromHomology	s_0434[c] + s_0955[c] + s_1582[c] --> s_0404[c] + s_0423[c] + s_0633[c]	NODE_5_length_424989_cov_27.61.g947	0
r_0163	alcohol dehydrogenase (ethanol to acetaldehyde)	Included by getModelFromHomology	s_0680[c] + s_1198[c] --> s_0359[c] + s_0794[c] + s_1203[c]	NODE_123_length_99989_cov_27.5.g8864	0
r_0164	alcohol dehydrogenase (glycerol, NADP)	Included by getModelFromHomology	s_0570[c] + s_0794[c] + s_1212[c] --> s_0765[c] + s_1207[c]	NODE_10_length_395589_cov_26.8.g1624 or NODE_153_length_75119_cov_27.1.g9755 or NODE_15_length_354016_cov_27.6.g2330 or NODE_206_length_41826_cov_26.3.g10725 or NODE_226_length_32573_cov_35.6.g10933 or NODE_39_length_231879_cov_29.3.g4573 or NODE_15_length_354016_cov_27.6.g2330 or NODE_18_length_335662_cov_27.1.g2666 or NODE_235_length_30404_cov_26.8.g11031	0
r_0165	mitochondrial alcohol dehydrogenase	Included by getModelFromHomology	s_0361[m] + s_0799[m] + s_1205[m] --> s_0682[m] + s_1200[m]	NODE_123_length_99989_cov_27.5.g8864 or NODE_44_length_222088_cov_27.0.g4922 or NODE_45_length_221366_cov_26.9.g4978 or NODE_46_length_219541_cov_27.4.g5076 or NODE_67_length_161391_cov_27.3.g6441 or NODE_97_length_120454_cov_27.0.g7866	0
r_0166	aldehyde dehydrogenase (2-methylbutanol, NAD)	Included by getModelFromHomology	s_0166[c] + s_0794[c] + s_1203[c] --> s_0169[c] + s_1198[c]	NODE_123_length_99989_cov_27.5.g8864 or NODE_45_length_221366_cov_26.9.g4978 or NODE_67_length_161391_cov_27.3.g6441 or NODE_290_length_8791_cov_27.27.g11327 or NODE_123_length_99989_cov_27.5.g8864 or NODE_44_length_222088_cov_27.0.g4922 or NODE_46_length_219541_cov_27.4.g5076 or NODE_67_length_161391_cov_27.3.g6441	0
r_0167	aldehyde dehydrogenase (2-methylbutanol, NAD)	Included by getModelFromHomology	s_0168[m] + s_0799[m] + s_1205[m] --> s_0171[m] + s_1200[m]	NODE_123_length_99989_cov_27.5.g8864 or NODE_44_length_222088_cov_27.0.g4922 or NODE_45_length_221366_cov_26.9.g4978 or NODE_46_length_219541_cov_27.4.g5076 or NODE_67_length_161391_cov_27.3.g6441 or NODE_97_length_120454_cov_27.0.g7866	0
r_0168	aldehyde dehydrogenase (2-methylbutanol, NADP)	Included by getModelFromHomology	s_0166[c] + s_0794[c] + s_1212[c] --> s_0169[c] + s_1207[c]	NODE_183_length_53949_cov_26.5.g10387 or NODE_55_length_187800_cov_32.8.g5715 or NODE_10_length_395589_cov_26.8.g1624 or NODE_153_length_75119_cov_27.1.g9755 or NODE_15_length_354016_cov_27.6.g2330 or NODE_206_length_41826_cov_26.3.g10725 or NODE_226_length_32573_cov_35.6.g10933 or NODE_39_length_231879_cov_29.3.g4573 or NODE_183_length_53949_cov_26.5.g10387 or NODE_55_length_187800_cov_32.8.g571…	0
r_0169	aldehyde dehydrogenase (2-phenylethanol, NAD)	Included by getModelFromHomology	s_0794[c] + s_1203[c] + s_1318[c] --> s_0185[c] + s_1198[c]	NODE_123_length_99989_cov_27.5.g8864 or NODE_45_length_221366_cov_26.9.g4978 or NODE_67_length_161391_cov_27.3.g6441 or NODE_290_length_8791_cov_27.27.g11327 or NODE_123_length_99989_cov_27.5.g8864 or NODE_44_length_222088_cov_27.0.g4922 or NODE_46_length_219541_cov_27.4.g5076 or NODE_67_length_161391_cov_27.3.g6441	0
r_0170	aldehyde dehydrogenase (2-phenylethanol, NAD)	Included by getModelFromHomology	s_0799[m] + s_1205[m] + s_1320[m] --> s_0187[m] + s_1200[m]	NODE_123_length_99989_cov_27.5.g8864 or NODE_44_length_222088_cov_27.0.g4922 or NODE_45_length_221366_cov_26.9.g4978 or NODE_46_length_219541_cov_27.4.g5076 or NODE_67_length_161391_cov_27.3.g6441 or NODE_97_length_120454_cov_27.0.g7866	0
r_0171	aldehyde dehydrogenase (2-phenylethanol, NADP)	Included by getModelFromHomology	s_0794[c] + s_1212[c] + s_1318[c] --> s_0185[c] + s_1207[c]	NODE_183_length_53949_cov_26.5.g10387 or NODE_55_length_187800_cov_32.8.g5715 or NODE_183_length_53949_cov_26.5.g10387 or NODE_55_length_187800_cov_32.8.g5715 or NODE_67_length_161391_cov_27.3.g6441 or NODE_96_length_120465_cov_26.2.g7853	0
r_0172	aldehyde dehydrogenase (3-aminopropanal, NAD)	Included by getModelFromHomology	s_0208[c] + s_0803[c] + s_1198[c] --> s_0441[c] + 2.0 s_0794[c] + s_1203[c]	NODE_6_length_411765_cov_27.80.g1039 or NODE_113_length_109421_cov_26..g8497 or NODE_149_length_79314_cov_26.9.g9639 or NODE_155_length_73617_cov_27.6.g9793 or NODE_157_length_73230_cov_27.0.g9832 or NODE_16_length_349410_cov_26.6.g2468 or NODE_18_length_335662_cov_27.1.g2624 or NODE_227_length_32214_cov_26.4.g10938 or NODE_24_length_269354_cov_27.3.g3273 or NODE_35_length_240790_cov_27.3.g4252 o…	0
r_0173	aldehyde dehydrogenase (acetaldehyde, NADP)	Included by getModelFromHomology	s_0359[c] + s_0803[c] + s_1207[c] --> s_0362[c] + 2.0 s_0794[c] + s_1212[c]	NODE_149_length_79314_cov_26.9.g9639	0
r_0174	aldehyde dehydrogenase (acetylaldehyde, NAD)	Included by getModelFromHomology	s_0361[m] + s_0807[m] + s_1200[m] --> s_0365[m] + 2.0 s_0799[m] + s_1205[m]	NODE_113_length_109421_cov_26..g8497	0
r_0175	aldehyde dehydrogenase (acetylaldehyde, NADP)	Included by getModelFromHomology	s_0361[m] + s_0807[m] + s_1210[m] --> s_0365[m] + 2.0 s_0799[m] + s_1214[m]	NODE_157_length_73230_cov_27.0.g9832	0
r_0176	aldehyde dehydrogenase (indole-3-acetaldehyde, NAD)	Included by getModelFromHomology	s_0807[m] + s_0852[m] + s_1200[m] --> 2.0 s_0799[m] + s_0854[m] + s_1205[m]	NODE_16_length_349410_cov_26.6.g2468	0
r_0177	aldehyde dehydrogenase (indole-3-acetaldehyde, NADP)	Included by getModelFromHomology	s_0803[c] + s_0850[c] + s_1207[c] --> 2.0 s_0794[c] + s_0853[c] + s_1212[c]	NODE_94_length_121119_cov_26.4.g7763	0
r_0178	aldehyde dehydrogenase (indole-3-acetaldehyde, NADP)	Included by getModelFromHomology	s_0807[m] + s_0852[m] + s_1210[m] --> 2.0 s_0799[m] + s_0854[m] + s_1214[m]	NODE_86_length_134045_cov_27.0.g7378	0
r_0179	aldehyde dehydrogenase (isoamyl alcohol, NAD)	Included by getModelFromHomology	s_0234[c] + s_0794[c] + s_1203[c] --> s_0929[c] + s_1198[c]	NODE_123_length_99989_cov_27.5.g8864 or NODE_45_length_221366_cov_26.9.g4978 or NODE_67_length_161391_cov_27.3.g6441 or NODE_290_length_8791_cov_27.27.g11327 or NODE_123_length_99989_cov_27.5.g8864 or NODE_44_length_222088_cov_27.0.g4922 or NODE_46_length_219541_cov_27.4.g5076 or NODE_67_length_161391_cov_27.3.g6441	0
r_0180	aldehyde dehydrogenase (isoamyl alcohol, NAD)	Included by getModelFromHomology	s_0236[m] + s_0799[m] + s_1205[m] --> s_0931[m] + s_1200[m]	NODE_123_length_99989_cov_27.5.g8864 or NODE_44_length_222088_cov_27.0.g4922 or NODE_45_length_221366_cov_26.9.g4978 or NODE_46_length_219541_cov_27.4.g5076 or NODE_67_length_161391_cov_27.3.g6441 or NODE_97_length_120454_cov_27.0.g7866	0
r_0181	aldehyde dehydrogenase (isoamyl alcohol, NADP)	Included by getModelFromHomology	s_0234[c] + s_0794[c] + s_1212[c] --> s_0929[c] + s_1207[c]	NODE_183_length_53949_cov_26.5.g10387 or NODE_55_length_187800_cov_32.8.g5715 or NODE_183_length_53949_cov_26.5.g10387 or NODE_55_length_187800_cov_32.8.g5715 or NODE_67_length_161391_cov_27.3.g6441 or NODE_96_length_120465_cov_26.2.g7853	0
r_0182	aldehyde dehydrogenase (isobutyl alcohol, NAD)	Included by getModelFromHomology	s_0794[c] + s_0937[c] + s_1203[c] --> s_0932[c] + s_1198[c]	NODE_123_length_99989_cov_27.5.g8864 or NODE_45_length_221366_cov_26.9.g4978 or NODE_67_length_161391_cov_27.3.g6441 or NODE_290_length_8791_cov_27.27.g11327 or NODE_123_length_99989_cov_27.5.g8864 or NODE_44_length_222088_cov_27.0.g4922 or NODE_46_length_219541_cov_27.4.g5076 or NODE_67_length_161391_cov_27.3.g6441	0
r_0183	aldehyde dehydrogenase (isobutyl alcohol, NAD)	Included by getModelFromHomology	s_0799[m] + s_0939[m] + s_1205[m] --> s_0934[m] + s_1200[m]	NODE_123_length_99989_cov_27.5.g8864 or NODE_44_length_222088_cov_27.0.g4922 or NODE_45_length_221366_cov_26.9.g4978 or NODE_46_length_219541_cov_27.4.g5076 or NODE_67_length_161391_cov_27.3.g6441 or NODE_97_length_120454_cov_27.0.g7866	0
r_0184	aldehyde dehydrogenase (isobutyl alcohol, NADP)	Included by getModelFromHomology	s_0794[c] + s_0937[c] + s_1212[c] --> s_0932[c] + s_1207[c]	NODE_183_length_53949_cov_26.5.g10387 or NODE_55_length_187800_cov_32.8.g5715 or NODE_183_length_53949_cov_26.5.g10387 or NODE_55_length_187800_cov_32.8.g5715 or NODE_67_length_161391_cov_27.3.g6441 or NODE_96_length_120465_cov_26.2.g7853	0
r_0185	aldehyde dehydrogenase (phenylacetaldehyde, NAD)	Included by getModelFromHomology	s_0803[c] + s_1198[c] + s_1318[c] --> 2.0 s_0794[c] + s_1203[c] + s_1321[c]	NODE_113_length_109421_cov_26..g8497 or NODE_149_length_79314_cov_26.9.g9639 or NODE_155_length_73617_cov_27.6.g9793 or NODE_157_length_73230_cov_27.0.g9832 or NODE_16_length_349410_cov_26.6.g2468 or NODE_18_length_335662_cov_27.1.g2624 or NODE_227_length_32214_cov_26.4.g10938 or NODE_24_length_269354_cov_27.3.g3273 or NODE_35_length_240790_cov_27.3.g4252 or NODE_35_length_240790_cov_27.3.g4255 o…	0
r_0186	aldehyde dehydrogenase (tryptophol, NAD)	Included by getModelFromHomology	s_0794[c] + s_0850[c] + s_1203[c] --> s_1198[c] + s_1529[c]	NODE_123_length_99989_cov_27.5.g8864 or NODE_45_length_221366_cov_26.9.g4978 or NODE_67_length_161391_cov_27.3.g6441 or NODE_290_length_8791_cov_27.27.g11327 or NODE_123_length_99989_cov_27.5.g8864 or NODE_44_length_222088_cov_27.0.g4922 or NODE_46_length_219541_cov_27.4.g5076 or NODE_67_length_161391_cov_27.3.g6441	0
r_0187	aldehyde dehydrogenase (tryptophol, NAD)	Included by getModelFromHomology	s_0799[m] + s_0852[m] + s_1205[m] --> s_1200[m] + s_1531[m]	NODE_123_length_99989_cov_27.5.g8864 or NODE_44_length_222088_cov_27.0.g4922 or NODE_45_length_221366_cov_26.9.g4978 or NODE_46_length_219541_cov_27.4.g5076 or NODE_67_length_161391_cov_27.3.g6441 or NODE_97_length_120454_cov_27.0.g7866	0
r_0188	alkaline phosphatase (dihydroneopterin)	Included by getModelFromHomology	s_0346[c] + 3.0 s_0803[c] --> s_0343[c] + 2.0 s_0794[c] + 3.0 s_1322[c]	NODE_21_length_297574_cov_26.8.g2942	0
r_0189	allantoate amidinohydrolase	Included by getModelFromHomology	s_0405[c] + s_0803[c] <=> s_1552[c] + s_1555[c]	NODE_38_length_233147_cov_27.2.g4463	1
r_0190	allantoinase, reaction	Included by getModelFromHomology	s_0407[c] + s_0803[c] <=> s_0405[c] + s_0794[c]	NODE_67_length_161391_cov_27.3.g6432	1
r_0191	allophanate hydrolase	Included by getModelFromHomology	3.0 s_0794[c] + s_0803[c] + s_1554[c] --> 2.0 s_0419[c] + 2.0 s_0456[c]	NODE_27_length_259938_cov_27.3.g3497	0
r_0192	alpha 1,2-mannosyltransferase	Included by getModelFromHomology	s_0444[g] + s_0744[g] + s_0797[g] --> s_0414[g] + s_0740[g]	NODE_11_length_392942_cov_27.0.g1772 or NODE_192_length_49322_cov_26.8.g10545 or NODE_218_length_35726_cov_26.1.g10860 or NODE_9_length_401396_cov_27.21.g1403 or NODE_11_length_392942_cov_27.0.g1772 or NODE_218_length_35726_cov_26.1.g10860 or NODE_9_length_401396_cov_27.21.g1403 or NODE_11_length_392942_cov_27.0.g1772 or NODE_192_length_49322_cov_26.8.g10545 or NODE_218_length_35726_cov_26.1.g108…	0
r_0193	alpha,alpha-trehalase	Included by getModelFromHomology	s_0810[v] + s_1522[v] --> 2.0 s_0566[v]	NODE_6_length_411765_cov_27.80.g1036	0
r_0194	alpha,alpha-trehalase	Included by getModelFromHomology	s_0803[c] + s_1520[c] --> 2.0 s_0563[c]	NODE_6_length_411765_cov_27.80.g1036	0
r_0195	alpha,alpha-trehalose-phosphate synthase (UDP-forming)	Included by getModelFromHomology	s_0568[c] + s_1543[c] --> s_0409[c] + s_0794[c] + s_1538[c]	NODE_120_length_102735_cov_26..g8773 or NODE_130_length_95719_cov_27.6.g9093 or (NODE_14_length_355240_cov_27.0.g2117 and NODE_130_length_95719_cov_27.6.g9093) or (NODE_14_length_355240_cov_27.0.g2117 and NODE_14_length_355240_cov_27.0.g2117) or NODE_61_length_173278_cov_26.9.g6083 or NODE_120_length_102735_cov_26..g8773 or NODE_130_length_95719_cov_27.6.g9093 or (NODE_14_length_355240_cov_27.0.g…	0
r_0198	alpha-glucosidase	Included by getModelFromHomology	s_0803[c] + s_1105[c] --> 2.0 s_0563[c]	NODE_17_length_338202_cov_27.7.g2493 or NODE_1_length_670061_cov_26.98.g193 or NODE_212_length_37781_cov_26.4.g10810 or NODE_54_length_193036_cov_28.0.g5681 or NODE_96_length_120465_cov_26.2.g7839	0
r_0199	amidase	Included by getModelFromHomology	s_0280[c] + s_0803[c] --> s_0281[c] + s_0419[c]	NODE_102_length_117370_cov_27..g8103 or NODE_3_length_556175_cov_27.01.g467 or NODE_48_length_212693_cov_26.3.g5198 or NODE_70_length_156640_cov_26.7.g6569 or NODE_2_length_654939_cov_26.45.g427	0
r_0201	Aminobutyraldehyde dehydrogenase	Included by getModelFromHomology	s_0275[m] + s_0807[m] + s_1200[m] --> s_0738[m] + 2.0 s_0799[m] + s_1205[m]	NODE_113_length_109421_cov_26..g8497	0
r_0203	anthranilate synthase	Included by getModelFromHomology	s_0515[c] + s_0999[c] --> s_0427[c] + s_0794[c] + s_0991[c] + s_1399[c]	NODE_115_length_107921_cov_27..g8566 and NODE_2_length_654939_cov_26.45.g454	0
r_0204	Ap4A hydrolase	Included by getModelFromHomology	s_0803[c] + s_1282[c] <=> 2.0 s_0394[c] + 2.0 s_0794[c]	NODE_231_length_31577_cov_27.1.g10992	1
r_0205	arabinose reductase	Included by getModelFromHomology	s_0794[c] + s_0963[c] + s_1212[c] --> s_0961[c] + s_1207[c]	NODE_15_length_354016_cov_27.6.g2330	0
r_0206	arginase	Included by getModelFromHomology	s_0803[c] + s_0965[c] --> s_1266[c] + s_1552[c]	NODE_107_length_111361_cov_27..g8295	0
r_0207	argininosuccinate lyase	Included by getModelFromHomology	s_0015[c] <=> s_0725[c] + s_0965[c]	NODE_65_length_163929_cov_26.8.g6284	1
r_0209	arginyl-tRNA synthetase	Included by getModelFromHomology	s_0434[c] + s_0965[c] + s_1583[c] --> s_0423[c] + s_0428[c] + s_0633[c]	NODE_12_length_368260_cov_29.4.g1841	0
r_0210	arginyl-tRNA synthetase	Included by getModelFromHomology	s_0437[m] + s_0967[m] + s_1584[m] --> s_0424[m] + s_0429[m] + s_0636[m]	NODE_12_length_368260_cov_29.4.g1841	0
r_0211	asparagine synthase (glutamine-hydrolysing)	Included by getModelFromHomology	s_0434[c] + s_0803[c] + s_0973[c] + s_0999[c] --> s_0423[c] + s_0633[c] + s_0794[c] + s_0969[c] + s_0991[c]	NODE_9_length_401396_cov_27.21.g1476	0
r_0212	Asparaginyl-tRNA synthetase	Included by getModelFromHomology	s_0434[c] + s_0969[c] + s_1585[c] --> s_0423[c] + s_0430[c] + s_0633[c]	NODE_102_length_117370_cov_27..g8110	0
r_0213	asparaginyl-tRNA synthetase, miotchondrial	Included by getModelFromHomology	s_0437[m] + s_0971[m] + s_1586[m] --> s_0424[m] + s_0431[m] + s_0636[m]	NODE_6_length_411765_cov_27.80.g1103	0
r_0214	aspartate carbamoyltransferase	Included by getModelFromHomology	s_0455[c] + s_0973[c] --> s_0794[c] + s_1194[c] + s_1322[c]	NODE_31_length_246726_cov_27.2.g3912	0
r_0215	aspartate kinase	Included by getModelFromHomology	s_0434[c] + s_0973[c] --> s_0295[c] + s_0394[c]	NODE_4_length_507526_cov_27.50.g771	0
r_0216	aspartate transaminase	Included by getModelFromHomology	s_0180[c] + s_0973[c] <=> s_0991[c] + s_1271[c]	NODE_62_length_171748_cov_27.3.g6115 or NODE_94_length_121119_cov_26.4.g7739	1
r_0217	aspartate transaminase	Included by getModelFromHomology	s_0993[m] + s_1273[m] --> s_0182[m] + s_0975[m]	NODE_62_length_171748_cov_27.3.g6115 or NODE_94_length_121119_cov_26.4.g7739 or NODE_94_length_121119_cov_26.4.g7738	0
r_0218	aspartate transaminase	Included by getModelFromHomology	s_0184[p] + s_0976[p] <=> s_0995[p] + s_1274[p]	NODE_62_length_171748_cov_27.3.g6115 or NODE_94_length_121119_cov_26.4.g7739	1
r_0220	Aspartyl-tRNA synthetase	Included by getModelFromHomology	s_0434[c] + s_0973[c] + s_1587[c] --> s_0423[c] + s_0432[c] + s_0633[c]	NODE_10_length_395589_cov_26.8.g1586	0
r_0221	Aspartyl-tRNA synthetase	Included by getModelFromHomology	s_0437[m] + s_0975[m] + s_1588[m] --> s_0424[m] + s_0433[m] + s_0636[m]	NODE_26_length_259969_cov_27.4.g3450	0
r_0225	ATP phosphoribosyltransferase	Included by getModelFromHomology	s_0434[c] + s_1386[c] --> s_0326[c] + s_0633[c]	NODE_64_length_163996_cov_27.3.g6238	0
r_0228	beta-1,4 mannosyltransferase	Included by getModelFromHomology	s_0743[c] + s_1184[c] --> s_0443[c] + s_0739[c] + s_0794[c]	NODE_1_length_670061_cov_26.98.g13	0
r_0229	biotin synthase	Included by getModelFromHomology	s_0612[c] + s_1371[c] <=> s_0451[c] + 2.0 s_0794[c]	NODE_34_length_241180_cov_27.8.g4093	1
r_0230	biotin-[acetyl-CoA-carboxylase] ligase	Included by getModelFromHomology	s_0434[c] + s_0451[c] + s_0794[c] --> s_0453[c] + s_0633[c]	NODE_94_length_121119_cov_26.4.g7733	0
r_0231	C-14 sterol reductase	Included by getModelFromHomology	s_0262[c] + s_0794[c] + s_1212[c] --> s_0122[c] + s_1207[c]	NODE_18_length_335662_cov_27.1.g2697	0
r_0233	C-22 sterol desaturase (NADP)	Included by getModelFromHomology	s_0664[c] + s_0794[c] + s_1212[c] + s_1275[c] --> s_0662[c] + 2.0 s_0803[c] + s_1207[c]	NODE_112_length_109587_cov_27..g8457	0
r_0234	C-3 sterol dehydrogenase	Included by getModelFromHomology	s_1207[c] + s_1578[c] --> s_0456[c] + s_1212[c] + s_1579[c]	NODE_86_length_134045_cov_27.0.g7392	0
r_0235	C-3 sterol dehydrogenase (4-methylzymosterol)	Included by getModelFromHomology	s_0297[c] + s_1198[c] --> s_0209[c] + s_0456[c] + s_1203[c]	NODE_86_length_134045_cov_27.0.g7392	0
r_0238	C-4 methyl sterol oxidase	Included by getModelFromHomology	s_0296[c] + s_0794[c] + s_1212[c] + s_1275[c] --> s_0803[c] + s_1207[c] + s_1576[c]	NODE_119_length_103716_cov_27..g8715	0
r_0239	C-4 methyl sterol oxidase	Included by getModelFromHomology	s_0794[c] + s_1212[c] + s_1275[c] + s_1576[c] --> 2.0 s_0803[c] + s_1207[c] + s_1577[c]	NODE_119_length_103716_cov_27..g8715	0
r_0240	C-4 methyl sterol oxidase	Included by getModelFromHomology	s_1212[c] + s_1275[c] + s_1577[c] --> s_0803[c] + s_1207[c] + s_1578[c]	NODE_119_length_103716_cov_27..g8715	0
r_0241	C-4 sterol methyl oxidase (4,4-dimethylzymosterol)	Included by getModelFromHomology	s_0122[c] + 5.0 s_0794[c] + 3.0 s_1275[c] + 6.0 s_4209[erm] --> s_0297[c] + 4.0 s_0803[c] + 6.0 s_4210[erm]	NODE_119_length_103716_cov_27..g8715	0
r_0243	C-8 sterol isomerase	Included by getModelFromHomology	s_0700[c] --> s_0657[c]	NODE_71_length_155431_cov_26.5.g6639	0
r_0244	C-s24 sterol reductase	Included by getModelFromHomology	s_0663[er] + s_0795[er] + s_1213[er] --> s_0667[er] + s_1208[er]	NODE_82_length_138544_cov_28.8.g7202	0
r_0250	carbamoyl-phosphate synthase (glutamine-hydrolysing)	Included by getModelFromHomology	2.0 s_0434[c] + s_0445[c] + s_0803[c] + s_0999[c] --> 2.0 s_0394[c] + s_0455[c] + 2.0 s_0794[c] + s_0991[c] + s_1322[c]	NODE_31_length_246726_cov_27.2.g3912 or NODE_37_length_235433_cov_27.6.g4386 or (NODE_4_length_507526_cov_27.50.g705 and NODE_31_length_246726_cov_27.2.g3912) or (NODE_4_length_507526_cov_27.50.g705 and NODE_31_length_246726_cov_27.2.g3912) or NODE_37_length_235433_cov_27.6.g4386	0
r_0252	carnitine O-acetyltransferase	Included by getModelFromHomology	s_0021[c] + s_0373[c] --> s_0529[c] + s_1235[c]	NODE_100_length_117988_cov_26..g8026	0
r_0253	carnitine O-acetyltransferase	Included by getModelFromHomology	s_0024[p] + s_0378[p] --> s_0534[p] + s_1237[p]	NODE_48_length_212693_cov_26.3.g5190	0
r_0254	carnitine O-acetyltransferase	Included by getModelFromHomology	s_0532[m] + s_1236[m] --> s_0023[m] + s_0376[m]	NODE_48_length_212693_cov_26.3.g5190	0
r_0255	catalase	Included by getModelFromHomology	2.0 s_0837[c] --> 2.0 s_0803[c] + s_1275[c]	NODE_3_length_556175_cov_27.01.g504	0
r_0256	catalase	Included by getModelFromHomology	2.0 s_0840[p] --> 2.0 s_0809[p] + s_1279[p]	NODE_12_length_368260_cov_29.4.g1914	0
r_0259	ceramide-1 hydroxylase (24C)	Included by getModelFromHomology	s_0475[er] + s_0795[er] + s_1213[er] + s_1276[er] --> s_0481[er] + s_0804[er] + s_1208[er]	NODE_72_length_151002_cov_26.9.g6683	0
r_0260	ceramide-1 hydroxylase (24C)	Included by getModelFromHomology	s_0475[er] + s_0795[er] + s_1213[er] + s_1276[er] --> s_0487[er] + s_0804[er] + s_1208[er]	NODE_30_length_247314_cov_27.1.g3818	0
r_0261	ceramide-1 hydroxylase (26C)	Included by getModelFromHomology	s_0478[er] + s_0795[er] + s_1213[er] + s_1276[er] --> s_0484[er] + s_0804[er] + s_1208[er]	NODE_72_length_151002_cov_26.9.g6683	0
r_0262	ceramide-1 hydroxylase (26C)	Included by getModelFromHomology	s_0478[er] + s_0795[er] + s_1213[er] + s_1276[er] --> s_0490[er] + s_0804[er] + s_1208[er]	NODE_30_length_247314_cov_27.1.g3818	0
r_0267	ceramide-3 synthase (24C)	Included by getModelFromHomology	s_0481[er] + s_0795[er] + s_1213[er] + s_1276[er] --> s_0493[er] + s_0804[er] + s_1208[er]	NODE_30_length_247314_cov_27.1.g3818	0
r_0268	ceramide-3 synthase (26C)	Included by getModelFromHomology	s_0484[er] + s_0795[er] + s_1213[er] + s_1276[er] --> s_0496[er] + s_0804[er] + s_1208[er]	NODE_30_length_247314_cov_27.1.g3818	0
r_0269	ceramide-4 synthase (24C)	Included by getModelFromHomology	s_0493[er] + s_0795[er] + s_1213[er] + s_1276[er] --> s_0499[er] + s_0804[er] + s_1208[er]	NODE_30_length_247314_cov_27.1.g3818	0
r_0270	ceramide-4 synthase (26C)	Included by getModelFromHomology	s_0496[er] + s_0795[er] + s_1213[er] + s_1276[er] --> s_0502[er] + s_0804[er] + s_1208[er]	NODE_30_length_247314_cov_27.1.g3818	0
r_0272	chitin synthase	Included by getModelFromHomology	s_1544[c] --> s_0509[c] + s_0794[c] + s_1538[c]	NODE_216_length_36584_cov_27.0.g10841 or NODE_216_length_36584_cov_27.0.g10842 or NODE_216_length_36584_cov_27.0.g10843 or NODE_3_length_556175_cov_27.01.g617 or NODE_14_length_355240_cov_27.0.g2106 or NODE_14_length_355240_cov_27.0.g2188 or NODE_189_length_50265_cov_26.7.g10497 or NODE_189_length_50265_cov_26.7.g10498 or NODE_14_length_355240_cov_27.0.g2106 or NODE_14_length_355240_cov_27.0.g218…	0
r_0274	choline phosphate cytididyltransferase	Included by getModelFromHomology	s_0514[c] + s_0539[c] + s_0794[c] --> s_0469[c] + s_0633[c]	NODE_80_length_144745_cov_26.9.g7114	0
r_0278	chorismate mutase	Included by getModelFromHomology	s_0515[c] --> s_1377[c]	NODE_9_length_401396_cov_27.21.g1433	0
r_0279	chorismate synthase	Included by getModelFromHomology	s_0324[c] --> s_0515[c] + s_1322[c]	NODE_9_length_401396_cov_27.21.g1472	0
r_0280	cis-aconitate(3-) to isocitrate	Included by getModelFromHomology	s_0517[m] + s_0807[m] <=> s_0941[m]	NODE_141_length_85858_cov_27.6.g9395 or NODE_14_length_355240_cov_27.0.g2109 or NODE_14_length_355240_cov_27.0.g2111 or NODE_7_length_410815_cov_26.94.g1179 or NODE_7_length_410815_cov_26.94.g1180	1
r_0281	cis-prenyltransferase step 01	Included by getModelFromHomology	s_0692[lp] + s_0944[lp] --> s_0635[lp] + s_0746[lp]	NODE_178_length_54466_cov_26.7.g10290	0
r_0282	cis-prenyltransferase step 02	Included by getModelFromHomology	s_0746[lp] + s_0944[lp] --> s_0635[lp] + s_1312[lp]	NODE_178_length_54466_cov_26.7.g10290	0
r_0283	cis-prenyltransferase step 03	Included by getModelFromHomology	s_0944[lp] + s_1312[lp] --> s_0635[lp] + s_0830[lp]	NODE_178_length_54466_cov_26.7.g10290	0
r_0284	cis-prenyltransferase step 04	Included by getModelFromHomology	s_0830[lp] + s_0944[lp] --> s_0635[lp] + s_0815[lp]	NODE_178_length_54466_cov_26.7.g10290	0
r_0285	cis-prenyltransferase step 05	Included by getModelFromHomology	s_0815[lp] + s_0944[lp] --> s_0635[lp] + s_1259[lp]	NODE_178_length_54466_cov_26.7.g10290	0
r_0286	cis-prenyltransferase step 06	Included by getModelFromHomology	s_0944[lp] + s_1259[lp] --> s_0635[lp] + s_1232[lp]	NODE_178_length_54466_cov_26.7.g10290	0
r_0287	cis-prenyltransferase step 07	Included by getModelFromHomology	s_0944[lp] + s_1232[lp] --> s_0606[lp] + s_0635[lp]	NODE_178_length_54466_cov_26.7.g10290	0
r_0288	cis-prenyltransferase step 08	Included by getModelFromHomology	s_0606[lp] + s_0944[lp] --> s_0635[lp] + s_1549[lp]	NODE_178_length_54466_cov_26.7.g10290	0
r_0289	cis-prenyltransferase step 09	Included by getModelFromHomology	s_0944[lp] + s_1549[lp] --> s_0635[lp] + s_0641[lp]	NODE_178_length_54466_cov_26.7.g10290	0
r_0290	cis-prenyltransferase step 10	Included by getModelFromHomology	s_0641[lp] + s_0944[lp] --> s_0635[lp] + s_1523[lp]	NODE_178_length_54466_cov_26.7.g10290	0
r_0291	cis-prenyltransferase step 11	Included by getModelFromHomology	s_0944[lp] + s_1523[lp] --> s_0635[lp] + s_1483[lp]	NODE_178_length_54466_cov_26.7.g10290	0
r_0292	cis-prenyltransferase step 12	Included by getModelFromHomology	s_0944[lp] + s_1483[lp] --> s_0635[lp] + s_1310[lp]	NODE_178_length_54466_cov_26.7.g10290	0
r_0293	cis-prenyltransferase step 13	Included by getModelFromHomology	s_0944[lp] + s_1310[lp] --> s_0635[lp] + s_0829[lp]	NODE_178_length_54466_cov_26.7.g10290	0
r_0294	cis-prenyltransferase step 14	Included by getModelFromHomology	s_0829[lp] + s_0944[lp] <=> s_0635[lp] + s_0814[lp]	NODE_178_length_54466_cov_26.7.g10290	1
r_0295	cis-prenyltransferase step 15	Included by getModelFromHomology	s_0814[lp] + s_0944[lp] <=> s_0635[lp] + s_1246[lp]	NODE_178_length_54466_cov_26.7.g10290	1
r_0296	cis-prenyltransferase step 16	Included by getModelFromHomology	s_0944[lp] + s_1246[lp] --> s_0635[lp] + s_1229[lp]	NODE_178_length_54466_cov_26.7.g10290	0
r_0297	cis-prenyltransferase step 17	Included by getModelFromHomology	s_0944[lp] + s_1229[lp] --> s_0635[lp] + s_0845[lp]	NODE_178_length_54466_cov_26.7.g10290	0
r_0298	cis-prenyltransferase step 18	Included by getModelFromHomology	s_0845[lp] + s_0944[lp] --> s_0635[lp] + s_0813[lp]	NODE_178_length_54466_cov_26.7.g10290	0
r_0299	cis-prenyltransferase step 19	Included by getModelFromHomology	s_0813[lp] + s_0944[lp] --> s_0635[lp] + s_0640[lp]	NODE_178_length_54466_cov_26.7.g10290	0
r_0300	citrate synthase	Included by getModelFromHomology	s_0376[m] + s_0807[m] + s_1273[m] --> s_0524[m] + s_0532[m] + s_0799[m]	NODE_123_length_99989_cov_27.5.g8860 or NODE_2_length_654939_cov_26.45.g392 or NODE_123_length_99989_cov_27.5.g8860 or NODE_2_length_654939_cov_26.45.g392	0
r_0301	citrate synthase, peroxisomal	Included by getModelFromHomology	s_0378[p] + s_0809[p] + s_1274[p] --> s_0525[p] + s_0534[p] + s_0801[p]	NODE_123_length_99989_cov_27.5.g8860 or NODE_2_length_654939_cov_26.45.g392	0
r_0302	citrate to cis-aconitate(3-)	Included by getModelFromHomology	s_0524[m] <=> s_0517[m] + s_0807[m]	NODE_141_length_85858_cov_27.6.g9395 or NODE_14_length_355240_cov_27.0.g2109 or NODE_14_length_355240_cov_27.0.g2111 or NODE_7_length_410815_cov_26.94.g1179 or NODE_7_length_410815_cov_26.94.g1180	1
r_0303	citrate to cis-aconitate(3-), cytoplasmic	Included by getModelFromHomology	s_0522[c] <=> s_0516[c] + s_0803[c]	NODE_141_length_85858_cov_27.6.g9395 or NODE_14_length_355240_cov_27.0.g2109 or NODE_14_length_355240_cov_27.0.g2111 or NODE_7_length_410815_cov_26.94.g1179 or NODE_7_length_410815_cov_26.94.g1180	1
r_0304	coproporphyrinogen oxidase (O2 required)	Included by getModelFromHomology	s_0538[c] + 2.0 s_0794[c] + s_1275[c] --> 2.0 s_0456[c] + 2.0 s_0803[c] + s_1384[c]	NODE_27_length_259938_cov_27.3.g3504	0
r_0306	CTP synthase (glutamine)	Included by getModelFromHomology	s_0434[c] + s_0803[c] + s_0999[c] + s_1559[c] --> s_0394[c] + s_0539[c] + 2.0 s_0794[c] + s_0991[c] + s_1322[c]	NODE_25_length_267681_cov_27.5.g3335	0
r_0307	CTP synthase (NH3)	Included by getModelFromHomology	s_0419[c] + s_0434[c] + s_1559[c] --> s_0394[c] + s_0539[c] + 2.0 s_0794[c] + s_1322[c]	NODE_25_length_267681_cov_27.5.g3335	0
r_0308	cystathionine b-lyase	Included by getModelFromHomology	s_0803[c] + s_0980[c] --> s_0419[c] + s_1012[c] + s_1399[c]	NODE_142_length_84891_cov_27.2.g9436	0
r_0309	cystathionine beta-synthase	Included by getModelFromHomology	s_1012[c] + s_1039[c] --> s_0803[c] + s_0980[c]	NODE_4_length_507526_cov_27.50.g659 or NODE_6_length_411765_cov_27.80.g986	0
r_0310	cystathionine g-lyase	Included by getModelFromHomology	s_0803[c] + s_0980[c] --> s_0178[c] + s_0419[c] + s_0981[c]	NODE_142_length_84891_cov_27.2.g9436 or NODE_35_length_240790_cov_27.3.g4205	0
r_0311	cystathionine gamma-synthase	Included by getModelFromHomology	s_0981[c] + s_1233[c] --> s_0362[c] + s_0794[c] + s_0980[c]	NODE_207_length_40235_cov_26.6.g10747 or NODE_244_length_26194_cov_28.4.g11116	0
r_0312	cysteine synthase	Included by getModelFromHomology	s_0841[c] + s_1234[c] --> s_0362[c] + s_0981[c]	NODE_2_length_654939_cov_26.45.g375	0
r_0313	cysteinyl-tRNA synthetase	Included by getModelFromHomology	s_0434[c] + s_0981[c] + s_1589[c] --> s_0423[c] + s_0542[c] + s_0633[c]	NODE_4_length_507526_cov_27.50.g808	0
r_0315	cytidine kinase (GTP)	Included by getModelFromHomology	s_0543[c] + s_0785[c] --> s_0526[c] + s_0739[c] + s_0794[c]	NODE_242_length_26427_cov_27.2.g11092	0
r_0317	cytochrome P450 lanosterol 14-alpha-demethylase (NADP)	Included by getModelFromHomology	2.0 s_0794[c] + s_1059[c] + 3.0 s_1212[c] + 3.0 s_1275[c] --> s_0262[c] + s_0722[c] + 4.0 s_0803[c] + 3.0 s_1207[c]	NODE_17_length_338202_cov_27.7.g2503 or (NODE_26_length_259969_cov_27.4.g3423 and NODE_31_length_246726_cov_27.2.g3883)	0
r_0319	D-arabinono-1,4-lactone oxidase	Included by getModelFromHomology	s_0547[c] + s_1275[c] --> s_0607[c] + s_0794[c] + s_0837[c]	NODE_9_length_401396_cov_27.21.g1421	0
r_0320	D-arabinose 1-dehydrogenase (NAD)	Included by getModelFromHomology	s_0548[c] + s_1198[c] --> s_0547[c] + s_0794[c] + s_1203[c]	NODE_246_length_24423_cov_26.3.g11134	0
r_0321	D-arabinose 1-dehydrogenase (NADP)	Included by getModelFromHomology	s_0548[c] + s_1207[c] --> s_0547[c] + s_0794[c] + s_1212[c]	NODE_153_length_75119_cov_27.1.g9755	0
r_0322	D-fructose 1-phosphate D-glyceraldehyde-3-phosphate-lyase	Included by getModelFromHomology	s_0556[c] <=> s_0570[c] + s_0629[c]	NODE_75_length_148317_cov_28.2.g6837	1
r_0323	D-sorbitol dehydrogenase (D-fructose producing)	Included by getModelFromHomology	s_0561[c] + s_1198[c] --> s_0553[c] + s_0794[c] + s_1203[c]	NODE_121_length_101246_cov_27..g8778 or NODE_206_length_41826_cov_26.3.g10735 or NODE_57_length_176316_cov_27.6.g5834 or NODE_121_length_101246_cov_27..g8778 or NODE_206_length_41826_cov_26.3.g10735 or NODE_57_length_176316_cov_27.6.g5834	0
r_0328	deoxyadenosine deaminase	Included by getModelFromHomology	s_0132[c] + s_0794[c] + s_0803[c] --> s_0136[c] + s_0419[c]	NODE_55_length_187800_cov_32.8.g5730	0
r_0330	deoxyguanylate kinase (dGMP:ATP)	Included by getModelFromHomology	s_0434[c] + s_0615[c] <=> s_0394[c] + s_0613[c]	NODE_13_length_366849_cov_26.4.g2047	1
r_0331	deoxyhypusine synthase, cytosolic/mitochondrial	Included by getModelFromHomology	s_0803[c] + s_1439[c] + s_1537[m] --> s_0274[c] + s_1526[c] + s_1535[m]	NODE_27_length_259938_cov_27.3.g3559	0
r_0346	dihydrofolate synthase	Included by getModelFromHomology	s_0347[c] + s_0434[c] + s_0991[c] --> s_0394[c] + s_0625[c] + s_0794[c] + s_1322[c]	NODE_126_length_97537_cov_27.6.g8950	0
r_0347	dihydroneopterin aldolase	Included by getModelFromHomology	s_0344[m] --> s_0148[m] + s_0777[m]	NODE_152_length_75466_cov_26.7.g9719	0
r_0348	dihydroneopterin monophosphate dephosphorylase	Included by getModelFromHomology	s_0345[c] + s_0803[c] --> s_0343[c] + s_1322[c]	NODE_6_length_411765_cov_27.80.g1109	0
r_0349	dihydroorotase	Included by getModelFromHomology	s_0061[c] + s_0803[c] <=> s_0794[c] + s_1194[c]	NODE_14_length_355240_cov_27.0.g2170	1
r_0350	dihydropteroate synthase	Included by getModelFromHomology	s_0148[m] + s_0273[m] --> s_0348[m] + s_0807[m]	NODE_152_length_75466_cov_26.7.g9719	0
r_0351	dihydropteroate synthase	Included by getModelFromHomology	s_0006[m] + s_0273[m] --> s_0348[m] + s_0636[m]	NODE_152_length_75466_cov_26.7.g9719	0
r_0352	dihydroxy-acid dehydratase (2,3-dihydroxy-3-methylbutanoate)	Included by getModelFromHomology	s_0016[m] --> s_0233[m] + s_0807[m]	NODE_49_length_208842_cov_27.4.g5300	0
r_0353	dihydroxy-acid dehydratase (2,3-dihydroxy-3-methylpentanoate)	Included by getModelFromHomology	s_0008[m] --> s_0060[m] + s_0807[m]	NODE_4_length_507526_cov_27.50.g798	0
r_0354	dihydroxyacetone kinase	Included by getModelFromHomology	s_0434[c] + s_0771[c] --> s_0394[c] + s_0629[c] + s_0794[c]	NODE_47_length_214060_cov_27.1.g5166	0
r_0355	dimethylallyltranstransferase	Included by getModelFromHomology	s_0943[c] + s_1376[c] --> s_0633[c] + s_0745[c]	NODE_113_length_109421_cov_26..g8511	0
r_0356	diphosphoglyceromutase	Included by getModelFromHomology	s_0075[c] <=> s_0140[c] + s_0794[c]	NODE_83_length_137659_cov_27.2.g7266	1
r_0357	diphosphoinositol-1,3,4,6-tetrakisphosphate diphosphohydrolase	Included by getModelFromHomology	s_0309[c] + 3.0 s_0803[c] --> 3.0 s_0794[c] + s_1156[c] + 3.0 s_1322[c]	NODE_117_length_105693_cov_27..g8647	0
r_0359	diphthine synthase	Included by getModelFromHomology	s_0143[c] + s_1416[c] --> s_0144[c] + s_0794[c] + s_1413[c]	NODE_99_length_118876_cov_26.9.g7969	0
r_0362	dolichyl-phosphate-mannose--protein mannosyltransferase	Included by getModelFromHomology	s_0644[er] --> s_0646[er] + s_1108[er]	NODE_112_length_109587_cov_27..g8470 or (NODE_2_length_654939_cov_26.45.g419 and NODE_112_length_109587_cov_27..g8470) or NODE_112_length_109587_cov_27..g8470 or NODE_199_length_47323_cov_26.9.g10647 or NODE_112_length_109587_cov_27..g8470 or NODE_2_length_654939_cov_26.45.g419	0
r_0366	enolase	Included by getModelFromHomology	s_0188[c] <=> s_0803[c] + s_1360[c]	NODE_116_length_106348_cov_27..g8607	1
r_0370	exo-1,3-beta-glucan glucohydrase	Included by getModelFromHomology	s_0003[e] + s_0805[e] --> s_0565[e]	NODE_91_length_126072_cov_27.5.g7608 or NODE_91_length_126072_cov_27.5.g7609 or NODE_43_length_222341_cov_26.6.g4862 or NODE_47_length_214060_cov_27.1.g5154 or NODE_76_length_147303_cov_26.7.g6920 or NODE_91_length_126072_cov_27.5.g7608 or NODE_109_length_110887_cov_27..g8356 or NODE_91_length_126072_cov_27.5.g7608	0
r_0373	farnesyltranstransferase	Included by getModelFromHomology	s_0190[c] + s_0943[c] --> s_0189[c] + s_0633[c]	NODE_2_length_654939_cov_26.45.g442	0
r_0399	fatty-acid--CoA ligase (decanoate)	Included by getModelFromHomology	s_0439[p] + s_0534[p] + s_0600[p] <=> s_0426[p] + s_0605[p] + s_0638[p]	NODE_2_length_654939_cov_26.45.g374	1
r_0400	fatty-acid--CoA ligase (dodecanoate)	Included by getModelFromHomology	s_0439[p] + s_0534[p] + s_1070[p] <=> s_0426[p] + s_0638[p] + s_1076[p]	NODE_2_length_654939_cov_26.45.g374	1
r_0402	fatty-acid--CoA ligase (hexadecanoate)	Included by getModelFromHomology	s_0439[p] + s_0534[p] + s_1291[p] <=> s_0426[p] + s_0638[p] + s_1305[p]	NODE_2_length_654939_cov_26.45.g374	1
r_0410	fatty-acid--CoA ligase (octanoate)	Included by getModelFromHomology	s_0439[p] + s_0534[p] + s_1253[p] <=> s_0426[p] + s_0638[p] + s_1258[p]	NODE_2_length_654939_cov_26.45.g374	1
r_0412	fatty-acid--CoA ligase (tetradecanoate)	Included by getModelFromHomology	s_0439[p] + s_0534[p] + s_1166[p] <=> s_0426[p] + s_0638[p] + s_1179[p]	NODE_2_length_654939_cov_26.45.g374	1
r_0436	ferrochelatase	Included by getModelFromHomology	s_0926[m] + s_1383[m] --> s_0712[m] + 2.0 s_0799[m]	NODE_265_length_15296_cov_25.8.g11244	0
r_0441	FMN reductase	Included by getModelFromHomology	s_0714[c] + 2.0 s_0794[c] + s_1203[c] --> s_0717[c] + s_1198[c]	NODE_15_length_354016_cov_27.6.g2320	0
r_0442	FMN reductase	Included by getModelFromHomology	s_0714[c] + 2.0 s_0794[c] + s_1212[c] --> s_0717[c] + s_1207[c]	NODE_15_length_354016_cov_27.6.g2320	0
r_0446	formate-tetrahydrofolate ligase	Included by getModelFromHomology	s_0434[c] + s_0722[c] + s_1487[c] <=> s_0120[c] + s_0394[c] + s_1322[c]	NODE_49_length_208842_cov_27.4.g5314	1
r_0447	formate-tetrahydrofolate ligase	Included by getModelFromHomology	s_0437[m] + s_0724[m] + s_1488[m] <=> s_0121[m] + s_0397[m] + s_1326[m]	NODE_49_length_208842_cov_27.4.g5314	1
r_0448	fructose-2,6-bisphosphate 2-phosphatase	Included by getModelFromHomology	s_0442[c] + s_0803[c] --> s_0557[c] + s_1322[c]	NODE_7_length_410815_cov_26.94.g1190 or NODE_169_length_59077_cov_27.0.g10118 or NODE_2_length_654939_cov_26.45.g257	0
r_0449	fructose-bisphosphatase	Included by getModelFromHomology	s_0555[c] + s_0803[c] --> s_0557[c] + s_1322[c]	NODE_169_length_59077_cov_27.0.g10114	0
r_0450	fructose-bisphosphate aldolase	Included by getModelFromHomology	s_0555[c] --> s_0629[c] + s_0764[c]	NODE_264_length_16050_cov_32.4.g11238	0
r_0451	fumarase	Included by getModelFromHomology	s_0727[m] + s_0807[m] <=> s_0068[m]	NODE_65_length_163929_cov_26.8.g6285	1
r_0452	fumarase, cytoplasmic	Included by getModelFromHomology	s_0725[c] + s_0803[c] <=> s_0066[c]	NODE_65_length_163929_cov_26.8.g6285	1
r_0454	fumarate reductase	Included by getModelFromHomology	s_0690[m] + s_0727[m] <=> s_0688[m] + s_0799[m] + s_1460[m]	NODE_70_length_156640_cov_26.7.g6606	1
r_0455	soluble fumarate reductase	Included by getModelFromHomology	s_0689[c] + s_0725[c] <=> s_0687[c] + s_0794[c] + s_1458[c]	NODE_70_length_156640_cov_26.7.g6606	1
r_0458	galactokinase	Included by getModelFromHomology	s_0434[c] + s_0558[c] --> s_0394[c] + s_0410[c] + s_0794[c]	NODE_22_length_283055_cov_26.7.g3058 or NODE_38_length_233147_cov_27.2.g4467	0
r_0460	gamma-glutamylcysteine synthetase	Included by getModelFromHomology	s_0434[c] + s_0981[c] + s_0991[c] --> s_0394[c] + s_0794[c] + s_0988[c] + s_1322[c]	NODE_16_length_349410_cov_26.6.g2361	0
r_0462	geranyltranstransferase	Included by getModelFromHomology	s_0745[c] + s_0943[c] --> s_0190[c] + s_0633[c]	NODE_113_length_109421_cov_26..g8511	0
r_0463	glucan 1,4-alpha-glucosidase	Included by getModelFromHomology	s_0773[c] + s_0803[c] --> s_0563[c]	NODE_103_length_117134_cov_27..g8136	0
r_0466	glucose 6-phosphate dehydrogenase	Included by getModelFromHomology	s_0568[c] + s_1207[c] --> s_0335[c] + s_0794[c] + s_1212[c]	NODE_35_length_240790_cov_27.3.g4235 or NODE_35_length_240790_cov_27.3.g4234	0
r_0467	glucose-6-phosphate isomerase	Included by getModelFromHomology	s_0568[c] <=> s_0557[c]	NODE_97_length_120454_cov_27.0.g7896	1
r_0468	glutamate 5-kinase	Included by getModelFromHomology	s_0434[c] + s_0991[c] --> s_0394[c] + s_0986[c]	NODE_20_length_327622_cov_27.4.g2834	0
r_0469	glutamate decarboxylase	Included by getModelFromHomology	s_0794[c] + s_0991[c] --> s_0456[c] + s_0734[c]	NODE_15_length_354016_cov_27.6.g2345	0
r_0470	glutamate dehydrogenase (NAD)	Included by getModelFromHomology	s_0803[c] + s_0991[c] + s_1198[c] --> s_0180[c] + s_0419[c] + s_0794[c] + s_1203[c]	NODE_25_length_267681_cov_27.5.g3347	0
r_0471	glutamate dehydrogenase (NADP)	Included by getModelFromHomology	s_0180[c] + s_0419[c] + s_0794[c] + s_1212[c] --> s_0803[c] + s_0991[c] + s_1207[c]	NODE_36_length_239177_cov_28.5.g4287 or NODE_36_length_239177_cov_28.5.g4286	0
r_0472	glutamate synthase (NADH2)	Included by getModelFromHomology	s_0180[c] + s_0794[c] + s_0999[c] + s_1203[c] --> 2.0 s_0991[c] + s_1198[c]	NODE_53_length_196776_cov_30.8.g5613	0
r_0473	glutamate-5-semialdehyde dehydrogenase	Included by getModelFromHomology	s_0794[c] + s_0986[c] + s_1212[c] --> s_0997[c] + s_1207[c] + s_1322[c]	NODE_15_length_354016_cov_27.6.g2229	0
r_0477	glutamine-fructose-6-phosphate transaminase	Included by getModelFromHomology	s_0557[c] + s_0999[c] --> s_0412[c] + s_0991[c]	NODE_26_length_259969_cov_27.4.g3468	0
r_0478	glutaminyl-tRNA synthetase	Included by getModelFromHomology	s_0434[c] + s_0999[c] + s_1590[c] --> s_0423[c] + s_0633[c] + s_0747[c]	NODE_22_length_283055_cov_26.7.g3094	0
r_0479	glutamyl-tRNA synthetase	Included by getModelFromHomology	s_0434[c] + s_0991[c] + s_1591[c] --> s_0423[c] + s_0633[c] + s_0748[c]	NODE_42_length_223018_cov_26.8.g4796	0
r_0480	glutamyl-tRNA synthetase	Included by getModelFromHomology	s_0437[m] + s_0993[m] + s_1592[m] --> s_0424[m] + s_0636[m] + s_0749[m]	NODE_160_length_70752_cov_27.5.g9913	0
r_0483	glutathione peridoxase	Included by getModelFromHomology	2.0 s_0750[c] + s_0837[c] --> s_0754[c] + 2.0 s_0803[c]	NODE_83_length_137659_cov_27.2.g7273	0
r_0486	glyceraldehyde-3-phosphate dehydrogenase	Included by getModelFromHomology	s_0764[c] + s_1198[c] + s_1322[c] <=> s_0075[c] + s_0794[c] + s_1203[c]	NODE_31_length_246726_cov_27.2.g3898	1
r_0487	glycerol dehydrogenase (NADP-dependent)	Included by getModelFromHomology	s_0765[c] + s_1207[c] --> s_0771[c] + s_0794[c] + s_1212[c]	NODE_153_length_75119_cov_27.1.g9755 or NODE_15_length_354016_cov_27.6.g2330 or NODE_181_length_54163_cov_26.8.g10345 or NODE_206_length_41826_cov_26.3.g10725 or NODE_226_length_32573_cov_35.6.g10933 or NODE_39_length_231879_cov_29.3.g4573	0
r_0488	glycerol kinase	Included by getModelFromHomology	s_0434[c] + s_0765[c] --> s_0394[c] + s_0767[c] + s_0794[c]	NODE_59_length_175307_cov_27.0.g5951 or NODE_77_length_146545_cov_27.4.g6946 or NODE_83_length_137659_cov_27.2.g7240	0
r_0489	glycerol-3-phosphatase	Included by getModelFromHomology	s_0767[c] + s_0803[c] --> s_0765[c] + s_1322[c]	NODE_44_length_222088_cov_27.0.g4951	0
r_0490	glycerol-3-phosphate dehydrogenase (fad)	Included by getModelFromHomology	s_0688[m] + s_0770[m] + s_0799[m] --> s_0632[m] + s_0690[m]	NODE_27_length_259938_cov_27.3.g3535 or NODE_77_length_146545_cov_27.4.g6942 or NODE_77_length_146545_cov_27.4.g6943	0
r_0491	glycerol-3-phosphate dehydrogenase (NAD)	Included by getModelFromHomology	s_0629[c] + s_0794[c] + s_1203[c] --> s_0767[c] + s_1198[c]	NODE_8_length_406910_cov_27.48.g1382	0
r_0492	glycerol-3-phosphate dehydrogenase (NAD)	Included by getModelFromHomology	s_0632[m] + s_0799[m] + s_1205[m] --> s_0770[m] + s_1200[m]	NODE_8_length_406910_cov_27.48.g1382	0
r_0497	glycerophosphodiester phosphodiesterase (glycerophosphocholine)	Included by getModelFromHomology	s_0803[c] + s_1433[c] --> s_0512[c] + s_0767[c] + s_0794[c]	NODE_31_length_246726_cov_27.2.g3866	0
r_0499	glycinamide ribotide transformylase	Included by getModelFromHomology	s_0120[c] + s_0325[c] --> s_0301[c] + s_0794[c] + s_1487[c]	NODE_26_length_259969_cov_27.4.g3417	0
r_0502	glycine hydroxymethyltransferase	Included by getModelFromHomology	s_1039[c] + s_1487[c] <=> s_0306[c] + s_0803[c] + s_1003[c]	NODE_7_length_410815_cov_26.94.g1213	1
r_0503	glycine hydroxymethyltransferase	Included by getModelFromHomology	s_1042[m] + s_1488[m] <=> s_0307[m] + s_0807[m] + s_1005[m]	NODE_7_length_410815_cov_26.94.g1213	1
r_0505	glycine-cleavage complex (lipoamide)	Included by getModelFromHomology	s_0627[m] + s_1200[m] --> s_0799[m] + s_1097[m] + s_1205[m]	(NODE_6_length_411765_cov_27.80.g1058 and NODE_6_length_411765_cov_27.80.g1095 and NODE_216_length_36584_cov_27.0.g10836) or NODE_50_length_206616_cov_28.5.g5344	0
r_0510	glycogen (starch) synthase	Included by getModelFromHomology	s_1543[c] --> s_0773[c] + s_0794[c] + s_1538[c]	NODE_113_length_109421_cov_26..g8510 and NODE_184_length_53588_cov_26.8.g10402	0
r_0511	glycogen phosphorylase	Included by getModelFromHomology	s_0773[c] + s_1322[c] --> s_0567[c]	NODE_149_length_79314_cov_26.9.g9633	0
r_0512	glycyl-tRNA synthetase	Included by getModelFromHomology	s_0434[c] + s_1003[c] + s_1593[c] --> s_0423[c] + s_0633[c] + s_0757[c]	NODE_56_length_186747_cov_27.1.g5776	0
r_0514	GMP synthase	Included by getModelFromHomology	s_0434[c] + s_0803[c] + s_0999[c] + s_1565[c] --> s_0423[c] + s_0633[c] + s_0782[c] + 2.0 s_0794[c] + s_0991[c]	NODE_9_length_401396_cov_27.21.g1435	0
r_0520	GPI-anchor assembly, step 6	Included by getModelFromHomology	s_0334[er] + s_1352[er] <=> s_0337[er]	NODE_23_length_273380_cov_26.9.g3209	1
r_0524	GTP cyclohydrolase I	Included by getModelFromHomology	s_0785[c] + s_0803[c] --> s_0346[c] + s_0722[c] + s_0794[c]	NODE_42_length_223018_cov_26.8.g4766	0
r_0525	GTP cyclohydrolase II	Included by getModelFromHomology	s_0785[c] + 3.0 s_0803[c] --> s_0141[c] + s_0633[c] + s_0722[c] + 2.0 s_0794[c]	NODE_117_length_105693_cov_27..g8665	0
r_0526	guanine deaminase	Included by getModelFromHomology	s_0787[c] + s_0794[c] + s_0803[c] --> s_0357[c] + s_0419[c]	NODE_72_length_151002_cov_26.9.g6699	0
r_0527	guanine phosphoribosyltransferase	Included by getModelFromHomology	s_0787[c] + s_1386[c] --> s_0633[c] + s_0782[c]	NODE_31_length_246726_cov_27.2.g3851	0
r_0528	guanylate kinase	Included by getModelFromHomology	s_0434[c] + s_0782[c] --> s_0394[c] + s_0739[c]	NODE_13_length_366849_cov_26.4.g2047	0
r_0529	guanylate kinase (GMP:dATP)	Included by getModelFromHomology	s_0586[c] + s_0782[c] <=> s_0582[c] + s_0739[c]	NODE_13_length_366849_cov_26.4.g2047	1
r_0530	heme O monooxygenase	Included by getModelFromHomology	s_0812[m] + s_1205[m] + s_1278[m] --> s_0807[m] + s_0811[m] + s_1200[m]	NODE_48_length_212693_cov_26.3.g5259 or NODE_112_length_109587_cov_27..g8460	0
r_0531	Heme O synthase	Included by getModelFromHomology	s_0191[m] + s_0712[m] + s_0807[m] --> s_0636[m] + s_0812[m]	NODE_86_length_134045_cov_27.0.g7401	0
r_0533	hexokinase (D-fructose:ATP)	Included by getModelFromHomology	s_0434[c] + s_0553[c] --> s_0394[c] + s_0557[c] + s_0794[c]	NODE_102_length_117370_cov_27..g8090 or NODE_132_length_93426_cov_27.9.g9134 or NODE_37_length_235433_cov_27.6.g4406 or NODE_102_length_117370_cov_27..g8090 or NODE_132_length_93426_cov_27.9.g9134 or NODE_37_length_235433_cov_27.6.g4406	0
r_0534	hexokinase (D-glucose:ATP)	Included by getModelFromHomology	s_0434[c] + s_0563[c] --> s_0394[c] + s_0568[c] + s_0794[c]	NODE_102_length_117370_cov_27..g8090 or NODE_37_length_235433_cov_27.6.g4406 or NODE_102_length_117370_cov_27..g8090 or NODE_132_length_93426_cov_27.9.g9134 or NODE_37_length_235433_cov_27.6.g4406 or NODE_102_length_117370_cov_27..g8090 or NODE_132_length_93426_cov_27.9.g9134 or NODE_37_length_235433_cov_27.6.g4406 or NODE_102_length_117370_cov_27..g8090 or NODE_37_length_235433_cov_27.6.g4406	0
r_0535	hexokinase (D-mannose:ATP)	Included by getModelFromHomology	s_0434[c] + s_0571[c] --> s_0394[c] + s_0574[c] + s_0794[c]	NODE_102_length_117370_cov_27..g8090 or NODE_132_length_93426_cov_27.9.g9134 or NODE_37_length_235433_cov_27.6.g4406 or NODE_102_length_117370_cov_27..g8090 or NODE_132_length_93426_cov_27.9.g9134 or NODE_37_length_235433_cov_27.6.g4406	0
r_0536	histidinol dehydrogenase	Included by getModelFromHomology	s_0803[c] + s_1010[c] + 2.0 s_1198[c] --> 3.0 s_0794[c] + s_1006[c] + 2.0 s_1203[c]	NODE_54_length_193036_cov_28.0.g5676	0
r_0538	histidinol-phosphate transaminase	Included by getModelFromHomology	s_0207[c] + s_0991[c] --> s_0180[c] + s_1011[c]	NODE_1_length_670061_cov_26.98.g127	0
r_0539	histidyl-tRNA synthetase	Included by getModelFromHomology	s_0434[c] + s_1006[c] + s_1594[c] --> s_0423[c] + s_0633[c] + s_0832[c]	NODE_188_length_50411_cov_26.7.g10478	0
r_0540	histidyl-tRNA synthetase	Included by getModelFromHomology	s_0437[m] + s_1008[m] + s_1595[m] --> s_0424[m] + s_0636[m] + s_0833[m]	NODE_188_length_50411_cov_26.7.g10478	0
r_0541	hnRNP arginine N-methyltransferase	Included by getModelFromHomology	s_1006[c] + s_1416[c] --> s_0794[c] + s_1183[c] + s_1413[c]	NODE_145_length_83040_cov_26.3.g9520	0
r_0542	homoacontinate hydratase	Included by getModelFromHomology	s_0454[m] + s_0807[m] <=> s_0836[m]	NODE_141_length_85858_cov_27.6.g9395 or NODE_14_length_355240_cov_27.0.g2109 or NODE_14_length_355240_cov_27.0.g2111 or NODE_7_length_410815_cov_26.94.g1179 or NODE_7_length_410815_cov_26.94.g1180 or NODE_7_length_410815_cov_26.94.g1206	1
r_0543	homocitrate synthase	Included by getModelFromHomology	s_0183[n] + s_0377[n] + s_0808[n] --> s_0533[n] + s_0800[n] + s_0835[n]	NODE_75_length_148317_cov_28.2.g6840	0
r_0545	homoisocitrate dehydrogenase	Included by getModelFromHomology	s_0836[m] + s_1200[m] --> s_0177[m] + s_0460[m] + s_1205[m]	NODE_26_length_259969_cov_27.4.g3419 and NODE_48_length_212693_cov_26.3.g5228	0
r_0546	homoserine dehydrogenase (NADH)	Included by getModelFromHomology	s_0794[c] + s_0978[c] + s_1203[c] --> s_1014[c] + s_1198[c]	NODE_161_length_68337_cov_26.7.g9935	0
r_0547	homoserine dehydrogenase (NADP)	Included by getModelFromHomology	s_0794[c] + s_0978[c] + s_1212[c] --> s_1014[c] + s_1207[c]	NODE_161_length_68337_cov_26.7.g9935	0
r_0548	homoserine kinase	Included by getModelFromHomology	s_0434[c] + s_1014[c] --> s_0394[c] + s_0794[c] + s_1238[c]	NODE_8_length_406910_cov_27.48.g1266	0
r_0549	homoserine O-trans-acetylase	Included by getModelFromHomology	s_0373[c] + s_1014[c] --> s_0529[c] + s_1233[c]	NODE_39_length_231879_cov_29.3.g4536 or NODE_4_length_507526_cov_27.50.g744	0
r_0553	hydroxyacylglutathione hydrolase	Included by getModelFromHomology	s_0033[c] + s_0803[c] --> s_0025[c] + s_0750[c] + s_0794[c]	NODE_3_length_556175_cov_27.01.g501	0
r_0554	hydroxyacylglutathione hydrolase	Included by getModelFromHomology	s_0034[m] + s_0807[m] --> s_0027[m] + s_0752[m] + s_0799[m]	NODE_3_length_556175_cov_27.01.g501	0
r_0555	hydroxybenzoate octaprenyltransferase	Included by getModelFromHomology	s_0287[m] + s_0831[m] --> s_0216[m] + s_0636[m]	NODE_13_length_366849_cov_26.4.g2086	0
r_0556	hydroxyethylthiazole kinase	Included by getModelFromHomology	s_0310[c] + s_0434[c] --> s_0293[c] + s_0394[c] + s_0794[c]	NODE_62_length_171748_cov_27.3.g6148	0
r_0557	hydroxymethylbilane synthase	Included by getModelFromHomology	s_0803[c] + 4.0 s_1372[c] --> 4.0 s_0419[c] + s_1378[c]	NODE_11_length_392942_cov_27.0.g1817	0
r_0558	hydroxymethylglutaryl CoA reductase	Included by getModelFromHomology	s_0218[c] + 2.0 s_0794[c] + 2.0 s_1212[c] --> s_0028[c] + s_0529[c] + 2.0 s_1207[c]	NODE_21_length_297574_cov_26.8.g2952	0
r_0559	hydroxymethylglutaryl CoA synthase	Included by getModelFromHomology	s_0367[c] + s_0373[c] + s_0803[c] --> s_0218[c] + s_0529[c] + s_0794[c]	NODE_140_length_86844_cov_26.6.g9390	0
r_0562	hypoxanthine phosphoribosyltransferase (Hypoxanthine)	Included by getModelFromHomology	s_0843[c] + s_1386[c] --> s_0633[c] + s_0849[c]	NODE_31_length_246726_cov_27.2.g3851	0
r_0564	imidazoleglycerol-phosphate dehydratase	Included by getModelFromHomology	s_0550[c] --> s_0207[c] + s_0803[c]	NODE_8_length_406910_cov_27.48.g1278	0
r_0565	IMP dehydrogenase	Included by getModelFromHomology	s_0803[c] + s_0849[c] + s_1198[c] --> s_0794[c] + s_1203[c] + s_1565[c]	NODE_89_length_131047_cov_25.9.g7525	0
r_0566	indole-3-glycerol-phosphate synthase	Included by getModelFromHomology	s_0076[c] + s_0794[c] --> s_0086[c] + s_0456[c] + s_0803[c]	NODE_2_length_654939_cov_26.45.g454	0
r_0567	indole-3-pyruvate decarboxylase	Included by getModelFromHomology	s_0794[c] + s_0855[c] --> s_0456[c] + s_0850[c]	NODE_49_length_208842_cov_27.4.g5294 or NODE_77_length_146545_cov_27.4.g6966 or NODE_49_length_208842_cov_27.4.g5294 or NODE_77_length_146545_cov_27.4.g6966 or NODE_87_length_132516_cov_26.4.g7427 or NODE_49_length_208842_cov_27.4.g5294 or NODE_77_length_146545_cov_27.4.g6966 or NODE_87_length_132516_cov_26.4.g7427	0
r_0568	inorganic diphosphatase	Included by getModelFromHomology	s_0633[c] + s_0803[c] --> s_0794[c] + 2.0 s_1322[c]	NODE_78_length_146293_cov_26.9.g7013	0
r_0569	inorganic diphosphatase	Included by getModelFromHomology	s_0636[m] + s_0807[m] --> s_0799[m] + 2.0 s_1326[m]	NODE_35_length_240790_cov_27.3.g4231	0
r_0570	inosine monophosphate cyclohydrolase	Included by getModelFromHomology	s_1365[c] <=> s_0803[c] + s_0849[c]	NODE_34_length_241180_cov_27.8.g4125	1
r_0658	isocitrate dehydrogenase (NAD+)	Included by getModelFromHomology	s_0941[m] + s_1200[m] --> s_0182[m] + s_0460[m] + s_1205[m]	NODE_26_length_259969_cov_27.4.g3419 or NODE_48_length_212693_cov_26.3.g5228 or (NODE_8_length_406910_cov_27.48.g1346 and NODE_26_length_259969_cov_27.4.g3419) or NODE_48_length_212693_cov_26.3.g5228 or NODE_8_length_406910_cov_27.48.g1346	0
r_0659	isocitrate dehydrogenase (NADP)	Included by getModelFromHomology	s_0940[c] + s_1207[c] --> s_0180[c] + s_0456[c] + s_1212[c]	NODE_14_length_355240_cov_27.0.g2180	0
r_0661	isocitrate dehydrogenase (NADP+), peroxisomal	Included by getModelFromHomology	s_0942[p] + s_1211[p] --> s_0184[p] + s_0462[p] + s_1215[p]	NODE_14_length_355240_cov_27.0.g2180	0
r_0662	isocitrate lyase	Included by getModelFromHomology	s_0940[c] --> s_0779[c] + s_1458[c]	NODE_123_length_99989_cov_27.5.g8859	0
r_0663	isoleucine transaminase	Included by getModelFromHomology	s_0180[c] + s_1016[c] <=> s_0056[c] + s_0991[c]	NODE_1_length_670061_cov_26.98.g79	1
r_0664	isoleucine transaminase	Included by getModelFromHomology	s_0182[m] + s_1018[m] <=> s_0060[m] + s_0993[m]	NODE_1_length_670061_cov_26.98.g79	1
r_0665	isoleucyl-tRNA synthetase	Included by getModelFromHomology	s_0434[c] + s_1016[c] + s_1596[c] --> s_0423[c] + s_0633[c] + s_0847[c]	NODE_1_length_670061_cov_26.98.g92	0
r_0666	isoleucyl-tRNA synthetase	Included by getModelFromHomology	s_0437[m] + s_1018[m] + s_1597[m] --> s_0424[m] + s_0636[m] + s_0848[m]	NODE_64_length_163996_cov_27.3.g6260	0
r_0667	isopentenyl-diphosphate D-isomerase	Included by getModelFromHomology	s_0943[c] <=> s_1376[c]	NODE_11_length_392942_cov_27.0.g1810	1
r_0668	itaconate-CoA ligase (ADP-forming)	Included by getModelFromHomology	s_0437[m] + s_0532[m] + s_0946[m] <=> s_0397[m] + s_0949[m] + s_1326[m]	NODE_222_length_35094_cov_26.3.g10897 or (NODE_5_length_424989_cov_27.61.g926 and NODE_222_length_35094_cov_26.3.g10897) or NODE_51_length_199863_cov_26.9.g5477	1
r_0669	ketol-acid reductoisomerase (2-aceto-2-hydroxybutanoate)	Included by getModelFromHomology	s_0039[m] + s_0799[m] + s_1214[m] --> s_0008[m] + s_1210[m]	NODE_14_length_355240_cov_27.0.g2186	0
r_0670	kynureninase	Included by getModelFromHomology	s_0803[c] + s_1020[c] --> s_0427[c] + s_0794[c] + s_0955[c]	NODE_106_length_113993_cov_27..g8246 or NODE_36_length_239177_cov_28.5.g4317	0
r_0671	kynurenine 3-monooxygenase	Included by getModelFromHomology	s_0794[c] + s_1020[c] + s_1212[c] + s_1275[c] --> s_0222[c] + s_0803[c] + s_1207[c]	NODE_110_length_110843_cov_27..g8405	0
r_0672	L-1-pyrroline-3-hydroxy-5-carboxylate dehydrogenase	Included by getModelFromHomology	s_0117[m] + 2.0 s_0807[m] + s_1200[m] <=> s_0678[m] + s_0799[m] + s_1205[m]	NODE_10_length_395589_cov_26.8.g1540 or NODE_50_length_206616_cov_28.5.g5340	1
r_0673	L-4-hydroxyglutamate semialdehyde dehydrogenase	Included by getModelFromHomology	s_0807[m] + s_0954[m] + s_1200[m] <=> s_0678[m] + 2.0 s_0799[m] + s_1205[m]	NODE_10_length_395589_cov_26.8.g1540	1
r_0674	L-alanine transaminase	Included by getModelFromHomology	s_0182[m] + s_0957[m] <=> s_0993[m] + s_1401[m]	NODE_24_length_269354_cov_27.3.g3295	1
r_0676	L-allo-threonine dehydrogenase	Included by getModelFromHomology	s_0958[c] + s_1207[c] <=> s_0794[c] + s_0952[c] + s_1212[c]	NODE_67_length_161391_cov_27.3.g6397	1
r_0679	L-asparaginase	Included by getModelFromHomology	s_0803[c] + s_0969[c] --> s_0419[c] + s_0973[c]	NODE_2_length_654939_cov_26.45.g231 or NODE_45_length_221366_cov_26.9.g5003	0
r_0680	L-asparaginase	Included by getModelFromHomology	s_0805[e] + s_0970[e] --> s_0420[e] + s_0974[e]	NODE_12_length_368260_cov_29.4.g1924 or NODE_45_length_221366_cov_26.9.g5003 or NODE_12_length_368260_cov_29.4.g1924 or NODE_45_length_221366_cov_26.9.g5003 or NODE_12_length_368260_cov_29.4.g1924 or NODE_45_length_221366_cov_26.9.g5003 or NODE_12_length_368260_cov_29.4.g1924 or NODE_45_length_221366_cov_26.9.g5003	0
r_0681	L-erythro-4-hydroxyglutamate:2-oxoglutarate aminotransferase	Included by getModelFromHomology	s_0180[c] + s_0677[c] --> s_0282[c] + s_0991[c]	NODE_62_length_171748_cov_27.3.g6115	0
r_0682	L-erythro-4-hydroxyglutamate:2-oxoglutarate aminotransferase	Included by getModelFromHomology	s_0182[m] + s_0678[m] --> s_0283[m] + s_0993[m]	NODE_94_length_121119_cov_26.4.g7739	0
r_0683	L-erythro-4-hydroxyglutamate:2-oxoglutarate aminotransferase	Included by getModelFromHomology	s_0184[p] + s_0679[p] --> s_0284[p] + s_0995[p]	NODE_94_length_121119_cov_26.4.g7739	0
r_0688	L-lactaldehyde:NADP+ 1-oxidoreductase	Included by getModelFromHomology	s_0794[c] + s_1151[c] + s_1212[c] --> s_0062[c] + s_1207[c]	NODE_15_length_354016_cov_27.6.g2330 or NODE_18_length_335662_cov_27.1.g2666 or NODE_235_length_30404_cov_26.8.g11031 or NODE_139_length_87412_cov_26.5.g9349 or NODE_163_length_66822_cov_25.8.g9975 or NODE_4_length_507526_cov_27.50.g812 or NODE_7_length_410815_cov_26.94.g1137	0
r_0689	L-serine deaminase	Included by getModelFromHomology	s_1039[c] --> s_0419[c] + s_1399[c]	NODE_75_length_148317_cov_28.2.g6842	0
r_0690	L-serine dehydrogenase	Included by getModelFromHomology	s_1039[c] + s_1207[c] --> s_0794[c] + s_0960[c] + s_1212[c]	NODE_47_length_214060_cov_27.1.g5142	0
r_0691	L-sorbitol dehydrogenase (L-sorbose-producing)	Included by getModelFromHomology	s_0989[c] + s_1198[c] --> s_0794[c] + s_1043[c] + s_1203[c]	NODE_206_length_41826_cov_26.3.g10735	0
r_0692	L-threonine deaminase	Included by getModelFromHomology	s_1045[c] --> s_0178[c] + s_0419[c]	NODE_75_length_148317_cov_28.2.g6842	0
r_0693	L-threonine deaminase	Included by getModelFromHomology	s_1047[m] --> s_0179[m] + s_0421[m]	NODE_61_length_173278_cov_26.9.g6066	0
r_0694	L-tryptophan:oxygen 2,3-oxidoreductase (decyclizing)	Included by getModelFromHomology	s_1048[c] + s_1275[c] --> s_1195[c]	NODE_117_length_105693_cov_27..g8638 or NODE_267_length_14402_cov_75.8.g11252 or NODE_36_length_239177_cov_28.5.g4316	0
r_0696	lactaldehyde dehydrogenase	Included by getModelFromHomology	s_0062[c] + s_0803[c] + s_1198[c] --> s_0063[c] + 2.0 s_0794[c] + s_1203[c]	NODE_139_length_87412_cov_26.5.g9349	0
r_0697	lactoylglutathione lyase	Included by getModelFromHomology	s_0750[c] + s_1151[c] --> s_0033[c]	NODE_188_length_50411_cov_26.7.g10472 or NODE_1_length_670061_cov_26.98.g28 or NODE_26_length_259969_cov_27.4.g3405	0
r_0698	lanosterol synthase	Included by getModelFromHomology	s_0037[c] --> s_1059[c]	NODE_53_length_196776_cov_30.8.g5602	0
r_0699	leucine transaminase	Included by getModelFromHomology	s_0180[c] + s_1021[c] <=> s_0291[c] + s_0991[c]	NODE_1_length_670061_cov_26.98.g79	1
r_0700	leucine transaminase	Included by getModelFromHomology	s_0182[m] + s_1023[m] <=> s_0292[m] + s_0993[m]	NODE_1_length_670061_cov_26.98.g79	1
r_0701	leucyl-tRNA synthetase	Included by getModelFromHomology	s_0434[c] + s_1021[c] + s_1598[c] --> s_0423[c] + s_0633[c] + s_1077[c]	NODE_74_length_150323_cov_27.5.g6814	0
r_0702	leucyl-tRNA synthetase	Included by getModelFromHomology	s_0437[m] + s_1023[m] + s_1599[m] --> s_0424[m] + s_0636[m] + s_1078[m]	NODE_124_length_97750_cov_27.2.g8888	0
r_0703	leukotriene A4 hydrolase	Included by getModelFromHomology	s_0803[c] + s_1079[c] <=> s_0013[c]	NODE_3_length_556175_cov_27.01.g625	1
r_0704	leukotriene A4 hydrolase	Included by getModelFromHomology	s_0808[n] + s_1080[n] <=> s_0014[n]	NODE_3_length_556175_cov_27.01.g625	1
r_0705	leukotriene A4 hydrolase	Included by getModelFromHomology	s_0803[c] + s_1079[c] <=> s_0608[c]	NODE_3_length_556175_cov_27.01.g625	1
r_0706	leukotriene A4 hydrolase	Included by getModelFromHomology	s_0808[n] + s_1080[n] <=> s_0609[n]	NODE_3_length_556175_cov_27.01.g625	1
r_0707	leukotriene A4 hydrolase	Included by getModelFromHomology	s_0803[c] + s_1079[c] <=> s_1081[c]	NODE_3_length_556175_cov_27.01.g625	1
r_0708	leukotriene A4 hydrolase	Included by getModelFromHomology	s_0808[n] + s_1080[n] <=> s_1082[n]	NODE_3_length_556175_cov_27.01.g625	1
r_0711	lysyl-tRNA synthetase	Included by getModelFromHomology	s_0434[c] + s_1025[c] + s_1600[c] --> s_0423[c] + s_0633[c] + s_1099[c]	NODE_151_length_76219_cov_27.6.g9681	0
r_0712	lysyl-tRNA synthetase	Included by getModelFromHomology	s_0437[m] + s_1027[m] + s_1601[m] --> s_0424[m] + s_0636[m] + s_1100[m]	NODE_48_length_212693_cov_26.3.g5257	0
r_0713	malate dehydrogenase	Included by getModelFromHomology	s_0068[m] + s_1200[m] <=> s_0799[m] + s_1205[m] + s_1273[m]	NODE_136_length_89519_cov_28.0.g9277	1
r_0714	malate dehydrogenase, cytoplasmic	Included by getModelFromHomology	s_0066[c] + s_1198[c] <=> s_0794[c] + s_1203[c] + s_1271[c]	NODE_136_length_89519_cov_28.0.g9277	1
r_0715	malate dehydrogenase, peroxisomal	Included by getModelFromHomology	s_0069[p] + s_1202[p] <=> s_0801[p] + s_1206[p] + s_1274[p]	NODE_18_length_335662_cov_27.1.g2600	1
r_0716	malate synthase	Included by getModelFromHomology	s_0373[c] + s_0779[c] + s_0803[c] --> s_0066[c] + s_0529[c] + s_0794[c]	NODE_7_length_410815_cov_26.94.g1128	0
r_0717	malate synthase	Included by getModelFromHomology	s_0378[p] + s_0781[p] + s_0809[p] --> s_0069[p] + s_0534[p] + s_0801[p]	NODE_7_length_410815_cov_26.94.g1128	0
r_0718	malic enzyme (NAD)	Included by getModelFromHomology	s_0068[m] + s_1200[m] --> s_0460[m] + s_1205[m] + s_1401[m]	NODE_177_length_55115_cov_27.8.g10251	0
r_0719	malic enzyme (NADP)	Included by getModelFromHomology	s_0068[m] + s_1210[m] --> s_0460[m] + s_1214[m] + s_1401[m]	NODE_70_length_156640_cov_26.7.g6560	0
r_0722	mannose-1-phosphate guanylyltransferase	Included by getModelFromHomology	s_0573[c] + s_0785[c] + s_0794[c] --> s_0633[c] + s_0743[c]	NODE_101_length_117498_cov_27..g8063	0
r_0723	mannose-6-phosphate isomerase	Included by getModelFromHomology	s_0574[c] <=> s_0557[c]	NODE_68_length_158201_cov_27.6.g6485	1
r_0724	methenyltetrahydrifikate cyclohydrolase	Included by getModelFromHomology	s_0305[m] + s_0807[m] <=> s_0121[m] + s_0799[m]	NODE_49_length_208842_cov_27.4.g5314	1
r_0725	methenyltetrahydrofolate cyclohydrolase	Included by getModelFromHomology	s_0304[c] + s_0803[c] <=> s_0120[c] + s_0794[c]	NODE_49_length_208842_cov_27.4.g5314	1
r_0726	methionine adenosyltransferase	Included by getModelFromHomology	s_0434[c] + s_0803[c] + s_1029[c] --> s_0633[c] + s_1322[c] + s_1416[c]	NODE_41_length_228709_cov_27.1.g4722	0
r_0727	methionine synthase	Included by getModelFromHomology	s_0322[c] + s_1012[c] --> s_1029[c] + s_1487[c]	NODE_97_length_120454_cov_27.0.g7870	0
r_0729	methionyl-tRNA synthetase	Included by getModelFromHomology	s_0434[c] + s_1029[c] + s_1602[c] --> s_0423[c] + s_0633[c] + s_1148[c]	NODE_149_length_79314_cov_26.9.g9646	0
r_0731	methylenetetrahydrofolate dehydrogenase (NAD)	Included by getModelFromHomology	s_0306[c] + s_1198[c] --> s_0304[c] + s_1203[c]	NODE_19_length_334163_cov_27.7.g2783	0
r_0732	methylenetetrahydrofolate dehydrogenase (NADP)	Included by getModelFromHomology	s_0306[c] + s_1207[c] <=> s_0304[c] + s_1212[c]	NODE_49_length_208842_cov_27.4.g5314	1
r_0733	methylenetetrahydrofolate dehydrogenase (NADP)	Included by getModelFromHomology	s_0307[m] + s_1210[m] <=> s_0305[m] + s_1214[m]	NODE_49_length_208842_cov_27.4.g5314	1
r_0734	methylisocitrate lyase	Included by getModelFromHomology	s_0012[m] --> s_1401[m] + s_1460[m]	NODE_123_length_99989_cov_27.5.g8859	0
r_0735	mevalonate kinase (atp)	Included by getModelFromHomology	s_0028[c] + s_0434[c] --> s_0019[c] + s_0394[c] + s_0794[c]	NODE_34_length_241180_cov_27.8.g4117	0
r_0736	mevalonate kinase (ctp)	Included by getModelFromHomology	s_0028[c] + s_0539[c] --> s_0019[c] + s_0467[c] + s_0794[c]	NODE_34_length_241180_cov_27.8.g4117	0
r_0737	mevalonate kinase (gtp)	Included by getModelFromHomology	s_0028[c] + s_0785[c] --> s_0019[c] + s_0739[c] + s_0794[c]	NODE_34_length_241180_cov_27.8.g4117	0
r_0738	mevalonate kinase (UTP)	Included by getModelFromHomology	s_0028[c] + s_1559[c] --> s_0019[c] + s_0794[c] + s_1538[c]	NODE_34_length_241180_cov_27.8.g4117	0
r_0739	mevalonate pyrophoshate decarboxylase	Included by getModelFromHomology	s_0018[c] + s_0434[c] --> s_0394[c] + s_0456[c] + s_0943[c] + s_1322[c]	NODE_155_length_73617_cov_27.6.g9789	0
r_0757	myo-inositol 1-phosphatase	Included by getModelFromHomology	s_0126[c] + s_0803[c] --> s_1153[c] + s_1322[c]	NODE_8_length_406910_cov_27.48.g1377 or NODE_8_length_406910_cov_27.48.g1378 or NODE_119_length_103716_cov_27..g8718	0
r_0758	myo-inositol-1-phosphate synthase	Included by getModelFromHomology	s_0568[c] --> s_0126[c]	NODE_103_length_117134_cov_27..g8124	0
r_0759	N-acetyl-g-glutamyl-phosphate reductase	Included by getModelFromHomology	s_0799[m] + s_1191[m] + s_1214[m] --> s_0145[m] + s_1210[m] + s_1326[m]	NODE_7_length_410815_cov_26.94.g1168	0
r_0760	N-acetylglucosamine-6-phosphate synthase	Included by getModelFromHomology	s_0373[c] + s_0412[c] --> s_0529[c] + s_0794[c] + s_1190[c]	NODE_234_length_30760_cov_28.3.g11018	0
r_0761	N-acteylglutamate synthase	Included by getModelFromHomology	s_0376[m] + s_0993[m] <=> s_0532[m] + s_0799[m] + s_1192[m]	NODE_37_length_235433_cov_27.6.g4397	1
r_0765	NAD kinase	Included by getModelFromHomology	s_0434[c] + s_1198[c] --> s_0394[c] + s_0794[c] + s_1207[c]	NODE_3_length_556175_cov_27.01.g497 or NODE_84_length_136552_cov_27.2.g7289 or NODE_23_length_273380_cov_26.9.g3199 or NODE_3_length_556175_cov_27.01.g497 or NODE_84_length_136552_cov_27.2.g7289	0
r_0766	NAD kinase	Included by getModelFromHomology	s_0437[m] + s_1200[m] --> s_0397[m] + s_0799[m] + s_1210[m]	NODE_23_length_273380_cov_26_46_9_46_g3199	0
r_0767	NAD nucleosidase nuclear	Included by getModelFromHomology	s_0808[n] + s_1201[n] --> s_0402[n] + s_0800[n] + s_1217[n]	NODE_10_length_395589_cov_26.8.g1546 or NODE_17_length_338202_cov_27.7.g2547 or NODE_141_length_85858_cov_27.6.g9416	0
r_0768	NAD synthase	Included by getModelFromHomology	s_0434[c] + s_0591[c] + s_0803[c] + s_0999[c] --> s_0423[c] + s_0633[c] + s_0794[c] + s_0991[c] + s_1198[c]	NODE_42_length_223018_cov_26.8.g4768	0
r_0769	NAD synthase	Included by getModelFromHomology	s_0438[n] + s_0593[n] + s_0808[n] + s_1001[n] <=> s_0425[n] + s_0637[n] + s_0800[n] + s_0994[n] + s_1201[n]	NODE_42_length_223018_cov_26.8.g4768	1
r_0770	NADH dehydrogenase, cytosolic/mitochondrial	Included by getModelFromHomology	s_0794[c] + s_1203[c] + s_1537[m] --> s_1198[c] + s_1535[m]	NODE_11_length_392942_cov_27.0.g1731	0
r_0771	NADH kinase	Included by getModelFromHomology	s_0434[c] + s_1203[c] --> s_0394[c] + s_0794[c] + s_1212[c]	NODE_3_length_556175_cov_27.01.g497 or NODE_84_length_136552_cov_27.2.g7289 or NODE_23_length_273380_cov_26.9.g3199 or NODE_3_length_556175_cov_27.01.g497 or NODE_84_length_136552_cov_27.2.g7289	0
r_0772	NADH kinase mitochondrial	Included by getModelFromHomology	s_0437[m] + s_1205[m] --> s_0397[m] + s_0799[m] + s_1214[m]	NODE_3_length_556175_cov_27.01.g497 or NODE_84_length_136552_cov_27.2.g7289 or NODE_23_length_273380_cov_26.9.g3199 or NODE_3_length_556175_cov_27.01.g497 or NODE_84_length_136552_cov_27.2.g7289 or NODE_23_length_273380_cov_26.9.g3199 or NODE_3_length_556175_cov_27.01.g497	0
r_0773	NADH:ubiquinone oxidoreductase	Included by getModelFromHomology	s_0799[m] + s_1205[m] + s_1537[m] --> s_1200[m] + s_1535[m]	NODE_11_length_392942_cov_27.0.g1731	0
r_0774	NAPRtase	Included by getModelFromHomology	s_0434[c] + s_0794[c] + s_1219[c] + s_1386[c] --> s_0394[c] + s_0633[c] + s_1222[c] + s_1322[c]	NODE_64_length_163996_cov_27.3.g6213	0
r_0775	NAPRtase	Included by getModelFromHomology	s_0437[m] + s_0799[m] + s_1221[m] + s_1387[m] --> s_0397[m] + s_0636[m] + s_1223[m] + s_1326[m]	NODE_64_length_163996_cov_27.3.g6213	0
r_0782	nicotinamide N-methyltransferase	Included by getModelFromHomology	s_1216[c] + s_1416[c] --> s_0087[c] + s_1413[c]	NODE_268_length_14203_cov_26.8.g11259	0
r_0783	nicotinamide-nucleotide adenylyltransferase	Included by getModelFromHomology	s_0434[c] + s_0794[c] + s_1224[c] --> s_0633[c] + s_1198[c]	NODE_9_length_401396_cov_27.21.g1491 or NODE_122_length_100011_cov_27..g8809	0
r_0784	nicotinamide-nucleotide adenylyltransferase	Included by getModelFromHomology	s_0438[n] + s_0800[n] + s_1227[n] --> s_0637[n] + s_1201[n]	NODE_9_length_401396_cov_27.21.g1491 or NODE_122_length_100011_cov_27..g8809	0
r_0785	nicotinate-nucleotide adenylyltransferase	Included by getModelFromHomology	s_0434[c] + s_0794[c] + s_1222[c] --> s_0591[c] + s_0633[c]	NODE_9_length_401396_cov_27.21.g1491 or NODE_122_length_100011_cov_27..g8809	0
r_0786	nicotinate-nucleotide diphosphorylase (carboxylating)	Included by getModelFromHomology	2.0 s_0794[c] + s_1386[c] + s_1403[c] --> s_0456[c] + s_0633[c] + s_1222[c]	NODE_134_length_90674_cov_26.0.g9220	0
r_0787	nicotinate-nucleotide diphosphorylase (carboxylating)	Included by getModelFromHomology	2.0 s_0799[m] + s_1387[m] + s_1404[m] --> s_0460[m] + s_0636[m] + s_1223[m]	NODE_134_length_90674_cov_26.0.g9220	0
r_0791	nucleoside diphosphatase	Included by getModelFromHomology	s_0806[g] + s_1539[g] --> s_0797[g] + s_1325[g] + s_1546[g]	NODE_11_length_392942_cov_27.0.g1716	0
r_0804	nucleoside triphosphatase	Included by getModelFromHomology	s_0785[c] + s_0803[c] --> s_0739[c] + s_0794[c] + s_1322[c]	NODE_112_length_109587_cov_27..g8456 or NODE_118_length_103729_cov_26..g8689 or NODE_11_length_392942_cov_27.0.g1704 or NODE_163_length_66822_cov_25.8.g9985	0
r_0810	nucleoside-diphosphatase (GDP), Golgi	Included by getModelFromHomology	s_0740[g] + s_0806[g] --> s_0783[g] + s_0797[g] + s_1325[g]	NODE_11_length_392942_cov_27.0.g1716	0
r_0813	O-acetylhomoserine (thiol)-lyase	Included by getModelFromHomology	s_0841[c] + s_1233[c] --> s_0362[c] + s_1012[c]	NODE_2_length_654939_cov_26.45.g375	0
r_0815	O-succinylhomoserine lyase (L-cysteine)	Included by getModelFromHomology	s_0981[c] + s_1241[c] <=> s_0794[c] + s_0980[c] + s_1458[c]	NODE_207_length_40235_cov_26.6.g10747 or NODE_244_length_26194_cov_28.4.g11116 or NODE_142_length_84891_cov_27.2.g9436 or NODE_35_length_240790_cov_27.3.g4205	1
r_0816	ornithine carbamoyltransferase	Included by getModelFromHomology	s_0455[c] + s_1266[c] --> s_0794[c] + s_0979[c] + s_1322[c]	NODE_165_length_64787_cov_27.9.g10025	0
r_0817	ornithine decarboxylase	Included by getModelFromHomology	s_0794[c] + s_1266[c] --> s_0456[c] + s_1389[c]	NODE_126_length_97537_cov_27.6.g8941	0
r_0818	ornithine transacetylase	Included by getModelFromHomology	s_0993[m] + s_1182[m] --> s_1192[m] + s_1268[m]	NODE_37_length_235433_cov_27.6.g4397	0
r_0819	ornithine transaminase	Included by getModelFromHomology	s_0180[c] + s_1266[c] --> s_0991[c] + s_0997[c]	NODE_26_length_259969_cov_27.4.g3473	0
r_0820	orotate phosphoribosyltransferase	Included by getModelFromHomology	s_0633[c] + s_1270[c] <=> s_1269[c] + s_1386[c]	NODE_87_length_132516_cov_26.4.g7444	1
r_0831	oxoglutarate dehydrogenase (dihydrolipoamide S-succinyltransferase)	Included by getModelFromHomology	s_0532[m] + s_1411[m] --> s_0627[m] + s_1464[m]	(NODE_6_length_411765_cov_27.80.g1058 and NODE_6_length_411765_cov_27.80.g1095 and NODE_216_length_36584_cov_27.0.g10836) or NODE_50_length_206616_cov_28.5.g5344	0
r_0832	oxoglutarate dehydrogenase (lipoamide)	Included by getModelFromHomology	s_0182[m] + s_0799[m] + s_1097[m] --> s_0460[m] + s_1411[m]	(NODE_6_length_411765_cov_27.80.g1058 and NODE_6_length_411765_cov_27.80.g1095 and NODE_216_length_36584_cov_27.0.g10836) or NODE_50_length_206616_cov_28.5.g5344	0
r_0842	pantothenate kinase	Included by getModelFromHomology	s_0031[c] + s_0434[c] --> s_0017[c] + s_0394[c] + s_0794[c]	NODE_54_length_193036_cov_28.0.g5647	0
r_0843	pantothenate synthase	Included by getModelFromHomology	s_0030[c] + s_0434[c] + s_0441[c] --> s_0031[c] + s_0423[c] + s_0633[c] + s_0794[c]	NODE_150_length_79036_cov_26.5.g9654	0
r_0851	phenylalanine transaminase	Included by getModelFromHomology	s_0180[c] + s_1032[c] <=> s_0951[c] + s_0991[c]	NODE_4_length_507526_cov_27.50.g700	1
r_0852	phenylalanyl-tRNA synthetase	Included by getModelFromHomology	s_0434[c] + s_1032[c] + s_1604[c] --> s_0423[c] + s_0633[c] + s_1314[c]	NODE_89_length_131047_cov_25.9.g7549 and NODE_51_length_199863_cov_26.9.g5467	0
r_0853	phenylalanyl-tRNA synthetase	Included by getModelFromHomology	s_0437[m] + s_1034[m] + s_1605[m] --> s_0424[m] + s_0636[m] + s_1315[m]	NODE_117_length_105693_cov_27..g8649	0
r_0855	phopshoribosylaminoimidazole synthetase	Included by getModelFromHomology	s_0302[c] + s_0434[c] --> s_0300[c] + s_0394[c] + s_0794[c] + s_1322[c]	NODE_8_length_406910_cov_27.48.g1267	0
r_0882	phosphoacetylglucosamine mutase	Included by getModelFromHomology	s_1190[c] <=> s_1189[c]	NODE_98_length_119618_cov_26.9.g7948	1
r_0884	phosphoenolpyruvate carboxykinase	Included by getModelFromHomology	s_0434[c] + s_1271[c] --> s_0394[c] + s_0456[c] + s_1360[c]	NODE_186_length_51100_cov_25.8.g10448	0
r_0886	phosphofructokinase	Included by getModelFromHomology	s_0434[c] + s_0557[c] --> s_0394[c] + s_0555[c] + s_0794[c]	NODE_123_length_99989_cov_27.5.g8848 or (NODE_123_length_99989_cov_27.5.g8848 and NODE_123_length_99989_cov_27.5.g8848)	0
r_0887	phosphofructokinase (s7p)	Included by getModelFromHomology	s_0434[c] + s_1427[c] --> s_0394[c] + s_0794[c] + s_1426[c]	NODE_123_length_99989_cov_27.5.g8848 or (NODE_123_length_99989_cov_27.5.g8848 and NODE_123_length_99989_cov_27.5.g8848)	0
r_0888	phosphoglucomutase	Included by getModelFromHomology	s_0568[c] <=> s_0567[c]	NODE_38_length_233147_cov_27.2.g4472	1
r_0889	phosphogluconate dehydrogenase	Included by getModelFromHomology	s_0340[c] + s_1207[c] --> s_0456[c] + s_0577[c] + s_1212[c]	NODE_230_length_32041_cov_26.7.g10980 or NODE_230_length_32041_cov_26.7.g10979 or NODE_230_length_32041_cov_26.7.g10978	0
r_0890	phosphoglucosamine mutase	Included by getModelFromHomology	s_0411[c] <=> s_0412[c]	NODE_98_length_119618_cov_26.9.g7948	1
r_0891	phosphoglycerate dehydrogenase	Included by getModelFromHomology	s_0260[c] + s_1198[c] --> s_0258[c] + s_0794[c] + s_1203[c]	NODE_7_length_410815_cov_26.94.g1221 and NODE_118_length_103729_cov_26..g8705 and NODE_118_length_103729_cov_26..g8706 and NODE_118_length_103729_cov_26..g8707	0
r_0892	phosphoglycerate kinase	Included by getModelFromHomology	s_0075[c] + s_0394[c] <=> s_0260[c] + s_0434[c]	NODE_36_length_239177_cov_28.5.g4283	1
r_0893	phosphoglycerate mutase	Included by getModelFromHomology	s_0260[c] <=> s_0188[c]	NODE_83_length_137659_cov_27.2.g7266 or NODE_15_length_354016_cov_27.6.g2230	1
r_0902	phosphomannomutase	Included by getModelFromHomology	s_0573[c] <=> s_0574[c]	NODE_116_length_106348_cov_27..g8631	1
r_0905	phosphopantothenate-cysteine ligase	Included by getModelFromHomology	s_0017[c] + s_0539[c] + s_0981[c] --> s_0526[c] + s_0633[c] + s_0794[c] + s_1188[c]	NODE_45_length_221366_cov_26.9.g4974	0
r_0907	phosphopentomutase	Included by getModelFromHomology	s_0415[c] <=> s_1408[c]	NODE_38_length_233147_cov_27.2.g4472	1
r_0908	phosphoribosyl amino imidazolesuccinocarbozamide synthetase	Included by getModelFromHomology	s_0434[c] + s_0973[c] + s_1364[c] --> s_0299[c] + s_0394[c] + 2.0 s_0794[c] + s_1322[c]	NODE_59_length_175307_cov_27.0.g5947	0
r_0909	phosphoribosyl-AMP cyclohydrolase	Included by getModelFromHomology	s_0078[c] + s_0803[c] --> s_0077[c]	NODE_54_length_193036_cov_28.0.g5676 or NODE_89_length_131047_cov_25.9.g7548	0
r_0910	phosphoribosyl-ATP pyrophosphatase	Included by getModelFromHomology	s_0326[c] + s_0803[c] --> s_0078[c] + s_0633[c] + s_0794[c]	NODE_54_length_193036_cov_28.0.g5676 or NODE_89_length_131047_cov_25.9.g7548	0
r_0911	phosphoribosylaminoimidazole-carboxylase	Included by getModelFromHomology	s_0300[c] + s_0456[c] --> s_0794[c] + s_1364[c]	NODE_25_length_267681_cov_27.5.g3321	0
r_0912	phosphoribosylaminoimidazolecarboxamide formyltransferase	Included by getModelFromHomology	s_0120[c] + s_0403[c] <=> s_1365[c] + s_1487[c]	NODE_34_length_241180_cov_27.8.g4125	1
r_0914	phosphoribosylglycinamidine synthetase	Included by getModelFromHomology	s_0327[c] + s_0434[c] + s_1003[c] --> s_0325[c] + s_0394[c] + s_0794[c] + s_1322[c]	NODE_8_length_406910_cov_27.48.g1267	0
r_0915	phosphoribosylpyrophosphate amidotransferase	Included by getModelFromHomology	s_0803[c] + s_0999[c] + s_1386[c] --> s_0327[c] + s_0633[c] + s_0991[c]	NODE_37_length_235433_cov_27.6.g4412	0
r_0916	phosphoribosylpyrophosphate synthetase	Included by getModelFromHomology	s_0434[c] + s_1408[c] --> s_0423[c] + s_0794[c] + s_1386[c]	(NODE_115_length_107921_cov_27..g8564 and NODE_115_length_107921_cov_27..g8564) or NODE_38_length_233147_cov_27.2.g4485 or (NODE_115_length_107921_cov_27..g8564 and NODE_115_length_107921_cov_27..g8564) or NODE_38_length_233147_cov_27.2.g4485 or (NODE_115_length_107921_cov_27..g8564 and NODE_115_length_107921_cov_27..g8564) or NODE_38_length_233147_cov_27.2.g4485 or NODE_115_length_107921_cov_27.…	0
r_0917	phosphoserine phosphatase (L-serine)	Included by getModelFromHomology	s_0259[c] + s_0803[c] --> s_1039[c] + s_1322[c]	NODE_13_length_366849_cov_26.4.g2078	0
r_0918	phosphoserine transaminase	Included by getModelFromHomology	s_0258[c] + s_0991[c] --> s_0180[c] + s_0259[c]	NODE_4_length_507526_cov_27.50.g754	0
r_0921	Phytosphingosine phosphate lyase	Included by getModelFromHomology	s_1367[er] --> s_0161[er] + s_1240[er]	NODE_75_length_148317_cov_28.2.g6839	0
r_0922	phytosphingosine synthesis	Included by getModelFromHomology	s_0795[er] + s_1213[er] + s_1276[er] + s_1445[er] --> s_0804[er] + s_1208[er] + s_1366[er]	NODE_72_length_151002_cov_26.9.g6683	0
r_0935	porphobilinogen synthase	Included by getModelFromHomology	2.0 s_0315[c] --> s_0794[c] + 2.0 s_0803[c] + s_1372[c]	NODE_165_length_64787_cov_27.9.g10016	0
r_0939	prephenate dehydrogenase (NADP)	Included by getModelFromHomology	s_1207[c] + s_1377[c] --> s_0204[c] + s_0456[c] + s_1212[c]	NODE_79_length_145349_cov_27.4.g7034	0
r_0941	prolyl-tRNA synthetase	Included by getModelFromHomology	s_0434[c] + s_1035[c] + s_1606[c] --> s_0423[c] + s_0633[c] + s_1379[c]	NODE_19_length_334163_cov_27.7.g2716	0
r_0958	pyruvate carboxylase	Included by getModelFromHomology	s_0434[c] + s_0445[c] + s_1399[c] --> s_0394[c] + s_0794[c] + s_1271[c] + s_1322[c]	NODE_134_length_90674_cov_26.0.g9207 or NODE_34_length_241180_cov_27.8.g4111 or NODE_34_length_241180_cov_27.8.g4112 or NODE_39_length_231879_cov_29.3.g4555 or NODE_57_length_176316_cov_27.6.g5804 or NODE_57_length_176316_cov_27.6.g5861 or NODE_90_length_126318_cov_26.7.g7577 or NODE_134_length_90674_cov_26.0.g9207 or NODE_34_length_241180_cov_27.8.g4111 or NODE_34_length_241180_cov_27.8.g4112 or…	0
r_0959	pyruvate decarboxylase	Included by getModelFromHomology	s_0794[c] + s_1399[c] <=> s_0359[c] + s_0456[c]	NODE_49_length_208842_cov_27.4.g5294 or NODE_77_length_146545_cov_27.4.g6966 or NODE_49_length_208842_cov_27.4.g5294 or NODE_77_length_146545_cov_27.4.g6966 or NODE_87_length_132516_cov_26.4.g7427 or NODE_49_length_208842_cov_27.4.g5294 or NODE_77_length_146545_cov_27.4.g6966 or NODE_87_length_132516_cov_26.4.g7427	1
r_0960	pyruvate decarboxylase (acetoin-forming)	Included by getModelFromHomology	s_0359[c] + s_0794[c] + s_1399[c] --> s_0020[c] + s_0456[c]	NODE_49_length_208842_cov_27.4.g5294 or NODE_77_length_146545_cov_27.4.g6966 or NODE_49_length_208842_cov_27.4.g5294 or NODE_77_length_146545_cov_27.4.g6966 or NODE_87_length_132516_cov_26.4.g7427 or NODE_49_length_208842_cov_27.4.g5294 or NODE_77_length_146545_cov_27.4.g6966 or NODE_87_length_132516_cov_26.4.g7427	0
r_0961	pyruvate dehydrogenase	Included by getModelFromHomology	s_0532[m] + s_1200[m] + s_1401[m] --> s_0376[m] + s_0460[m] + s_1205[m]	(NODE_192_length_49322_cov_26.8.g10541 and NODE_18_length_335662_cov_27.1.g2629 and NODE_6_length_411765_cov_27.80.g1095 and NODE_7_length_410815_cov_26.94.g1144 and NODE_109_length_110887_cov_27..g8369) or NODE_7_length_410815_cov_26.94.g1144	0
r_0962	pyruvate kinase	Included by getModelFromHomology	s_0394[c] + s_0794[c] + s_1360[c] --> s_0434[c] + s_1399[c]	NODE_8_length_406910_cov_27.48.g1351	0
r_0967	riboflavin synthase	Included by getModelFromHomology	s_0158[c] + s_0314[c] --> s_0328[c] + s_0794[c] + 2.0 s_0803[c] + s_1322[c]	NODE_26_length_259969_cov_27.4.g3472	0
r_0968	riboflavin synthase	Included by getModelFromHomology	2.0 s_0328[c] + s_0794[c] --> s_0314[c] + s_1405[c]	NODE_1_length_670061_cov_26.98.g206	0
r_0974	ribonucleotide reductase	Included by getModelFromHomology	s_0394[c] + s_0794[c] + s_1616[c] --> s_0582[c] + s_0803[c] + s_1620[c]	NODE_140_length_86844_cov_26.6.g9380 or NODE_9_length_401396_cov_27.21.g1470	0
r_0975	ribonucleotide reductase	Included by getModelFromHomology	s_0398[n] + s_0800[n] + s_1618[n] --> s_0583[n] + s_0808[n] + s_1622[n]	NODE_140_length_86844_cov_26.6.g9380 or NODE_9_length_401396_cov_27.21.g1470	0
r_0976	ribonucleotide reductase	Included by getModelFromHomology	s_0467[c] + s_0794[c] + s_1616[c] --> s_0587[c] + s_0803[c] + s_1620[c]	NODE_140_length_86844_cov_26.6.g9380 or NODE_9_length_401396_cov_27.21.g1470	0
r_0977	ribonucleotide reductase	Included by getModelFromHomology	s_0468[n] + s_0800[n] + s_1618[n] --> s_0588[n] + s_0808[n] + s_1622[n]	NODE_140_length_86844_cov_26.6.g9380 or NODE_9_length_401396_cov_27.21.g1470	0
r_0978	ribonucleotide reductase	Included by getModelFromHomology	s_0739[c] + s_0794[c] + s_1616[c] --> s_0613[c] + s_0803[c] + s_1620[c]	NODE_140_length_86844_cov_26.6.g9380 or NODE_9_length_401396_cov_27.21.g1470	0
r_0979	ribonucleotide reductase	Included by getModelFromHomology	s_0742[n] + s_0800[n] + s_1618[n] --> s_0614[n] + s_0808[n] + s_1622[n]	NODE_140_length_86844_cov_26.6.g9380 or NODE_9_length_401396_cov_27.21.g1470	0
r_0986	S-adenosyl-methionine delta-24-sterol-c-methyltransferase	Included by getModelFromHomology	s_1416[c] + s_1569[c] --> s_0700[c] + s_0794[c] + s_1413[c]	NODE_20_length_327622_cov_27.4.g2828	0
r_0989	saccharopine dehydrogenase (NADP, L-glutamate forming)	Included by getModelFromHomology	s_0794[c] + s_0959[c] + s_0991[c] + s_1212[c] --> s_0803[c] + s_1038[c] + s_1207[c]	NODE_158_length_71979_cov_27.1.g9864	0
r_0990	sedoheptulose 1,7-bisphosphate D-glyceraldehyde-3-phosphate-lyase	Included by getModelFromHomology	s_1426[c] <=> s_0551[c] + s_0629[c]	NODE_264_length_16050_cov_32.4.g11238	1
r_0995	seryl-tRNA synthetase	Included by getModelFromHomology	s_0434[c] + s_1039[c] + s_1607[c] --> s_0423[c] + s_0633[c] + s_1428[c]	NODE_1_length_670061_cov_26.98.g88	0
r_0996	shikimate dehydrogenase	Included by getModelFromHomology	s_0211[c] + s_0794[c] + s_1212[c] --> s_1207[c] + s_1429[c]	NODE_67_length_161391_cov_27.3.g6446 or NODE_8_length_406910_cov_27.48.g1374 or NODE_99_length_118876_cov_26.9.g7998	0
r_0997	shikimate kinase	Included by getModelFromHomology	s_0434[c] + s_1429[c] --> s_0261[c] + s_0394[c] + s_0794[c]	NODE_99_length_118876_cov_26.9.g7998	0
r_1000	fumarate reductase (FMN)	Included by getModelFromHomology	s_0717[c] + s_0725[c] <=> s_0714[c] + s_0794[c] + s_1458[c]	NODE_70_length_156640_cov_26.7.g6606	1
r_1001	spermidine synthase	Included by getModelFromHomology	s_1389[c] + s_1420[c] --> s_0303[c] + s_0794[c] + s_1439[c]	NODE_117_length_105693_cov_27..g8654	0
r_1002	spermine synthase	Included by getModelFromHomology	s_1420[c] + s_1439[c] --> s_0303[c] + s_0794[c] + s_1442[c]	NODE_117_length_105693_cov_27..g8654	0
r_1003	sphinganine phosphate lyase	Included by getModelFromHomology	s_1446[er] --> s_0825[er] + s_1240[er]	NODE_75_length_148317_cov_28.2.g6839	0
r_1010	squalene epoxidase (NAD)	Included by getModelFromHomology	s_0795[er] + s_1204[er] + s_1276[er] + s_1448[er] --> s_0038[er] + s_0804[er] + s_1199[er]	NODE_7_length_410815_cov_26.94.g1212	0
r_1011	squalene epoxidase (NADP)	Included by getModelFromHomology	s_0795[er] + s_1213[er] + s_1276[er] + s_1448[er] --> s_0038[er] + s_0804[er] + s_1208[er]	NODE_7_length_410815_cov_26.94.g1212	0
r_1012	squalene synthase	Included by getModelFromHomology	2.0 s_0190[c] + s_0794[c] + s_1212[c] --> 2.0 s_0633[c] + s_1207[c] + s_1447[c]	NODE_46_length_219541_cov_27.4.g5044	0
r_1022	succinate-CoA ligase (ADP-forming)	Included by getModelFromHomology	s_0397[m] + s_1326[m] + s_1464[m] --> s_0437[m] + s_0532[m] + s_1460[m]	NODE_222_length_35094_cov_26.3.g10897 or (NODE_5_length_424989_cov_27.61.g926 and NODE_222_length_35094_cov_26.3.g10897) or NODE_51_length_199863_cov_26.9.g5477	0
r_1023	succinate-semialdehyde dehydrogenase (NADP)	Included by getModelFromHomology	s_0803[c] + s_1207[c] + s_1461[c] --> 2.0 s_0794[c] + s_1212[c] + s_1458[c]	NODE_113_length_109421_cov_26..g8497	0
r_1024	sucrose hydrolyzing enxyme	Included by getModelFromHomology	s_0805[e] + s_1466[e] --> s_0554[e] + s_0565[e]	NODE_20_length_327622_cov_27.4.g2854	0
r_1025	sulfate adenylyltransferase	Included by getModelFromHomology	s_0434[c] + s_0794[c] + s_1467[c] <=> s_0298[c] + s_0633[c]	NODE_13_length_366849_cov_26.4.g2076	1
r_1027	sulfite reductase (NADPH2)	Included by getModelFromHomology	4.0 s_0794[c] + 3.0 s_1212[c] + s_1469[c] --> 3.0 s_0803[c] + s_0841[c] + 3.0 s_1207[c]	NODE_244_length_26194_cov_28.4.g11122 and NODE_3_length_556175_cov_27.01.g583	0
r_1031	tetrahydrofolate:L-glutamate gamma-ligase (ADP-forming)	Included by getModelFromHomology	s_0434[c] + s_0991[c] + s_1487[c] <=> s_0308[c] + s_0394[c] + s_0794[c] + s_1322[c]	NODE_126_length_97537_cov_27.6.g8950 or NODE_13_length_366849_cov_26.4.g2011	1
r_1036	thiamine-phosphate diphosphorylase	Included by getModelFromHomology	s_0267[c] + s_0293[c] + s_0794[c] --> s_0633[c] + s_1497[c]	NODE_132_length_93426_cov_27.9.g9150	0
r_1038	thioredoxin reductase (NADPH)	Included by getModelFromHomology	s_1212[c] + s_1620[c] --> s_1207[c] + s_1616[c]	NODE_241_length_26907_cov_27.1.g11085	0
r_1040	threonine aldolase	Included by getModelFromHomology	s_1045[c] <=> s_0359[c] + s_1003[c]	NODE_78_length_146293_cov_26.9.g6984	1
r_1041	threonine synthase	Included by getModelFromHomology	s_0803[c] + s_1238[c] --> s_1045[c] + s_1322[c]	NODE_3_length_556175_cov_27.01.g476	0
r_1042	threonyl-tRNA synthetase	Included by getModelFromHomology	s_0434[c] + s_1045[c] + s_1608[c] --> s_0423[c] + s_0633[c] + s_1491[c]	NODE_20_length_327622_cov_27.4.g2889	0
r_1043	threonyl-tRNA synthetase	Included by getModelFromHomology	s_0437[m] + s_1047[m] + s_1609[m] --> s_0424[m] + s_0636[m] + s_1492[m]	NODE_112_length_109587_cov_27..g8476 or NODE_20_length_327622_cov_27.4.g2889	0
r_1045	thymidylate synthase	Included by getModelFromHomology	s_0306[c] + s_0654[c] --> s_0625[c] + s_0649[c]	NODE_35_length_240790_cov_27.3.g4211	0
r_1047	trans-pentaprenyltranstransferase	Included by getModelFromHomology	s_0945[m] + s_1313[m] --> s_0636[m] + s_0831[m]	NODE_106_length_113993_cov_27..g8222	0
r_1048	transaldolase	Included by getModelFromHomology	s_0764[c] + s_1427[c] <=> s_0551[c] + s_0557[c]	NODE_6_length_411765_cov_27.80.g1048 or NODE_28_length_253629_cov_26.6.g3606	1
r_1049	transketolase 1	Included by getModelFromHomology	s_0581[c] + s_1408[c] <=> s_0764[c] + s_1427[c]	NODE_150_length_79036_cov_26.5.g9677 or NODE_206_length_41826_cov_26.3.g10737 or NODE_235_length_30404_cov_26.8.g11026 or NODE_150_length_79036_cov_26.5.g9677 or NODE_206_length_41826_cov_26.3.g10737 or NODE_235_length_30404_cov_26.8.g11026	1
r_1050	transketolase 2	Included by getModelFromHomology	s_0551[c] + s_0581[c] <=> s_0557[c] + s_0764[c]	NODE_150_length_79036_cov_26.5.g9677 or NODE_206_length_41826_cov_26.3.g10737 or NODE_235_length_30404_cov_26.8.g11026 or NODE_150_length_79036_cov_26.5.g9677 or NODE_206_length_41826_cov_26.3.g10737 or NODE_235_length_30404_cov_26.8.g11026	1
r_1051	trehalose-phosphatase	Included by getModelFromHomology	s_0409[c] + s_0803[c] --> s_1322[c] + s_1520[c]	NODE_120_length_102735_cov_26..g8773 or NODE_130_length_95719_cov_27.6.g9093 or (NODE_14_length_355240_cov_27.0.g2117 and NODE_130_length_95719_cov_27.6.g9093) or (NODE_14_length_355240_cov_27.0.g2117 and NODE_14_length_355240_cov_27.0.g2117) or NODE_61_length_173278_cov_26.9.g6083 or NODE_120_length_102735_cov_26..g8773 or NODE_130_length_95719_cov_27.6.g9093 or (NODE_14_length_355240_cov_27.0.g…	0
r_1054	triose-phosphate isomerase	Included by getModelFromHomology	s_0629[c] <=> s_0764[c]	NODE_231_length_31577_cov_27.1.g10987	1
r_1055	tryptophan synthase (indoleglycerol phosphate)	Included by getModelFromHomology	s_0086[c] + s_1039[c] --> s_0764[c] + s_0803[c] + s_1048[c]	NODE_124_length_97750_cov_27.2.g8879 or NODE_267_length_14402_cov_75.8.g11255	0
r_1056	tryptophan transaminase	Included by getModelFromHomology	s_0180[c] + s_1048[c] --> s_0855[c] + s_0991[c]	NODE_4_length_507526_cov_27.50.g700	0
r_1057	tryptophanyl-tRNA synthetase	Included by getModelFromHomology	s_0434[c] + s_1048[c] + s_1610[c] --> s_0423[c] + s_0633[c] + s_1527[c]	NODE_14_length_355240_cov_27.0.g2152	0
r_1065	tyrosine transaminase	Included by getModelFromHomology	s_0206[p] + s_0995[p] --> s_0184[p] + s_1054[p]	NODE_62_length_171748_cov_27.3.g6115 or NODE_94_length_121119_cov_26.4.g7739	0
r_1066	tyrosyl-tRNA synthetase	Included by getModelFromHomology	s_0434[c] + s_1051[c] + s_1612[c] --> s_0423[c] + s_0633[c] + s_1533[c]	NODE_24_length_269354_cov_27.3.g3306	0
r_1068	UDP-glucose:ergosterol glucosyltransferase	Included by getModelFromHomology	s_0666[c] + s_1543[c] --> s_0670[c] + s_0794[c] + s_1538[c]	NODE_22_length_283055_cov_26.7.g3118 or NODE_245_length_25792_cov_28.5.g11130 or NODE_49_length_208842_cov_27.4.g5292 or NODE_49_length_208842_cov_27.4.g5293	0
r_1069	UDP-N-acetylglucosamine diphosphorylase	Included by getModelFromHomology	s_0794[c] + s_1189[c] + s_1559[c] <=> s_0633[c] + s_1544[c]	NODE_266_length_14689_cov_28.0.g11251	1
r_1070	UDPglucose 4-epimerase	Included by getModelFromHomology	s_1543[c] <=> s_1541[c]	NODE_11_length_392942_cov_27.0.g1792	1
r_1072	UMP kinase	Included by getModelFromHomology	s_0434[c] + s_1545[c] --> s_0394[c] + s_1538[c]	NODE_34_length_241180_cov_27.8.g4109	0
r_1073	UMP kinase	Included by getModelFromHomology	s_0438[n] + s_1548[n] --> s_0398[n] + s_1540[n]	NODE_34_length_241180_cov_27.8.g4109	0
r_1074	uracil phosphoribosyltransferase	Included by getModelFromHomology	s_1386[c] + s_1550[c] --> s_0633[c] + s_1545[c]	NODE_7_length_410815_cov_26.94.g1222	0
r_1075	urea carboxylase	Included by getModelFromHomology	s_0434[c] + s_0445[c] + s_1552[c] --> s_0394[c] + s_0794[c] + s_1322[c] + s_1554[c]	NODE_57_length_176316_cov_27.6.g5804 or NODE_57_length_176316_cov_27.6.g5861	0
r_1077	uridine kinase (ATP:uridine)	Included by getModelFromHomology	s_0434[c] + s_1556[c] --> s_0394[c] + s_0794[c] + s_1545[c]	NODE_242_length_26427_cov_27.2.g11092	0
r_1078	uridine kinase (GTP:uridine)	Included by getModelFromHomology	s_0785[c] + s_1556[c] --> s_0739[c] + s_0794[c] + s_1545[c]	NODE_242_length_26427_cov_27.2.g11092	0
r_1079	uridylate kinase (dUMP)	Included by getModelFromHomology	s_0434[c] + s_0654[c] --> s_0394[c] + s_0652[c]	NODE_34_length_241180_cov_27.8.g4109	0
r_1080	uridylate kinase (dUMP)	Included by getModelFromHomology	s_0438[n] + s_0655[n] --> s_0398[n] + s_0653[n]	NODE_34_length_241180_cov_27.8.g4109	0
r_1081	uroporphyrinogen decarboxylase (uroporphyrinogen III)	Included by getModelFromHomology	4.0 s_0794[c] + s_1558[c] --> 4.0 s_0456[c] + s_0538[c]	NODE_62_length_171748_cov_27.3.g6130	0
r_1082	uroporphyrinogen methyltransferase	Included by getModelFromHomology	2.0 s_1416[c] + s_1558[c] --> s_0794[c] + s_1375[c] + 2.0 s_1413[c]	NODE_51_length_199863_cov_26.9.g5472	0
r_1084	UTP-glucose-1-phosphate uridylyltransferase	Included by getModelFromHomology	s_0567[c] + s_0794[c] + s_1559[c] <=> s_0633[c] + s_1543[c]	NODE_20_length_327622_cov_27.4.g2918	1
r_1087	valine transaminase	Included by getModelFromHomology	s_0180[c] + s_1056[c] <=> s_0232[c] + s_0991[c]	NODE_13_length_366849_cov_26.4.g2084	1
r_1088	valine transaminase, mitochondiral	Included by getModelFromHomology	s_0182[m] + s_1058[m] <=> s_0233[m] + s_0993[m]	NODE_13_length_366849_cov_26.4.g2084	1
r_1089	valyl-tRNA synthetase	Included by getModelFromHomology	s_0434[c] + s_1056[c] + s_1614[c] --> s_0423[c] + s_0633[c] + s_1561[c]	NODE_63_length_170580_cov_27.6.g6203	0
r_1090	valyl-tRNA synthetase	Included by getModelFromHomology	s_0437[m] + s_1058[m] + s_1615[m] --> s_0424[m] + s_0636[m] + s_1562[m]	NODE_63_length_170580_cov_27.6.g6203	0
r_1091	xanthine phosphoribosyltransferase	Included by getModelFromHomology	s_0357[c] + s_1386[c] --> s_0633[c] + s_1565[c]	NODE_31_length_246726_cov_27.2.g3851	0
r_1092	xylitol dehydrogenase (D-xyulose-forming)	Included by getModelFromHomology	s_1198[c] + s_1566[c] --> s_0580[c] + s_0794[c] + s_1203[c]	NODE_149_length_79314_cov_26.9.g9643 or NODE_151_length_76219_cov_27.6.g9698 or NODE_80_length_144745_cov_26.9.g7125 or NODE_2_length_654939_cov_26.45.g417	0
r_1093	xylose reductase	Included by getModelFromHomology	s_0578[c] + s_0794[c] + s_1212[c] --> s_1207[c] + s_1566[c]	NODE_149_length_79314_cov_26.9.g9643	0
r_1094	xylulokinase	Included by getModelFromHomology	s_0434[c] + s_0580[c] --> s_0394[c] + s_0581[c] + s_0794[c]	NODE_63_length_170580_cov_27.6.g6201	0
r_1095	yUMP synthetase	Included by getModelFromHomology	s_1408[c] + s_1550[c] <=> s_0803[c] + s_1388[c]	NODE_24_length_269354_cov_27.3.g3277	1
r_1619	5'-nucleotidase (GMP)	Included by getModelFromHomology	s_0782[c] + s_0803[c] --> s_0790[c] + s_1322[c]	NODE_59_length_175307_cov_27.0.g5973	0
r_1838	homocitrate synthase	Included by getModelFromHomology	s_0182[m] + s_0376[m] + s_0807[m] --> s_0532[m] + s_0799[m] + s_0834[m]	NODE_75_length_148317_cov_28.2.g6840	0
r_2112	kynurenine aminotransferase	Included by getModelFromHomology	s_1020[c] + s_1399[c] <=> s_0803[c] + s_0955[c] + s_2763[c]	NODE_52_length_197255_cov_26.9.g5495	1
r_2115	alcohol dehydrogenase, (acetaldehyde to ethanol)	Included by getModelFromHomology	s_0359[c] + s_0794[c] + s_1203[c] --> s_0680[c] + s_1198[c]	NODE_123_length_99989_cov_27.5.g8864 or NODE_45_length_221366_cov_26.9.g4978 or NODE_67_length_161391_cov_27.3.g6441 or NODE_123_length_99989_cov_27.5.g8864 or NODE_44_length_222088_cov_27.0.g4922 or NODE_46_length_219541_cov_27.4.g5076 or NODE_67_length_161391_cov_27.3.g6441	0
r_2116	acetaldehyde dehydrogenase	Included by getModelFromHomology	s_0359[c] + s_0803[c] + s_1198[c] --> s_0362[c] + 2.0 s_0794[c] + s_1203[c]	NODE_6_length_411765_cov_27.80.g1039 or NODE_113_length_109421_cov_26..g8497 or NODE_149_length_79314_cov_26.9.g9639 or NODE_155_length_73617_cov_27.6.g9793 or NODE_157_length_73230_cov_27.0.g9832 or NODE_16_length_349410_cov_26.6.g2468 or NODE_18_length_335662_cov_27.1.g2624 or NODE_227_length_32214_cov_26.4.g10938 or NODE_24_length_269354_cov_27.3.g3273 or NODE_35_length_240790_cov_27.3.g4252 o…	0
r_2131	isocitrate dehydrogenase	Included by getModelFromHomology	s_0941[m] + s_1210[m] --> s_0182[m] + s_0460[m] + s_1214[m]	NODE_14_length_355240_cov_27.0.g2180	0
r_2140	fatty-acyl-CoA synthase (n-C16:0CoA)	Included by getModelFromHomology	s_0373[c] + 21.0 s_0794[c] + 7.0 s_1101[c] + 14.0 s_1212[c] --> 7.0 s_0456[c] + 7.0 s_0529[c] + 7.0 s_0803[c] + 14.0 s_1207[c] + s_1302[c]	NODE_5_length_424989_cov_27.61.g891 and NODE_5_length_424989_cov_27.61.g890	0
r_2141	fatty-acyl-CoA synthase (n-C18:0CoA)	Included by getModelFromHomology	s_0373[c] + 24.0 s_0794[c] + 8.0 s_1101[c] + 16.0 s_1212[c] --> 8.0 s_0456[c] + 8.0 s_0529[c] + 8.0 s_0803[c] + 16.0 s_1207[c] + s_1454[c]	NODE_5_length_424989_cov_27.61.g891 and NODE_5_length_424989_cov_27.61.g890	0
r_2151	enoyl-ACP reductase (butanoyl-ACP)	Included by getModelFromHomology	s_0799[m] + s_1214[m] + s_2778[m] --> s_1210[m] + s_2771[m]	NODE_63_length_170580_cov_27.6.g6183	0
r_2152	enoyl-ACP reductase (hexanoyl-ACP)	Included by getModelFromHomology	s_0799[m] + s_1214[m] + s_2779[m] --> s_1210[m] + s_2773[m]	NODE_63_length_170580_cov_27.6.g6183	0
r_2153	enoyl-ACP reductase (octanoyl-ACP)	Included by getModelFromHomology	s_0799[m] + s_1214[m] + s_2780[m] --> s_1210[m] + s_1254[m]	NODE_63_length_170580_cov_27.6.g6183	0
r_2154	elongase I (3-oxotetradecanoyl-CoA)	Included by getModelFromHomology	s_2781[erm] + s_2782[erm] + s_2783[erm] --> s_2784[erm] + s_2785[erm] + s_2786[erm]	NODE_13_length_366849_cov_26.4.g2058	0
r_2155	elongase I (3-oxopalmitoyl-CoA)	Included by getModelFromHomology	s_2782[erm] + s_2783[erm] + s_2787[erm] --> s_2784[erm] + s_2785[erm] + s_2788[erm]	NODE_13_length_366849_cov_26.4.g2058	0
r_2156	elongase II (3-oxooctadecanoyl-CoA)	Included by getModelFromHomology	s_2782[erm] + s_2783[erm] + s_2789[erm] --> s_2784[erm] + s_2785[erm] + s_2790[erm]	NODE_13_length_366849_cov_26.4.g2058	0
r_2157	elongase II or III (3-oxoicosanoyl-CoA)	Included by getModelFromHomology	s_2782[erm] + s_2783[erm] + s_2791[erm] --> s_2784[erm] + s_2785[erm] + s_2792[erm]	NODE_13_length_366849_cov_26.4.g2058	0
r_2158	elongase II or III (3-oxodocosanoyl-CoA)	Included by getModelFromHomology	s_2782[erm] + s_2783[erm] + s_2793[erm] --> s_2784[erm] + s_2785[erm] + s_2794[erm]	NODE_13_length_366849_cov_26.4.g2058	0
r_2159	elongase II or III (3-oxotetracosanoyl-CoA)	Included by getModelFromHomology	s_2782[erm] + s_2783[erm] + s_2795[erm] --> s_2784[erm] + s_2785[erm] + s_2796[erm]	NODE_13_length_366849_cov_26.4.g2058	0
r_2160	elongase III (3-oxohexacosanoyl-CoA)	Included by getModelFromHomology	s_2782[erm] + s_2783[erm] + s_2797[erm] --> s_2784[erm] + s_2785[erm] + s_2798[erm]	NODE_13_length_366849_cov_26.4.g2058	0
r_2161	B-ketoacyl-CoA reductase ((S)-3-hydroxytetradecanoyl-CoA)	Included by getModelFromHomology	s_2783[erm] + s_2786[erm] + s_2799[erm] --> s_2800[erm] + s_2801[erm]	NODE_106_length_113993_cov_27..g8225	0
r_2162	B-ketoacyl-CoA reductase ((S)-3-hydroxypalmitoyl-CoA)	Included by getModelFromHomology	s_2783[erm] + s_2788[erm] + s_2799[erm] --> s_2800[erm] + s_2802[erm]	NODE_106_length_113993_cov_27..g8225	0
r_2163	B-ketoacyl-CoA reductase (3-hydroxyoctadecanoyl-CoA)	Included by getModelFromHomology	s_2783[erm] + s_2790[erm] + s_2799[erm] --> s_2800[erm] + s_2803[erm]	NODE_106_length_113993_cov_27..g8225	0
r_2164	B-ketoacyl-CoA reductase (3-hydroxyicosanoyl-CoA)	Included by getModelFromHomology	s_2783[erm] + s_2792[erm] + s_2799[erm] --> s_2800[erm] + s_2804[erm]	NODE_106_length_113993_cov_27..g8225	0
r_2165	B-ketoacyl-CoA reductase (3-hydroxydocosanoyl-CoA)	Included by getModelFromHomology	s_2783[erm] + s_2794[erm] + s_2799[erm] --> s_2800[erm] + s_2805[erm]	NODE_106_length_113993_cov_27..g8225	0
r_2166	B-ketoacyl-CoA reductase (3-hydroxytetracosanoyl-CoA)	Included by getModelFromHomology	s_2783[erm] + s_2796[erm] + s_2799[erm] --> s_2800[erm] + s_2806[erm]	NODE_106_length_113993_cov_27..g8225	0
r_2167	B-ketoacyl-CoA reductase ((S)-3-hydroxyhexacosanoyl-CoA)	Included by getModelFromHomology	s_2783[erm] + s_2798[erm] + s_2799[erm] --> s_2800[erm] + s_2807[erm]	NODE_106_length_113993_cov_27..g8225	0
r_2182	palmitoyl-CoA desaturase (n-C16:0CoA -> n-C16:1CoA), ER membrane	Included by getModelFromHomology	s_2783[erm] + s_2789[erm] + s_2817[erm] + s_2818[erm] --> 2.0 s_2808[erm] + s_2819[erm] + s_2820[erm]	NODE_83_length_137659_cov_27.2.g7262	0
r_2183	stearoyl-CoA desaturase (n-C18:0CoA -> n-C18:1CoA), ER membrane	Included by getModelFromHomology	s_2783[erm] + s_2791[erm] + s_2817[erm] + s_2818[erm] --> 2.0 s_2808[erm] + s_2820[erm] + s_2821[erm]	NODE_83_length_137659_cov_27.2.g7262	0
r_2194	fatty-acid--CoA ligase (dodecanoate), ER membrane	Included by getModelFromHomology	s_2785[erm] + s_2831[erm] + s_2832[erm] <=> s_2781[erm] + s_2833[erm] + s_2834[erm]	NODE_12_length_368260_cov_29.4.g1866	1
r_2195	fatty-acid--CoA ligase (tetradecanoate), ER membrane	Included by getModelFromHomology	s_2785[erm] + s_2831[erm] + s_2835[erm] <=> s_2787[erm] + s_2833[erm] + s_2834[erm]	NODE_12_length_368260_cov_29.4.g1866	1
r_2196	fatty-acid--CoA ligase (hexadecanoate), ER membrane	Included by getModelFromHomology	s_2785[erm] + s_2831[erm] + s_2836[erm] <=> s_2789[erm] + s_2833[erm] + s_2834[erm]	NODE_12_length_368260_cov_29.4.g1866	1
r_2197	fatty-acid--CoA ligase (hexadecenoate), ER membrane	Included by getModelFromHomology	s_2785[erm] + s_2831[erm] + s_2837[erm] <=> s_2819[erm] + s_2833[erm] + s_2834[erm]	NODE_12_length_368260_cov_29.4.g1866	1
r_2198	fatty-acid--CoA ligase (octadecanoate), ER membrane	Included by getModelFromHomology	s_2785[erm] + s_2831[erm] + s_2838[erm] <=> s_2791[erm] + s_2833[erm] + s_2834[erm]	NODE_12_length_368260_cov_29.4.g1866	1
r_2199	fatty-acid--CoA ligase (octadecenoate), ER membrane	Included by getModelFromHomology	s_2785[erm] + s_2831[erm] + s_2839[erm] <=> s_2821[erm] + s_2833[erm] + s_2834[erm]	NODE_12_length_368260_cov_29.4.g1866	1
r_2200	fatty-acid--CoA ligase (dodecanoate), lipid particle	Included by getModelFromHomology	s_0531[lp] + s_2840[lp] + s_2841[lp] <=> s_0635[lp] + s_2842[lp] + s_2843[lp]	NODE_12_length_368260_cov_29.4.g1866	1
r_2201	fatty-acid--CoA ligase (tetradecanoate), lipid particle	Included by getModelFromHomology	s_0531[lp] + s_2840[lp] + s_2844[lp] <=> s_0635[lp] + s_2842[lp] + s_2845[lp]	NODE_12_length_368260_cov_29.4.g1866	1
r_2202	fatty-acid--CoA ligase (hexadecanoate), lipid particle	Included by getModelFromHomology	s_0531[lp] + s_2840[lp] + s_2846[lp] <=> s_0635[lp] + s_2842[lp] + s_2847[lp]	NODE_12_length_368260_cov_29.4.g1866	1
r_2203	fatty-acid--CoA ligase (hexadecenoate), lipid particle	Included by getModelFromHomology	s_0531[lp] + s_2840[lp] + s_2848[lp] <=> s_0635[lp] + s_2842[lp] + s_2849[lp]	NODE_12_length_368260_cov_29.4.g1866	1
r_2204	fatty-acid--CoA ligase (octadecanoate), lipid particle	Included by getModelFromHomology	s_0531[lp] + s_2840[lp] + s_2850[lp] <=> s_0635[lp] + s_2842[lp] + s_2851[lp]	NODE_12_length_368260_cov_29.4.g1866	1
r_2205	fatty-acid--CoA ligase (octadecenoate), lipid particle	Included by getModelFromHomology	s_0531[lp] + s_2840[lp] + s_2852[lp] <=> s_0635[lp] + s_2842[lp] + s_2853[lp]	NODE_12_length_368260_cov_29.4.g1866	1
r_2206	fatty-acid--CoA ligase (hexadecenoate), peroxisome	Included by getModelFromHomology	s_0439[p] + s_0534[p] + s_1298[p] <=> s_0426[p] + s_0638[p] + s_2854[p]	NODE_2_length_654939_cov_26.45.g374	1
r_2207	fatty-acid--CoA ligase (octadecanoate), peroxisome	Included by getModelFromHomology	s_0439[p] + s_0534[p] + s_1451[p] <=> s_0426[p] + s_0638[p] + s_1457[p]	NODE_2_length_654939_cov_26.45.g374	1
r_2208	fatty-acid--CoA ligase (octadecenoate), peroxisome	Included by getModelFromHomology	s_0439[p] + s_0534[p] + s_2855[p] <=> s_0426[p] + s_0638[p] + s_1265[p]	NODE_2_length_654939_cov_26.45.g374	1
r_2209	fatty-acid--CoA ligase (arachidate), cell envelope	Included by getModelFromHomology	s_2856[ce] + s_2857[ce] + s_2858[ce] <=> s_2859[ce] + s_2860[ce] + s_2861[ce]	NODE_12_length_368260_cov_29.4.g1866	1
r_2210	fatty-acid--CoA ligase (behenate), cell envelope	Included by getModelFromHomology	s_2856[ce] + s_2857[ce] + s_2862[ce] <=> s_2859[ce] + s_2860[ce] + s_2863[ce]	NODE_12_length_368260_cov_29.4.g1866	1
r_2211	fatty-acid--CoA ligase (lignoceric acid), cell envelope	Included by getModelFromHomology	s_2856[ce] + s_2857[ce] + s_2864[ce] <=> s_2859[ce] + s_2860[ce] + s_2865[ce]	NODE_12_length_368260_cov_29.4.g1866	1
r_2212	fatty-acid--CoA ligase (cerotic acid), cell envelope	Included by getModelFromHomology	s_2856[ce] + s_2857[ce] + s_2866[ce] <=> s_2859[ce] + s_2860[ce] + s_2867[ce]	NODE_12_length_368260_cov_29.4.g1866	1
r_2213	fatty-acid--CoA ligase (behenate), ER membrane	Included by getModelFromHomology	s_2785[erm] + s_2831[erm] + s_2868[erm] <=> s_2795[erm] + s_2833[erm] + s_2834[erm]	NODE_34_length_241180_cov_27.8.g4155 or NODE_8_length_406910_cov_27.48.g1327	1
r_2214	fatty-acid--CoA ligase (lignoceric acid), ER membrane	Included by getModelFromHomology	s_2785[erm] + s_2831[erm] + s_2869[erm] <=> s_2797[erm] + s_2833[erm] + s_2834[erm]	NODE_34_length_241180_cov_27.8.g4155 or NODE_8_length_406910_cov_27.48.g1327	1
r_2215	fatty-acid--CoA ligase (cerotic acid), ER membrane	Included by getModelFromHomology	s_2785[erm] + s_2831[erm] + s_2870[erm] <=> s_2816[erm] + s_2833[erm] + s_2834[erm]	NODE_34_length_241180_cov_27.8.g4155 or NODE_8_length_406910_cov_27.48.g1327	1
r_2216	fatty-acid--CoA ligase (behenate), lipid particle	Included by getModelFromHomology	s_0531[lp] + s_2840[lp] + s_2871[lp] <=> s_0635[lp] + s_2842[lp] + s_2872[lp]	NODE_34_length_241180_cov_27.8.g4155 or NODE_8_length_406910_cov_27.48.g1327	1
r_2217	fatty-acid--CoA ligase (lignoceric acid), lipid particle	Included by getModelFromHomology	s_0531[lp] + s_2840[lp] + s_2873[lp] <=> s_0635[lp] + s_2842[lp] + s_2874[lp]	NODE_34_length_241180_cov_27.8.g4155 or NODE_8_length_406910_cov_27.48.g1327	1
r_2218	fatty-acid--CoA ligase (cerotic acid), lipid particle	Included by getModelFromHomology	s_0531[lp] + s_2840[lp] + s_2875[lp] <=> s_0635[lp] + s_2842[lp] + s_2876[lp]	NODE_34_length_241180_cov_27.8.g4155 or NODE_8_length_406910_cov_27.48.g1327	1
r_2248	2-enoyl-CoA hydratase (3-hydroxydecanoyl-CoA)	Included by getModelFromHomology	s_0809[p] + s_1507[p] --> s_0042[p]	NODE_125_length_97704_cov_27.7.g8905 or NODE_125_length_97704_cov_27.7.g8906 or NODE_142_length_84891_cov_27.2.g9431 or NODE_142_length_84891_cov_27.2.g9432 or NODE_32_length_245437_cov_26.5.g3925	0
r_2249	2-enoyl-CoA hydratase (3-hydroxydodecanoyl-CoA)	Included by getModelFromHomology	s_0809[p] + s_1510[p] --> s_0048[p]	NODE_125_length_97704_cov_27.7.g8905 or NODE_125_length_97704_cov_27.7.g8906 or NODE_142_length_84891_cov_27.2.g9431 or NODE_142_length_84891_cov_27.2.g9432 or NODE_32_length_245437_cov_26.5.g3925	0
r_2250	2-enoyl-CoA hydratase (3-hydroxytetradecanoyl-CoA)	Included by getModelFromHomology	s_0809[p] + s_1519[p] --> s_0054[p]	NODE_142_length_84891_cov_27.2.g9431	0
r_2251	2-enoyl-CoA hydratase (3-hydroxyhexadecanoyl-CoA)	Included by getModelFromHomology	s_0809[p] + s_0823[p] --> s_0051[p]	NODE_125_length_97704_cov_27.7.g8906	0
r_2252	2-enoyl-CoA hydratase (3-hydroxyoctadecanoyl-CoA)	Included by getModelFromHomology	s_0809[p] + s_1516[p] --> s_0229[p]	NODE_125_length_97704_cov_27.7.g8906	0
r_2253	2-enoyl-CoA hydratase (3-hydroxyhexacosanoyl-CoA)	Included by getModelFromHomology	s_0809[p] + s_1513[p] --> s_0045[p]	NODE_125_length_97704_cov_27.7.g8906	0
r_2254	2-enoyl-CoA hydratase (3-hydroxybutanoyl-CoA)	Included by getModelFromHomology	s_0809[p] + s_2886[p] --> 4.0 s_0801[p] + s_2902[p]	NODE_142_length_84891_cov_27.2.g9431	0
r_2255	2-enoyl-CoA hydratase (3-hydroxyhexanoyl-CoA)	Included by getModelFromHomology	s_0809[p] + s_2887[p] --> s_2903[p]	NODE_142_length_84891_cov_27.2.g9431	0
r_2256	2-enoyl-CoA hydratase (3-hydroxyoctanoyl-CoA)	Included by getModelFromHomology	4.0 s_0801[p] + s_0809[p] + s_2888[p] --> s_2904[p]	NODE_142_length_84891_cov_27.2.g9431	0
r_2257	2-enoyl-CoA hydratase (3-hydroxyicosanoyl-CoA)	Included by getModelFromHomology	s_0809[p] + s_2889[p] --> s_2905[p]	NODE_142_length_84891_cov_27.2.g9431	0
r_2258	2-enoyl-CoA hydratase (3-hydroxydocosanoyl-CoA)	Included by getModelFromHomology	s_0809[p] + s_2890[p] --> s_2906[p]	NODE_142_length_84891_cov_27.2.g9431	0
r_2259	2-enoyl-CoA hydratase (3-hydroxytetracosanoyl-CoA)	Included by getModelFromHomology	s_0809[p] + s_2891[p] --> s_2907[p]	NODE_142_length_84891_cov_27.2.g9431	0
r_2260	2-enoyl-CoA hydratase (3-hydroxy-cis-hexadec-9-enoyl-CoA)	Included by getModelFromHomology	s_0809[p] + s_2892[p] --> s_2908[p]	NODE_142_length_84891_cov_27.2.g9431	0
r_2261	2-enoyl-CoA hydratase (3-hydroxy-cis-tetradec-7-enoyl-CoA)	Included by getModelFromHomology	s_0809[p] + s_2894[p] --> s_2909[p]	NODE_142_length_84891_cov_27.2.g9431	0
r_2262	2-enoyl-CoA hydratase (3-hydroxy-cis-dodec-5-enoyl-CoA)	Included by getModelFromHomology	s_0809[p] + s_2896[p] --> s_2910[p]	NODE_142_length_84891_cov_27.2.g9431	0
r_2263	2-enoyl-CoA hydratase (3-hydroxy-cis-octadec-9-enoyl-CoA)	Included by getModelFromHomology	4.0 s_0801[p] + s_0809[p] + s_2897[p] --> s_2911[p]	NODE_142_length_84891_cov_27.2.g9431	0
r_2264	2-enoyl-CoA hydratase (3-hydroxy-cis-hexadec-7-enoyl-CoA)	Included by getModelFromHomology	s_0809[p] + s_2899[p] --> s_2912[p]	NODE_142_length_84891_cov_27.2.g9431	0
r_2265	2-enoyl-CoA hydratase (3-hydroxy-cis-tetradec-5-enoyl-CoA)	Included by getModelFromHomology	s_0809[p] + s_2901[p] --> s_2913[p]	NODE_142_length_84891_cov_27.2.g9431	0
r_2266	3-hydroxyacyl-CoA dehydrogenase (3-oxodecanoyl-CoA)	Included by getModelFromHomology	s_0042[p] + s_1202[p] --> s_0239[p] + s_0801[p] + s_1206[p]	NODE_142_length_84891_cov_27.2.g9431	0
r_2267	3-hydroxyacyl-CoA dehydrogenase (3-oxododecanoyl-CoA)	Included by getModelFromHomology	s_0048[p] + s_1202[p] --> s_0247[p] + s_0801[p] + s_1206[p]	NODE_142_length_84891_cov_27.2.g9431	0
r_2268	3-hydroxyacyl-CoA dehydrogenase (3-oxohexadecanoyl-CoA)	Included by getModelFromHomology	s_0051[p] + s_1202[p] --> s_0253[p] + s_0801[p] + s_1206[p]	NODE_142_length_84891_cov_27.2.g9431	0
r_2269	3-hydroxyacyl-CoA dehydrogenase (3-oxooctadecanoyl-CoA)	Included by getModelFromHomology	s_0229[p] + s_1202[p] --> s_0250[p] + s_0801[p] + s_1206[p]	NODE_142_length_84891_cov_27.2.g9431	0
r_2270	3-hydroxyacyl-CoA dehydrogenase (3-oxohexacosanoyl-CoA)	Included by getModelFromHomology	s_0045[p] + s_1202[p] --> s_0243[p] + s_0801[p] + s_1206[p]	NODE_142_length_84891_cov_27.2.g9431	0
r_2271	3-hydroxyacyl-CoA dehydrogenase (3-oxobutanoyl-CoA)	Included by getModelFromHomology	s_1202[p] + s_2902[p] --> s_0801[p] + s_1206[p] + s_2914[p]	NODE_142_length_84891_cov_27.2.g9431	0
r_2272	3-hydroxyacyl-CoA dehydrogenase (3-oxohexanoyl-CoA)	Included by getModelFromHomology	s_1202[p] + s_2903[p] --> s_0801[p] + s_1206[p] + s_2915[p]	NODE_142_length_84891_cov_27.2.g9431	0
r_2273	3-hydroxyacyl-CoA dehydrogenase (3-oxooctanoyl-CoA)	Included by getModelFromHomology	s_1202[p] + s_2904[p] --> s_0801[p] + s_1206[p] + s_2916[p]	NODE_142_length_84891_cov_27.2.g9431	0
r_2274	3-hydroxyacyl-CoA dehydrogenase (3-oxoicosanoyl-CoA)	Included by getModelFromHomology	s_1202[p] + s_2905[p] --> s_0801[p] + s_1206[p] + s_2917[p]	NODE_142_length_84891_cov_27.2.g9431	0
r_2275	3-hydroxyacyl-CoA dehydrogenase (3-oxodocosanoyl-CoA)	Included by getModelFromHomology	s_1202[p] + s_2906[p] --> s_0801[p] + s_1206[p] + s_2918[p]	NODE_142_length_84891_cov_27.2.g9431	0
r_2276	3-hydroxyacyl-CoA dehydrogenase (3-oxotetracosanoyl-CoA)	Included by getModelFromHomology	s_1202[p] + s_2907[p] --> s_0801[p] + s_1206[p] + s_2919[p]	NODE_142_length_84891_cov_27.2.g9431	0
r_2277	3-hydroxyacyl-CoA dehydrogenase (3-oxo-cis-hexadec-9-enoyl-CoA)	Included by getModelFromHomology	s_1202[p] + s_2908[p] --> s_0801[p] + s_1206[p] + s_2920[p]	NODE_142_length_84891_cov_27.2.g9431	0
r_2278	3-hydroxyacyl-CoA dehydrogenase (3-oxo-cis-tetradec-7-enoyl-CoA)	Included by getModelFromHomology	s_1202[p] + s_2909[p] --> s_0801[p] + s_1206[p] + s_2921[p]	NODE_142_length_84891_cov_27.2.g9431	0
r_2279	3-hydroxyacyl-CoA dehydrogenase (3-oxo-cis-dodec-5-enoyl-CoA)	Included by getModelFromHomology	s_1202[p] + s_2910[p] --> s_0801[p] + s_1206[p] + s_2922[p]	NODE_142_length_84891_cov_27.2.g9431	0
r_2280	3-hydroxyacyl-CoA dehydrogenase (3-oxo-cis-octadec-9-enoyl-CoA)	Included by getModelFromHomology	s_1202[p] + s_2911[p] --> s_0801[p] + s_1206[p] + s_2923[p]	NODE_142_length_84891_cov_27.2.g9431	0
r_2281	3-hydroxyacyl-CoA dehydrogenase (3-oxo-cis-hexadec-7-enoyl-CoA)	Included by getModelFromHomology	s_1202[p] + s_2912[p] --> s_0801[p] + s_1206[p] + s_2924[p]	NODE_142_length_84891_cov_27.2.g9431	0
r_2282	3-hydroxyacyl-CoA dehydrogenase (3-oxo-cis-tetradec-5-enoyl-CoA)	Included by getModelFromHomology	s_1202[p] + s_2913[p] --> s_0801[p] + s_1206[p] + s_2925[p]	NODE_142_length_84891_cov_27.2.g9431	0
r_2283	acetyl-CoA C-acyltransferase (acetyl-CoA)	Included by getModelFromHomology	s_0534[p] + s_2914[p] --> 2.0 s_0378[p]	NODE_4_length_507526_cov_27.50.g817	0
r_2284	acetyl-CoA C-acyltransferase (butanoyl-CoA)	Included by getModelFromHomology	s_0534[p] + s_2915[p] --> s_0378[p] + s_2884[p]	NODE_4_length_507526_cov_27.50.g817	0
r_2285	acetyl-CoA C-acyltransferase (hexanoyl-CoA)	Included by getModelFromHomology	s_0534[p] + s_2916[p] --> s_0378[p] + s_2885[p]	NODE_4_length_507526_cov_27.50.g817	0
r_2286	acetyl-CoA C-acyltransferase (stearoyl-CoA)	Included by getModelFromHomology	s_0534[p] + s_2917[p] --> s_0378[p] + s_1457[p]	NODE_4_length_507526_cov_27.50.g817	0
r_2287	acetyl-CoA C-acyltransferase (icosanoyl-CoA)	Included by getModelFromHomology	s_0534[p] + s_2918[p] --> s_0378[p] + s_2879[p]	NODE_4_length_507526_cov_27.50.g817	0
r_2288	acetyl-CoA C-acyltransferase (docosanoyl-CoA)	Included by getModelFromHomology	s_0534[p] + s_2919[p] --> s_0378[p] + s_2881[p]	NODE_4_length_507526_cov_27.50.g817	0
r_2289	acetyl-CoA C-acyltransferase (cis-tetradec-7-enoyl-CoA)	Included by getModelFromHomology	s_0534[p] + s_2920[p] --> s_0378[p] + s_2893[p]	NODE_4_length_507526_cov_27.50.g817	0
r_2290	acetyl-CoA C-acyltransferase (cis-dodec-5-enoyl-CoA)	Included by getModelFromHomology	s_0534[p] + s_2921[p] --> s_0378[p] + s_2895[p]	NODE_4_length_507526_cov_27.50.g817	0
r_2291	acetyl-CoA C-acyltransferase (cis-dec-3-enoyl-CoA)	Included by getModelFromHomology	s_0534[p] + s_2922[p] --> s_0378[p] + s_2926[p]	NODE_4_length_507526_cov_27.50.g817	0
r_2292	acetyl-CoA C-acyltransferase (cis-hexadec-7-enoyl-CoA)	Included by getModelFromHomology	s_0534[p] + s_2923[p] --> s_0378[p] + s_2898[p]	NODE_4_length_507526_cov_27.50.g817	0
r_2293	acetyl-CoA C-acyltransferase (cis-tetradec-5-enoyl-CoA)	Included by getModelFromHomology	s_0534[p] + s_2924[p] --> s_0378[p] + s_2900[p]	NODE_4_length_507526_cov_27.50.g817	0
r_2294	acetyl-CoA C-acyltransferase (cis-dodec-3-enoyl-CoA)	Included by getModelFromHomology	s_0534[p] + s_2925[p] --> s_0378[p] + s_2927[p]	NODE_4_length_507526_cov_27.50.g817	0
r_2303	2,4-dienoyl-CoA reductase (trans-2,trans-4-dodecadienoyl-CoA)	Included by getModelFromHomology	s_0801[p] + s_1215[p] + s_2932[p] --> s_1211[p] + s_2929[p]	NODE_42_length_223018_cov_26.8.g4747	0
r_2304	2,4-dienoyl-CoA reductase (trans-2,trans-4-tetradecadienoyl-CoA)	Included by getModelFromHomology	s_0801[p] + s_1215[p] + s_2933[p] --> s_1211[p] + s_2931[p]	NODE_42_length_223018_cov_26.8.g4747	0
r_2305	cis-aconitate(3-) to isocitrate	Included by getModelFromHomology	s_0516[c] + s_0803[c] <=> s_0940[c]	NODE_141_length_85858_cov_27.6.g9395 or NODE_14_length_355240_cov_27.0.g2109 or NODE_14_length_355240_cov_27.0.g2111 or NODE_7_length_410815_cov_26.94.g1179 or NODE_7_length_410815_cov_26.94.g1180	1
r_2308	glycerol-3-phosphate acyltransferase (16:0), ER membrane	Included by getModelFromHomology	2.0 s_2783[erm] + s_2789[erm] + s_2934[erm] --> s_2785[erm] + s_2935[erm]	NODE_229_length_32150_cov_27.2.g10966 or NODE_216_length_36584_cov_27.0.g10838	0
r_2309	glycerol-3-phosphate acyltransferase (16:1), ER membrane	Included by getModelFromHomology	2.0 s_2783[erm] + s_2819[erm] + s_2934[erm] --> s_2785[erm] + s_2936[erm]	NODE_229_length_32150_cov_27.2.g10966 or NODE_216_length_36584_cov_27.0.g10838	0
r_2310	glycerol-3-phosphate acyltransferase (18:0), ER membrane	Included by getModelFromHomology	2.0 s_2783[erm] + s_2791[erm] + s_2934[erm] --> s_2785[erm] + s_2937[erm]	NODE_229_length_32150_cov_27.2.g10966 or NODE_216_length_36584_cov_27.0.g10838	0
r_2311	glycerol-3-phosphate acyltransferase (18:1), ER membrane	Included by getModelFromHomology	2.0 s_2783[erm] + s_2821[erm] + s_2934[erm] --> s_2785[erm] + s_2938[erm]	NODE_229_length_32150_cov_27.2.g10966 or NODE_216_length_36584_cov_27.0.g10838	0
r_2312	dihydroxyacetone phosphate acyltransferase (16:0), ER membrane	Included by getModelFromHomology	2.0 s_2783[erm] + s_2789[erm] + s_2939[erm] --> s_2785[erm] + s_2940[erm]	NODE_229_length_32150_cov_27.2.g10966 or NODE_216_length_36584_cov_27.0.g10838	0
r_2313	dihydroxyacetone phosphate acyltransferase (16:1), ER membrane	Included by getModelFromHomology	2.0 s_2783[erm] + s_2819[erm] + s_2939[erm] --> s_2785[erm] + s_2941[erm]	NODE_229_length_32150_cov_27.2.g10966 or NODE_216_length_36584_cov_27.0.g10838	0
r_2314	dihydroxyacetone phosphate acyltransferase (18:0), ER membrane	Included by getModelFromHomology	2.0 s_2783[erm] + s_2791[erm] + s_2939[erm] --> s_2785[erm] + s_2942[erm]	NODE_229_length_32150_cov_27.2.g10966 or NODE_216_length_36584_cov_27.0.g10838	0
r_2315	dihydroxyacetone phosphate acyltransferase (18:1), ER membrane	Included by getModelFromHomology	2.0 s_2783[erm] + s_2821[erm] + s_2939[erm] --> s_2785[erm] + s_2943[erm]	NODE_229_length_32150_cov_27.2.g10966 or NODE_216_length_36584_cov_27.0.g10838	0
r_2316	glycerol-3-phosphate acyltransferase (16:0), lipid particle	Included by getModelFromHomology	s_0769[lp] + 2.0 s_2783[erm] + s_2847[lp] --> s_0531[lp] + s_2944[lp]	NODE_229_length_32150_cov_27.2.g10966 or NODE_216_length_36584_cov_27.0.g10838	0
r_2317	glycerol-3-phosphate acyltransferase (16:1), lipid particle	Included by getModelFromHomology	s_0769[lp] + 2.0 s_2783[erm] + s_2849[lp] --> s_0531[lp] + s_2945[lp]	NODE_229_length_32150_cov_27.2.g10966 or NODE_216_length_36584_cov_27.0.g10838	0
r_2318	glycerol-3-phosphate acyltransferase (18:0), lipid particle	Included by getModelFromHomology	s_0769[lp] + 2.0 s_2783[erm] + s_2851[lp] --> s_0531[lp] + s_2946[lp]	NODE_229_length_32150_cov_27.2.g10966 or NODE_216_length_36584_cov_27.0.g10838	0
r_2319	glycerol-3-phosphate acyltransferase (18:1), lipid particle	Included by getModelFromHomology	s_0769[lp] + 2.0 s_2783[erm] + s_2853[lp] --> s_0531[lp] + s_2947[lp]	NODE_229_length_32150_cov_27.2.g10966 or NODE_216_length_36584_cov_27.0.g10838	0
r_2320	dihydroxyacetone phosphate acyltransferase (16:0), lipid particle	Included by getModelFromHomology	s_0631[lp] + 2.0 s_0798[lp] + s_2847[lp] --> s_0531[lp] + s_2948[lp]	NODE_229_length_32150_cov_27.2.g10966 or NODE_216_length_36584_cov_27.0.g10838	0
r_2321	dihydroxyacetone phosphate acyltransferase (16:1), lipid particle	Included by getModelFromHomology	s_0631[lp] + 2.0 s_0798[lp] + s_2849[lp] --> s_0531[lp] + s_2949[lp]	NODE_229_length_32150_cov_27.2.g10966 or NODE_216_length_36584_cov_27.0.g10838	0
r_2322	dihydroxyacetone phosphate acyltransferase (18:0), lipid particle	Included by getModelFromHomology	s_0631[lp] + 2.0 s_0798[lp] + s_2851[lp] --> s_0531[lp] + s_2950[lp]	NODE_229_length_32150_cov_27.2.g10966 or NODE_216_length_36584_cov_27.0.g10838	0
r_2323	dihydroxyacetone phosphate acyltransferase (18:1), lipid particle	Included by getModelFromHomology	s_0631[lp] + 2.0 s_0798[lp] + s_2853[lp] --> s_0531[lp] + s_2951[lp]	NODE_229_length_32150_cov_27.2.g10966 or NODE_216_length_36584_cov_27.0.g10838	0
r_2332	1-acyl-sn-glycerol-3-phosphate acyltransferase (1-16:0, 2-16:1), ER membrane	Included by getModelFromHomology	s_2819[erm] + s_2935[erm] --> s_2785[erm] + s_2954[erm]	NODE_208_length_39883_cov_26.1.g10754	0
r_2333	1-acyl-sn-glycerol-3-phosphate acyltransferase (1-16:0, 2-18:1), ER membrane	Included by getModelFromHomology	s_2821[erm] + s_2935[erm] --> s_2785[erm] + s_2955[erm]	NODE_229_length_32150_cov_27.2.g10966 or NODE_208_length_39883_cov_26.1.g10754	0
r_2334	1-acyl-sn-glycerol-3-phosphate acyltransferase (1-16:1, 2-16:1), ER membrane	Included by getModelFromHomology	s_2819[erm] + s_2936[erm] --> s_2785[erm] + s_2956[erm]	NODE_208_length_39883_cov_26.1.g10754	0
r_2335	1-acyl-sn-glycerol-3-phosphate acyltransferase (1-16:1, 2-18:1), ER membrane	Included by getModelFromHomology	s_2821[erm] + s_2936[erm] --> s_2785[erm] + s_2957[erm]	NODE_229_length_32150_cov_27.2.g10966 or NODE_208_length_39883_cov_26.1.g10754	0
r_2336	1-acyl-sn-glycerol-3-phosphate acyltransferase (1-18:0, 2-16:1), ER membrane	Included by getModelFromHomology	s_2819[erm] + s_2937[erm] --> s_2785[erm] + s_2958[erm]	NODE_208_length_39883_cov_26.1.g10754	0
r_2337	1-acyl-sn-glycerol-3-phosphate acyltransferase (1-18:0, 2-18:1), ER membrane	Included by getModelFromHomology	s_2821[erm] + s_2937[erm] --> s_2785[erm] + s_2959[erm]	NODE_229_length_32150_cov_27.2.g10966 or NODE_208_length_39883_cov_26.1.g10754	0
r_2338	1-acyl-sn-glycerol-3-phosphate acyltransferase (1-18:1, 2-16:1), ER membrane	Included by getModelFromHomology	s_2819[erm] + s_2938[erm] --> s_2785[erm] + s_2960[erm]	NODE_208_length_39883_cov_26.1.g10754	0
r_2339	1-acyl-sn-glycerol-3-phosphate acyltransferase (1-18:1, 2-18:1), ER membrane	Included by getModelFromHomology	s_2821[erm] + s_2938[erm] --> s_2785[erm] + s_2961[erm]	NODE_229_length_32150_cov_27.2.g10966 or NODE_208_length_39883_cov_26.1.g10754	0
r_2340	1-acyl-sn-glycerol-3-phosphate acyltransferase (1-16:0, 2-18:1), lipid particle	Included by getModelFromHomology	s_2853[lp] + s_2944[lp] --> s_0531[lp] + s_2962[lp]	NODE_229_length_32150_cov_27.2.g10966 or NODE_34_length_241180_cov_27.8.g4131 or NODE_34_length_241180_cov_27.8.g4131	0
r_2341	1-acyl-sn-glycerol-3-phosphate acyltransferase (1-16:1, 2-18:1), lipid particle	Included by getModelFromHomology	s_2853[lp] + s_2945[lp] --> s_0531[lp] + s_2963[lp]	NODE_229_length_32150_cov_27.2.g10966 or NODE_34_length_241180_cov_27.8.g4131 or NODE_34_length_241180_cov_27.8.g4131	0
r_2342	1-acyl-sn-glycerol-3-phosphate acyltransferase (1-18:0, 2-18:1), lipid particle	Included by getModelFromHomology	s_2853[lp] + s_2946[lp] --> s_0531[lp] + s_2964[lp]	NODE_229_length_32150_cov_27.2.g10966 or NODE_34_length_241180_cov_27.8.g4131 or NODE_34_length_241180_cov_27.8.g4131	0
r_2343	1-acyl-sn-glycerol-3-phosphate acyltransferase (1-18:1, 2-18:1), lipid particle	Included by getModelFromHomology	s_2853[lp] + s_2947[lp] --> s_0531[lp] + s_2965[lp]	NODE_229_length_32150_cov_27.2.g10966 or NODE_34_length_241180_cov_27.8.g4131 or NODE_34_length_241180_cov_27.8.g4131	0
r_2344	PA phosphatase (1-16:0, 2-16:1), ER membrane	Included by getModelFromHomology	s_2808[erm] + s_2954[erm] --> 2.0 s_2783[erm] + s_2966[erm] + s_2967[erm]	NODE_193_length_49317_cov_26.7.g10554	0
r_2345	PA phosphatase (1-16:0, 2-18:1), ER membrane	Included by getModelFromHomology	s_2808[erm] + s_2955[erm] --> 2.0 s_2783[erm] + s_2966[erm] + s_2968[erm]	NODE_193_length_49317_cov_26.7.g10554	0
r_2346	PA phosphatase (1-16:1, 2-16:1), ER membrane	Included by getModelFromHomology	s_2808[erm] + s_2956[erm] --> 2.0 s_2783[erm] + s_2966[erm] + s_2969[erm]	NODE_193_length_49317_cov_26.7.g10554	0
r_2347	PA phosphatase (1-16:1, 2-18:1), ER membrane	Included by getModelFromHomology	s_2808[erm] + s_2957[erm] --> 2.0 s_2783[erm] + s_2966[erm] + s_2970[erm]	NODE_193_length_49317_cov_26.7.g10554	0
r_2348	PA phosphatase (1-18:0, 2-16:1), ER membrane	Included by getModelFromHomology	s_2808[erm] + s_2958[erm] --> 2.0 s_2783[erm] + s_2966[erm] + s_2971[erm]	NODE_193_length_49317_cov_26.7.g10554	0
r_2349	PA phosphatase (1-18:0, 2-18:1), ER membrane	Included by getModelFromHomology	s_2808[erm] + s_2959[erm] --> 2.0 s_2783[erm] + s_2966[erm] + s_2972[erm]	NODE_193_length_49317_cov_26.7.g10554	0
r_2350	PA phosphatase (1-18:1, 2-16:1), ER membrane	Included by getModelFromHomology	s_2808[erm] + s_2960[erm] --> 2.0 s_2783[erm] + s_2966[erm] + s_2973[erm]	NODE_193_length_49317_cov_26.7.g10554	0
r_2351	PA phosphatase (1-18:1, 2-18:1), ER membrane	Included by getModelFromHomology	s_2808[erm] + s_2961[erm] --> 2.0 s_2783[erm] + s_2966[erm] + s_2974[erm]	NODE_193_length_49317_cov_26.7.g10554	0
r_2368	diacylglycerol acyltransferase (1-16:0, 2-16:1, 3-16:0), ER membrane	Included by getModelFromHomology	s_2789[erm] + s_2967[erm] --> s_2785[erm] + s_3011[erm]	NODE_26_length_259969_cov_27.4.g3491 or NODE_26_length_259969_cov_27.4.g3490	0
r_2369	diacylglycerol acyltransferase (1-16:0, 2-18:1, 3-16:0), ER membrane	Included by getModelFromHomology	s_2789[erm] + s_2968[erm] --> s_2785[erm] + s_3012[erm]	NODE_26_length_259969_cov_27.4.g3491	0
r_2370	diacylglycerol acyltransferase (1-16:1, 2-16:1, 3-16:0), ER membrane	Included by getModelFromHomology	s_2789[erm] + s_2969[erm] --> s_2785[erm] + s_3013[erm]	NODE_26_length_259969_cov_27.4.g3491	0
r_2371	diacylglycerol acyltransferase (1-16:1, 2-18:1, 3-16:0), ER membrane	Included by getModelFromHomology	s_2789[erm] + s_2970[erm] --> s_2785[erm] + s_3014[erm]	NODE_26_length_259969_cov_27.4.g3491	0
r_2372	diacylglycerol acyltransferase (1-18:0, 2-16:1, 3-16:0), ER membrane	Included by getModelFromHomology	s_2789[erm] + s_2971[erm] --> s_2785[erm] + s_3015[erm]	NODE_26_length_259969_cov_27.4.g3491	0
r_2373	diacylglycerol acyltransferase (1-18:0, 2-18:1, 3-16:0), ER membrane	Included by getModelFromHomology	s_2789[erm] + s_2972[erm] --> s_2785[erm] + s_3016[erm]	NODE_26_length_259969_cov_27.4.g3491	0
r_2374	diacylglycerol acyltransferase (1-18:1, 2-16:1, 3-16:0), ER membrane	Included by getModelFromHomology	s_2789[erm] + s_2973[erm] --> s_2785[erm] + s_3017[erm]	NODE_26_length_259969_cov_27.4.g3491	0
r_2375	diacylglycerol acyltransferase (1-18:1, 2-18:1, 3-16:0), ER membrane	Included by getModelFromHomology	s_2789[erm] + s_2974[erm] --> s_2785[erm] + s_3018[erm]	NODE_26_length_259969_cov_27.4.g3491	0
r_2376	diacylglycerol acyltransferase (1-16:0, 2-16:1, 3-16:1), ER membrane	Included by getModelFromHomology	s_2819[erm] + s_2967[erm] --> s_2785[erm] + s_3019[erm]	NODE_26_length_259969_cov_27.4.g3491	0
r_2377	diacylglycerol acyltransferase (1-16:0, 2-18:1, 3-16:1), ER membrane	Included by getModelFromHomology	s_2819[erm] + s_2968[erm] --> s_2785[erm] + s_3020[erm]	NODE_26_length_259969_cov_27.4.g3491	0
r_2378	diacylglycerol acyltransferase (1-16:1, 2-16:1, 3-16:1), ER membrane	Included by getModelFromHomology	s_2819[erm] + s_2969[erm] --> s_2785[erm] + s_3021[erm]	NODE_26_length_259969_cov_27.4.g3491	0
r_2379	diacylglycerol acyltransferase (1-16:1, 2-18:1, 3-16:1), ER membrane	Included by getModelFromHomology	s_2819[erm] + s_2970[erm] --> s_2785[erm] + s_3022[erm]	NODE_26_length_259969_cov_27.4.g3491	0
r_2380	diacylglycerol acyltransferase (1-18:0, 2-16:1, 3-16:1), ER membrane	Included by getModelFromHomology	s_2819[erm] + s_2971[erm] --> s_2785[erm] + s_3023[erm]	NODE_26_length_259969_cov_27.4.g3491	0
r_2381	diacylglycerol acyltransferase (1-18:0, 2-18:1, 3-16:1), ER membrane	Included by getModelFromHomology	s_2819[erm] + s_2972[erm] --> s_2785[erm] + s_3024[erm]	NODE_26_length_259969_cov_27.4.g3491	0
r_2382	diacylglycerol acyltransferase (1-18:1, 2-16:1, 3-16:1), ER membrane	Included by getModelFromHomology	s_2819[erm] + s_2973[erm] --> s_2785[erm] + s_3025[erm]	NODE_26_length_259969_cov_27.4.g3491	0
r_2383	diacylglycerol acyltransferase (1-18:1, 2-18:1, 3-16:1), ER membrane	Included by getModelFromHomology	s_2819[erm] + s_2974[erm] --> s_2785[erm] + s_3026[erm]	NODE_26_length_259969_cov_27.4.g3491	0
r_2384	diacylglycerol acyltransferase (1-16:0, 2-16:1, 3-18:0), ER membrane	Included by getModelFromHomology	s_2791[erm] + s_2967[erm] --> s_2785[erm] + s_3027[erm]	NODE_26_length_259969_cov_27.4.g3491	0
r_2385	diacylglycerol acyltransferase (1-16:0, 2-18:1, 3-18:0), ER membrane	Included by getModelFromHomology	s_2791[erm] + s_2968[erm] --> s_2785[erm] + s_3028[erm]	NODE_26_length_259969_cov_27.4.g3491	0
r_2386	diacylglycerol acyltransferase (1-16:1, 2-16:1, 3-18:0), ER membrane	Included by getModelFromHomology	s_2791[erm] + s_2969[erm] --> s_2785[erm] + s_3029[erm]	NODE_26_length_259969_cov_27.4.g3491	0
r_2387	diacylglycerol acyltransferase (1-16:1, 2-18:1, 3-18:0), ER membrane	Included by getModelFromHomology	s_2791[erm] + s_2970[erm] --> s_2785[erm] + s_3030[erm]	NODE_26_length_259969_cov_27.4.g3491	0
r_2388	diacylglycerol acyltransferase (1-18:0, 2-16:1, 3-18:0), ER membrane	Included by getModelFromHomology	s_2791[erm] + s_2971[erm] --> s_2785[erm] + s_3031[erm]	NODE_26_length_259969_cov_27.4.g3491	0
r_2389	diacylglycerol acyltransferase (1-18:0, 2-18:1, 3-18:0), ER membrane	Included by getModelFromHomology	s_2791[erm] + s_2972[erm] --> s_2785[erm] + s_3032[erm]	NODE_26_length_259969_cov_27.4.g3491	0
r_2390	diacylglycerol acyltransferase (1-18:1, 2-16:1, 3-18:0), ER membrane	Included by getModelFromHomology	s_2791[erm] + s_2973[erm] --> s_2785[erm] + s_3033[erm]	NODE_26_length_259969_cov_27.4.g3491	0
r_2391	diacylglycerol acyltransferase (1-18:1, 2-18:1, 3-18:0), ER membrane	Included by getModelFromHomology	s_2791[erm] + s_2974[erm] --> s_2785[erm] + s_3034[erm]	NODE_26_length_259969_cov_27.4.g3491	0
r_2392	diacylglycerol acyltransferase (1-16:0, 2-16:1, 3-18:1), ER membrane	Included by getModelFromHomology	s_2821[erm] + s_2967[erm] --> s_2785[erm] + s_3035[erm]	NODE_26_length_259969_cov_27.4.g3491	0
r_2393	diacylglycerol acyltransferase (1-16:0, 2-18:1, 3-18:1), ER membrane	Included by getModelFromHomology	s_2821[erm] + s_2968[erm] --> s_2785[erm] + s_3036[erm]	NODE_26_length_259969_cov_27.4.g3491	0
r_2394	diacylglycerol acyltransferase (1-16:1, 2-16:1, 3-18:1), ER membrane	Included by getModelFromHomology	s_2821[erm] + s_2969[erm] --> s_2785[erm] + s_3037[erm]	NODE_26_length_259969_cov_27.4.g3491	0
r_2395	diacylglycerol acyltransferase (1-16:1, 2-18:1, 3-18:1), ER membrane	Included by getModelFromHomology	s_2821[erm] + s_2970[erm] --> s_2785[erm] + s_3038[erm]	NODE_26_length_259969_cov_27.4.g3491	0
r_2396	diacylglycerol acyltransferase (1-18:0, 2-16:1, 3-18:1), ER membrane	Included by getModelFromHomology	s_2821[erm] + s_2971[erm] --> s_2785[erm] + s_3039[erm]	NODE_26_length_259969_cov_27.4.g3491	0
r_2397	diacylglycerol acyltransferase (1-18:0, 2-18:1, 3-18:1), ER membrane	Included by getModelFromHomology	s_2821[erm] + s_2972[erm] --> s_2785[erm] + s_3040[erm]	NODE_26_length_259969_cov_27.4.g3491	0
r_2398	diacylglycerol acyltransferase (1-18:1, 2-16:1, 3-18:1), ER membrane	Included by getModelFromHomology	s_2821[erm] + s_2973[erm] --> s_2785[erm] + s_3041[erm]	NODE_26_length_259969_cov_27.4.g3491	0
r_2399	diacylglycerol acyltransferase (1-18:1, 2-18:1, 3-18:1), ER membrane	Included by getModelFromHomology	s_2821[erm] + s_2974[erm] --> s_2785[erm] + s_3042[erm]	NODE_26_length_259969_cov_27.4.g3491	0
r_2400	diacylglycerol acyltransferase (1-16:0, 2-16:1, 3-16:0), lipid particle	Included by getModelFromHomology	s_2847[lp] + s_3043[lp] --> s_0531[lp] + s_3044[lp]	NODE_26_length_259969_cov_27.4.g3491	0
r_2401	diacylglycerol acyltransferase (1-16:0, 2-18:1, 3-16:0), lipid particle	Included by getModelFromHomology	s_2847[lp] + s_3045[lp] --> s_0531[lp] + s_3046[lp]	NODE_26_length_259969_cov_27.4.g3491	0
r_2402	diacylglycerol acyltransferase (1-16:1, 2-16:1, 3-16:0), lipid particle	Included by getModelFromHomology	s_2847[lp] + s_3047[lp] --> s_0531[lp] + s_3048[lp]	NODE_26_length_259969_cov_27.4.g3491	0
r_2403	diacylglycerol acyltransferase (1-16:1, 2-18:1, 3-16:0), lipid particle	Included by getModelFromHomology	s_2847[lp] + s_3049[lp] --> s_0531[lp] + s_3050[lp]	NODE_26_length_259969_cov_27.4.g3491	0
r_2404	diacylglycerol acyltransferase (1-18:0, 2-16:1, 3-16:0), lipid particle	Included by getModelFromHomology	s_2847[lp] + s_3051[lp] --> s_0531[lp] + s_3052[lp]	NODE_26_length_259969_cov_27.4.g3491	0
r_2405	diacylglycerol acyltransferase (1-18:0, 2-18:1, 3-16:0), lipid particle	Included by getModelFromHomology	s_2847[lp] + s_3053[lp] --> s_0531[lp] + s_3054[lp]	NODE_26_length_259969_cov_27.4.g3491	0
r_2406	diacylglycerol acyltransferase (1-18:1, 2-16:1, 3-16:0), lipid particle	Included by getModelFromHomology	s_2847[lp] + s_3055[lp] --> s_0531[lp] + s_3056[lp]	NODE_26_length_259969_cov_27.4.g3491	0
r_2407	diacylglycerol acyltransferase (1-18:1, 2-18:1, 3-16:0), lipid particle	Included by getModelFromHomology	s_2847[lp] + s_3057[lp] --> s_0531[lp] + s_3058[lp]	NODE_26_length_259969_cov_27.4.g3491	0
r_2408	diacylglycerol acyltransferase (1-16:0, 2-16:1, 3-16:1), lipid particle	Included by getModelFromHomology	s_2849[lp] + s_3043[lp] --> s_0531[lp] + s_3059[lp]	NODE_26_length_259969_cov_27.4.g3491	0
r_2409	diacylglycerol acyltransferase (1-16:0, 2-18:1, 3-16:1), lipid particle	Included by getModelFromHomology	s_2849[lp] + s_3045[lp] --> s_0531[lp] + s_3060[lp]	NODE_26_length_259969_cov_27.4.g3491	0
r_2410	diacylglycerol acyltransferase (1-16:1, 2-16:1, 3-16:1), lipid particle	Included by getModelFromHomology	s_2849[lp] + s_3047[lp] --> s_0531[lp] + s_3061[lp]	NODE_26_length_259969_cov_27.4.g3491	0
r_2411	diacylglycerol acyltransferase (1-16:1, 2-18:1, 3-16:1), lipid particle	Included by getModelFromHomology	s_2849[lp] + s_3049[lp] --> s_0531[lp] + s_3062[lp]	NODE_26_length_259969_cov_27.4.g3491	0
r_2412	diacylglycerol acyltransferase (1-18:0, 2-16:1, 3-16:1), lipid particle	Included by getModelFromHomology	s_2849[lp] + s_3051[lp] --> s_0531[lp] + s_3063[lp]	NODE_26_length_259969_cov_27.4.g3491	0
r_2413	diacylglycerol acyltransferase (1-18:0, 2-18:1, 3-16:1), lipid particle	Included by getModelFromHomology	s_2849[lp] + s_3053[lp] --> s_0531[lp] + s_3064[lp]	NODE_26_length_259969_cov_27.4.g3491	0
r_2414	diacylglycerol acyltransferase (1-18:1, 2-16:1, 3-16:1), lipid particle	Included by getModelFromHomology	s_2849[lp] + s_3055[lp] --> s_0531[lp] + s_3065[lp]	NODE_26_length_259969_cov_27.4.g3491	0
r_2415	diacylglycerol acyltransferase (1-18:1, 2-18:1, 3-16:1), lipid particle	Included by getModelFromHomology	s_2849[lp] + s_3057[lp] --> s_0531[lp] + s_3066[lp]	NODE_26_length_259969_cov_27.4.g3491	0
r_2416	diacylglycerol acyltransferase (1-16:0, 2-16:1, 3-18:0), lipid particle	Included by getModelFromHomology	s_2851[lp] + s_3043[lp] --> s_0531[lp] + s_3067[lp]	NODE_26_length_259969_cov_27.4.g3491	0
r_2417	diacylglycerol acyltransferase (1-16:0, 2-18:1, 3-18:0), lipid particle	Included by getModelFromHomology	s_2851[lp] + s_3045[lp] --> s_0531[lp] + s_3068[lp]	NODE_26_length_259969_cov_27.4.g3491	0
r_2418	diacylglycerol acyltransferase (1-16:1, 2-16:1, 3-18:0), lipid particle	Included by getModelFromHomology	s_2851[lp] + s_3047[lp] --> s_0531[lp] + s_3069[lp]	NODE_26_length_259969_cov_27.4.g3491	0
r_2419	diacylglycerol acyltransferase (1-16:1, 2-18:1, 3-18:0), lipid particle	Included by getModelFromHomology	s_2851[lp] + s_3049[lp] --> s_0531[lp] + s_3070[lp]	NODE_26_length_259969_cov_27.4.g3491	0
r_2420	diacylglycerol acyltransferase (1-18:0, 2-16:1, 3-18:0), lipid particle	Included by getModelFromHomology	s_2851[lp] + s_3051[lp] --> s_0531[lp] + s_3071[lp]	NODE_26_length_259969_cov_27.4.g3491	0
r_2421	diacylglycerol acyltransferase (1-18:0, 2-18:1, 3-18:0), lipid particle	Included by getModelFromHomology	s_2851[lp] + s_3053[lp] --> s_0531[lp] + s_3072[lp]	NODE_26_length_259969_cov_27.4.g3491	0
r_2422	diacylglycerol acyltransferase (1-18:1, 2-16:1, 3-18:0), lipid particle	Included by getModelFromHomology	s_2851[lp] + s_3055[lp] --> s_0531[lp] + s_3073[lp]	NODE_26_length_259969_cov_27.4.g3491	0
r_2423	diacylglycerol acyltransferase (1-18:1, 2-18:1, 3-18:0), lipid particle	Included by getModelFromHomology	s_2851[lp] + s_3057[lp] --> s_0531[lp] + s_3074[lp]	NODE_26_length_259969_cov_27.4.g3491	0
r_2424	diacylglycerol acyltransferase (1-16:0, 2-16:1, 3-18:1), lipid particle	Included by getModelFromHomology	s_2853[lp] + s_3043[lp] --> s_0531[lp] + s_3075[lp]	NODE_26_length_259969_cov_27.4.g3491	0
r_2425	diacylglycerol acyltransferase (1-16:0, 2-18:1, 3-18:1), lipid particle	Included by getModelFromHomology	s_2853[lp] + s_3045[lp] --> s_0531[lp] + s_3076[lp]	NODE_26_length_259969_cov_27.4.g3491	0
r_2426	diacylglycerol acyltransferase (1-16:1, 2-16:1, 3-18:1), lipid particle	Included by getModelFromHomology	s_2853[lp] + s_3047[lp] --> s_0531[lp] + s_3077[lp]	NODE_26_length_259969_cov_27.4.g3491	0
r_2427	diacylglycerol acyltransferase (1-16:1, 2-18:1, 3-18:1), lipid particle	Included by getModelFromHomology	s_2853[lp] + s_3049[lp] --> s_0531[lp] + s_3078[lp]	NODE_26_length_259969_cov_27.4.g3491	0
r_2428	diacylglycerol acyltransferase (1-18:0, 2-16:1, 3-18:1), lipid particle	Included by getModelFromHomology	s_2853[lp] + s_3051[lp] --> s_0531[lp] + s_3079[lp]	NODE_26_length_259969_cov_27.4.g3491	0
r_2429	diacylglycerol acyltransferase (1-18:0, 2-18:1, 3-18:1), lipid particle	Included by getModelFromHomology	s_2853[lp] + s_3053[lp] --> s_0531[lp] + s_3080[lp]	NODE_26_length_259969_cov_27.4.g3491	0
r_2430	diacylglycerol acyltransferase (1-18:1, 2-16:1, 3-18:1), lipid particle	Included by getModelFromHomology	s_2853[lp] + s_3055[lp] --> s_0531[lp] + s_3081[lp]	NODE_26_length_259969_cov_27.4.g3491	0
r_2431	diacylglycerol acyltransferase (1-18:1, 2-18:1, 3-18:1), lipid particle	Included by getModelFromHomology	s_2853[lp] + s_3057[lp] --> s_0531[lp] + s_3082[lp]	NODE_26_length_259969_cov_27.4.g3491	0
r_2432	CDP-diacylglycerol synthase (1-16:0, 2-16:1), ER membrane	Included by getModelFromHomology	s_2783[erm] + s_2954[erm] + s_3083[erm] <=> s_2834[erm] + s_3084[erm]	NODE_171_length_58037_cov_26.9.g10149	1
r_2433	CDP-diacylglycerol synthase (1-16:1, 2-16:1), ER membrane	Included by getModelFromHomology	s_2783[erm] + s_2956[erm] + s_3083[erm] <=> s_2834[erm] + s_3085[erm]	NODE_171_length_58037_cov_26.9.g10149	1
r_2434	CDP-diacylglycerol synthase (1-18:0, 2-16:1), ER membrane	Included by getModelFromHomology	s_2783[erm] + s_2958[erm] + s_3083[erm] <=> s_2834[erm] + s_3086[erm]	NODE_171_length_58037_cov_26.9.g10149	1
r_2435	CDP-diacylglycerol synthase (1-18:1, 2-16:1), ER membrane	Included by getModelFromHomology	s_2783[erm] + s_2960[erm] + s_3083[erm] <=> s_2834[erm] + s_3087[erm]	NODE_171_length_58037_cov_26.9.g10149	1
r_2436	CDP-diacylglycerol synthase (1-16:0, 2-18:1), ER membrane	Included by getModelFromHomology	s_2783[erm] + s_2955[erm] + s_3083[erm] <=> s_2834[erm] + s_3088[erm]	NODE_171_length_58037_cov_26.9.g10149	1
r_2437	CDP-diacylglycerol synthase (1-16:1, 2-18:1), ER membrane	Included by getModelFromHomology	s_2783[erm] + s_2957[erm] + s_3083[erm] <=> s_2834[erm] + s_3089[erm]	NODE_171_length_58037_cov_26.9.g10149	1
r_2438	CDP-diacylglycerol synthase (1-18:0, 2-18:1), ER membrane	Included by getModelFromHomology	s_2783[erm] + s_2959[erm] + s_3083[erm] <=> s_2834[erm] + s_3090[erm]	NODE_171_length_58037_cov_26.9.g10149	1
r_2439	CDP-diacylglycerol synthase (1-18:1, 2-18:1), ER membrane	Included by getModelFromHomology	s_2783[erm] + s_2961[erm] + s_3083[erm] <=> s_2834[erm] + s_3091[erm]	NODE_171_length_58037_cov_26.9.g10149	1
r_2440	CDP-diacylglycerol synthase (1-16:0, 2-16:1), mitochondrial membrane	Included by getModelFromHomology	s_3092[mm] + s_3093[mm] + s_3094[mm] <=> s_3095[mm] + s_3096[mm]	NODE_171_length_58037_cov_26.9.g10149	1
r_2441	CDP-diacylglycerol synthase (1-16:1, 2-16:1), mitochondrial membrane	Included by getModelFromHomology	s_3093[mm] + s_3094[mm] + s_3097[mm] <=> s_3095[mm] + s_3098[mm]	NODE_171_length_58037_cov_26.9.g10149	1
r_2442	CDP-diacylglycerol synthase (1-18:0, 2-16:1), mitochondrial membrane	Included by getModelFromHomology	s_3093[mm] + s_3094[mm] + s_3099[mm] <=> s_3095[mm] + s_3100[mm]	NODE_171_length_58037_cov_26.9.g10149	1
r_2443	CDP-diacylglycerol synthase (1-18:1, 2-16:1), mitochondrial membrane	Included by getModelFromHomology	s_3093[mm] + s_3094[mm] + s_3101[mm] <=> s_3095[mm] + s_3102[mm]	NODE_171_length_58037_cov_26.9.g10149	1
r_2444	CDP-diacylglycerol synthase (1-16:0, 2-18:1), mitochondrial membrane	Included by getModelFromHomology	s_3093[mm] + s_3094[mm] + s_3103[mm] <=> s_3095[mm] + s_3104[mm]	NODE_171_length_58037_cov_26.9.g10149	1
r_2445	CDP-diacylglycerol synthase (1-16:1, 2-18:1), mitochondrial membrane	Included by getModelFromHomology	s_3093[mm] + s_3094[mm] + s_3105[mm] <=> s_3095[mm] + s_3106[mm]	NODE_171_length_58037_cov_26.9.g10149	1
r_2462	lysoPI acyltransferase (1-18:0, 2-16:1), ER membrane	Included by getModelFromHomology	s_2791[erm] + s_3126[erm] <=> s_2785[erm] + s_3120[erm]	NODE_122_length_100011_cov_27..g8829 or NODE_23_length_273380_cov_26.9.g3200	1
r_2463	lysoPI acyltransferase (1-18:0, 2-18:1), ER membrane	Included by getModelFromHomology	s_2791[erm] + s_3127[erm] <=> s_2785[erm] + s_3124[erm]	NODE_122_length_100011_cov_27..g8829 or NODE_23_length_273380_cov_26.9.g3200	1
r_2464	PS decarboxylase (1-16:0, 2-16:1), mitochondrial membrane	Included by getModelFromHomology	s_3128[mm] --> s_3129[mm] + s_3130[mm]	NODE_30_length_247314_cov_27.1.g3795	0
r_2465	PS decarboxylase (1-16:1, 2-16:1), mitochondrial membrane	Included by getModelFromHomology	s_3131[mm] --> s_3129[mm] + s_3132[mm]	NODE_30_length_247314_cov_27.1.g3795	0
r_2466	PS decarboxylase (1-18:0, 2-16:1), mitochondrial membrane	Included by getModelFromHomology	s_3133[mm] --> s_3129[mm] + s_3134[mm]	NODE_30_length_247314_cov_27.1.g3795	0
r_2467	PS decarboxylase (1-18:1, 2-16:1), mitochondrial membrane	Included by getModelFromHomology	s_3135[mm] --> s_3129[mm] + s_3136[mm]	NODE_30_length_247314_cov_27.1.g3795	0
r_2468	PS decarboxylase (1-16:0, 2-18:1), mitochondrial membrane	Included by getModelFromHomology	s_3137[mm] --> s_3129[mm] + s_3138[mm]	NODE_30_length_247314_cov_27.1.g3795	0
r_2469	PS decarboxylase (1-16:1, 2-18:1), mitochondrial membrane	Included by getModelFromHomology	s_3139[mm] --> s_3129[mm] + s_3140[mm]	NODE_30_length_247314_cov_27.1.g3795	0
r_2470	PS decarboxylase (1-18:0, 2-18:1), mitochondrial membrane	Included by getModelFromHomology	s_3141[mm] --> s_3129[mm] + s_3142[mm]	NODE_30_length_247314_cov_27.1.g3795	0
r_2471	PS decarboxylase (1-18:1, 2-18:1), mitochondrial membrane	Included by getModelFromHomology	s_3143[mm] --> s_3129[mm] + s_3144[mm]	NODE_30_length_247314_cov_27.1.g3795	0
r_2472	PS decarboxylase (1-16:0, 2-16:1), Golgi membrane	Included by getModelFromHomology	s_3145[gm] --> s_3147[gm] + s_3148[gm]	NODE_205_length_41849_cov_26.9.g10718	0
r_2473	PS decarboxylase (1-16:1, 2-16:1), Golgi membrane	Included by getModelFromHomology	s_3149[gm] --> s_3147[gm] + s_3150[gm]	NODE_205_length_41849_cov_26.9.g10718	0
r_2474	PS decarboxylase (1-18:0, 2-16:1), Golgi membrane	Included by getModelFromHomology	s_3151[gm] --> s_3147[gm] + s_3152[gm]	NODE_205_length_41849_cov_26.9.g10718	0
r_2475	PS decarboxylase (1-18:1, 2-16:1), Golgi membrane	Included by getModelFromHomology	s_3153[gm] --> s_3147[gm] + s_3154[gm]	NODE_205_length_41849_cov_26.9.g10718	0
r_2476	PS decarboxylase (1-16:0, 2-18:1), Golgi membrane	Included by getModelFromHomology	s_3155[gm] --> s_3147[gm] + s_3156[gm]	NODE_205_length_41849_cov_26.9.g10718	0
r_2477	PS decarboxylase (1-16:1, 2-18:1), Golgi membrane	Included by getModelFromHomology	s_3157[gm] --> s_3147[gm] + s_3158[gm]	NODE_205_length_41849_cov_26.9.g10718	0
r_2478	PS decarboxylase (1-18:0, 2-18:1), Golgi membrane	Included by getModelFromHomology	s_3159[gm] --> s_3147[gm] + s_3160[gm]	NODE_205_length_41849_cov_26.9.g10718	0
r_2479	PS decarboxylase (1-18:1, 2-18:1), Golgi membrane	Included by getModelFromHomology	s_3161[gm] --> s_3147[gm] + s_3162[gm]	NODE_205_length_41849_cov_26.9.g10718	0
r_2480	PS decarboxylase (1-16:0, 2-16:1), vacuolar membrane	Included by getModelFromHomology	s_3163[vm] --> s_3165[vm] + s_3166[vm]	NODE_205_length_41849_cov_26.9.g10718	0
r_2481	PS decarboxylase (1-16:1, 2-16:1), vacuolar membrane	Included by getModelFromHomology	s_3167[vm] --> s_3165[vm] + s_3168[vm]	NODE_205_length_41849_cov_26.9.g10718	0
r_2482	PS decarboxylase (1-18:0, 2-16:1), vacuolar membrane	Included by getModelFromHomology	s_3169[vm] --> s_3165[vm] + s_3170[vm]	NODE_205_length_41849_cov_26.9.g10718	0
r_2483	PS decarboxylase (1-18:1, 2-16:1), vacuolar membrane	Included by getModelFromHomology	s_3171[vm] --> s_3165[vm] + s_3172[vm]	NODE_205_length_41849_cov_26.9.g10718	0
r_2484	PS decarboxylase (1-16:0, 2-18:1), vacuolar membrane	Included by getModelFromHomology	s_3173[vm] --> s_3165[vm] + s_3174[vm]	NODE_205_length_41849_cov_26.9.g10718	0
r_2485	PS decarboxylase (1-16:1, 2-18:1), vacuolar membrane	Included by getModelFromHomology	s_3175[vm] --> s_3165[vm] + s_3176[vm]	NODE_205_length_41849_cov_26.9.g10718	0
r_2486	PS decarboxylase (1-18:0, 2-18:1), vacuolar membrane	Included by getModelFromHomology	s_3177[vm] --> s_3165[vm] + s_3178[vm]	NODE_205_length_41849_cov_26.9.g10718	0
r_2487	PS decarboxylase (1-18:1, 2-18:1), vacuolar membrane	Included by getModelFromHomology	s_3179[vm] --> s_3165[vm] + s_3180[vm]	NODE_205_length_41849_cov_26.9.g10718	0
r_2512	DAG kinase (1-16:0, 2-16:1), ER membrane	Included by getModelFromHomology	s_2783[erm] + s_2967[erm] + s_3083[erm] --> s_2954[erm] + s_3215[erm]	NODE_1_length_670061_cov_26.98.g86	0
r_2513	DAG kinase (1-16:1, 2-16:1), ER membrane	Included by getModelFromHomology	s_2783[erm] + s_2969[erm] + s_3083[erm] --> s_2956[erm] + s_3215[erm]	NODE_1_length_670061_cov_26.98.g86	0
r_2514	DAG kinase (1-18:0, 2-16:1), ER membrane	Included by getModelFromHomology	s_2783[erm] + s_2971[erm] + s_3083[erm] --> s_2958[erm] + s_3215[erm]	NODE_1_length_670061_cov_26.98.g86	0
r_2515	DAG kinase (1-18:1, 2-16:1), ER membrane	Included by getModelFromHomology	s_2783[erm] + s_2973[erm] + s_3083[erm] --> s_2960[erm] + s_3215[erm]	NODE_1_length_670061_cov_26.98.g86	0
r_2516	DAG kinase (1-16:0, 2-18:1), ER membrane	Included by getModelFromHomology	s_2783[erm] + s_2968[erm] + s_3083[erm] --> s_2955[erm] + s_3215[erm]	NODE_1_length_670061_cov_26.98.g86	0
r_2517	DAG kinase (1-16:1, 2-18:1), ER membrane	Included by getModelFromHomology	s_2783[erm] + s_2970[erm] + s_3083[erm] --> s_2957[erm] + s_3215[erm]	NODE_1_length_670061_cov_26.98.g86	0
r_2518	DAG kinase (1-18:0, 2-18:1), ER membrane	Included by getModelFromHomology	s_2783[erm] + s_2972[erm] + s_3083[erm] --> s_2959[erm] + s_3215[erm]	NODE_1_length_670061_cov_26.98.g86	0
r_2519	DAG kinase (1-18:1, 2-18:1), ER membrane	Included by getModelFromHomology	s_2783[erm] + s_2974[erm] + s_3083[erm] --> s_2961[erm] + s_3215[erm]	NODE_1_length_670061_cov_26.98.g86	0
r_2536	phosphatidylglycerolphosphate synthase (1-16:0, 2-16:1), mitochondrial membrane	Included by getModelFromHomology	s_3096[mm] + s_3218[mm] --> s_3219[mm] + s_3220[mm]	NODE_135_length_90451_cov_27.7.g9246	0
r_2537	phosphatidylglycerolphosphate synthase (1-16:1, 2-16:1), mitochondrial membrane	Included by getModelFromHomology	s_3098[mm] + s_3218[mm] --> s_3219[mm] + s_3221[mm]	NODE_135_length_90451_cov_27.7.g9246	0
r_2538	phosphatidylglycerolphosphate synthase (1-18:0, 2-16:1), mitochondrial membrane	Included by getModelFromHomology	s_3100[mm] + s_3218[mm] --> s_3219[mm] + s_3222[mm]	NODE_135_length_90451_cov_27.7.g9246	0
r_2539	phosphatidylglycerolphosphate synthase (1-18:1, 2-16:1), mitochondrial membrane	Included by getModelFromHomology	s_3102[mm] + s_3218[mm] --> s_3219[mm] + s_3223[mm]	NODE_135_length_90451_cov_27.7.g9246	0
r_2540	phosphatidylglycerolphosphate synthase (1-16:0, 2-18:1), mitochondrial membrane	Included by getModelFromHomology	s_3104[mm] + s_3218[mm] --> s_3219[mm] + s_3224[mm]	NODE_135_length_90451_cov_27.7.g9246	0
r_2541	phosphatidylglycerolphosphate synthase (1-16:1, 2-18:1), mitochondrial membrane	Included by getModelFromHomology	s_3106[mm] + s_3218[mm] --> s_3219[mm] + s_3225[mm]	NODE_135_length_90451_cov_27.7.g9246	0
r_2542	PGP phosphatase (1-16:0, 2-16:1), mitochondrial membrane	Included by getModelFromHomology	s_3220[mm] + s_3226[mm] --> 2.0 s_3094[mm] + s_3227[mm] + s_3228[mm]	NODE_19_length_334163_cov_27.7.g2737	0
r_2543	PGP phosphatase (1-16:1, 2-16:1), mitochondrial membrane	Included by getModelFromHomology	s_3221[mm] + s_3226[mm] --> 2.0 s_3094[mm] + s_3228[mm] + s_3229[mm]	NODE_19_length_334163_cov_27.7.g2737	0
r_2544	PGP phosphatase (1-18:0, 2-16:1), mitochondrial membrane	Included by getModelFromHomology	s_3222[mm] + s_3226[mm] --> 2.0 s_3094[mm] + s_3228[mm] + s_3230[mm]	NODE_19_length_334163_cov_27.7.g2737	0
r_2545	PGP phosphatase (1-18:1, 2-16:1), mitochondrial membrane	Included by getModelFromHomology	s_3223[mm] + s_3226[mm] --> 2.0 s_3094[mm] + s_3228[mm] + s_3231[mm]	NODE_19_length_334163_cov_27.7.g2737	0
r_2546	PGP phosphatase (1-16:0, 2-18:1), mitochondrial membrane	Included by getModelFromHomology	s_3224[mm] + s_3226[mm] --> 2.0 s_3094[mm] + s_3228[mm] + s_3232[mm]	NODE_19_length_334163_cov_27.7.g2737	0
r_2547	PGP phosphatase (1-16:1, 2-18:1), mitochondrial membrane	Included by getModelFromHomology	s_3225[mm] + s_3226[mm] --> 2.0 s_3094[mm] + s_3228[mm] + s_3233[mm]	NODE_19_length_334163_cov_27.7.g2737	0
r_2548	CL synthase (1-16:0, 2-16:1, 3-16:0, 4-16:1), mitochondrial membrane	Included by getModelFromHomology	s_3096[mm] + s_3227[mm] --> 2.0 s_3094[mm] + s_3219[mm] + s_3234[mm]	NODE_112_length_109587_cov_27..g8448	0
r_2549	CL synthase (1-16:0, 2-16:1, 3-16:1, 4-16:1), mitochondrial membrane	Included by getModelFromHomology	s_3096[mm] + s_3229[mm] --> 2.0 s_3094[mm] + s_3219[mm] + s_3235[mm]	NODE_112_length_109587_cov_27..g8448	0
r_2550	CL synthase (1-16:0, 2-16:1, 3-18:0, 4-16:1), mitochondrial membrane	Included by getModelFromHomology	s_3096[mm] + s_3230[mm] --> 2.0 s_3094[mm] + s_3219[mm] + s_3236[mm]	NODE_112_length_109587_cov_27..g8448	0
r_2551	CL synthase (1-16:0, 2-16:1, 3-18:1, 4-16:1), mitochondrial membrane	Included by getModelFromHomology	s_3096[mm] + s_3231[mm] --> 2.0 s_3094[mm] + s_3219[mm] + s_3237[mm]	NODE_112_length_109587_cov_27..g8448	0
r_2552	CL synthase (1-16:0, 2-16:1, 3-16:0, 4-18:1), mitochondrial membrane	Included by getModelFromHomology	s_3096[mm] + s_3232[mm] --> 2.0 s_3094[mm] + s_3219[mm] + s_3238[mm]	NODE_112_length_109587_cov_27..g8448	0
r_2553	CL synthase (1-16:0, 2-16:1, 3-16:1, 4-18:1), mitochondrial membrane	Included by getModelFromHomology	s_3096[mm] + s_3233[mm] --> 2.0 s_3094[mm] + s_3219[mm] + s_3239[mm]	NODE_112_length_109587_cov_27..g8448	0
r_2554	CL synthase (1-16:1, 2-16:1, 3-16:0, 4-16:1), mitochondrial membrane	Included by getModelFromHomology	s_3098[mm] + s_3227[mm] --> 2.0 s_3094[mm] + s_3219[mm] + s_3240[mm]	NODE_112_length_109587_cov_27..g8448	0
r_2555	CL synthase (1-16:1, 2-16:1, 3-16:1, 4-16:1), mitochondrial membrane	Included by getModelFromHomology	s_3098[mm] + s_3229[mm] --> 2.0 s_3094[mm] + s_3219[mm] + s_3241[mm]	NODE_112_length_109587_cov_27..g8448	0
r_2556	CL synthase (1-16:1, 2-16:1, 3-18:0, 4-16:1), mitochondrial membrane	Included by getModelFromHomology	s_3098[mm] + s_3230[mm] --> 2.0 s_3094[mm] + s_3219[mm] + s_3242[mm]	NODE_112_length_109587_cov_27..g8448	0
r_2557	CL synthase (1-16:1, 2-16:1, 3-18:1, 4-16:1), mitochondrial membrane	Included by getModelFromHomology	s_3098[mm] + s_3231[mm] --> 2.0 s_3094[mm] + s_3219[mm] + s_3243[mm]	NODE_112_length_109587_cov_27..g8448	0
r_2558	CL synthase (1-16:1, 2-16:1, 3-16:0, 4-18:1), mitochondrial membrane	Included by getModelFromHomology	s_3098[mm] + s_3232[mm] --> 2.0 s_3094[mm] + s_3219[mm] + s_3244[mm]	NODE_112_length_109587_cov_27..g8448	0
r_2559	CL synthase (1-16:1, 2-16:1, 3-16:1, 4-18:1), mitochondrial membrane	Included by getModelFromHomology	s_3098[mm] + s_3233[mm] --> 2.0 s_3094[mm] + s_3219[mm] + s_3245[mm]	NODE_112_length_109587_cov_27..g8448	0
r_2560	CL synthase (1-18:0, 2-16:1, 3-16:0, 4-16:1), mitochondrial membrane	Included by getModelFromHomology	s_3100[mm] + s_3227[mm] --> 2.0 s_3094[mm] + s_3219[mm] + s_3246[mm]	NODE_112_length_109587_cov_27..g8448	0
r_2561	CL synthase (1-18:0, 2-16:1, 3-16:1, 4-16:1), mitochondrial membrane	Included by getModelFromHomology	s_3100[mm] + s_3229[mm] --> 2.0 s_3094[mm] + s_3219[mm] + s_3247[mm]	NODE_112_length_109587_cov_27..g8448	0
r_2562	CL synthase (1-18:0, 2-16:1, 3-18:0, 4-16:1), mitochondrial membrane	Included by getModelFromHomology	s_3100[mm] + s_3230[mm] --> 2.0 s_3094[mm] + s_3219[mm] + s_3248[mm]	NODE_112_length_109587_cov_27..g8448	0
r_2563	CL synthase (1-18:0, 2-16:1, 3-18:1, 4-16:1), mitochondrial membrane	Included by getModelFromHomology	s_3100[mm] + s_3231[mm] --> 2.0 s_3094[mm] + s_3219[mm] + s_3249[mm]	NODE_112_length_109587_cov_27..g8448	0
r_2564	CL synthase (1-18:0, 2-16:1, 3-16:0, 4-18:1), mitochondrial membrane	Included by getModelFromHomology	s_3100[mm] + s_3232[mm] --> 2.0 s_3094[mm] + s_3219[mm] + s_3250[mm]	NODE_112_length_109587_cov_27..g8448	0
r_2565	CL synthase (1-18:0, 2-16:1, 3-16:1, 4-18:1), mitochondrial membrane	Included by getModelFromHomology	s_3100[mm] + s_3233[mm] --> 2.0 s_3094[mm] + s_3219[mm] + s_3251[mm]	NODE_112_length_109587_cov_27..g8448	0
r_2566	CL synthase (1-18:1, 2-16:1, 3-16:0, 4-16:1), mitochondrial membrane	Included by getModelFromHomology	s_3102[mm] + s_3227[mm] --> 2.0 s_3094[mm] + s_3219[mm] + s_3252[mm]	NODE_112_length_109587_cov_27..g8448	0
r_2567	CL synthase (1-18:1, 2-16:1, 3-16:1, 4-16:1), mitochondrial membrane	Included by getModelFromHomology	s_3102[mm] + s_3229[mm] --> 2.0 s_3094[mm] + s_3219[mm] + s_3253[mm]	NODE_112_length_109587_cov_27..g8448	0
r_2568	CL synthase (1-18:1, 2-16:1, 3-18:0, 4-16:1), mitochondrial membrane	Included by getModelFromHomology	s_3102[mm] + s_3230[mm] --> 2.0 s_3094[mm] + s_3219[mm] + s_3254[mm]	NODE_112_length_109587_cov_27..g8448	0
r_2569	CL synthase (1-18:1, 2-16:1, 3-18:1, 4-16:1), mitochondrial membrane	Included by getModelFromHomology	s_3102[mm] + s_3231[mm] --> 2.0 s_3094[mm] + s_3219[mm] + s_3255[mm]	NODE_112_length_109587_cov_27..g8448	0
r_2570	CL synthase (1-18:1, 2-16:1, 3-16:0, 4-18:1), mitochondrial membrane	Included by getModelFromHomology	s_3102[mm] + s_3232[mm] --> 2.0 s_3094[mm] + s_3219[mm] + s_3256[mm]	NODE_112_length_109587_cov_27..g8448	0
r_2571	CL synthase (1-18:1, 2-16:1, 3-16:1, 4-18:1), mitochondrial membrane	Included by getModelFromHomology	s_3102[mm] + s_3233[mm] --> 2.0 s_3094[mm] + s_3219[mm] + s_3257[mm]	NODE_112_length_109587_cov_27..g8448	0
r_2572	CL synthase (1-16:0, 2-18:1, 3-16:0, 4-16:1), mitochondrial membrane	Included by getModelFromHomology	s_3104[mm] + s_3227[mm] --> 2.0 s_3094[mm] + s_3219[mm] + s_3258[mm]	NODE_112_length_109587_cov_27..g8448	0
r_2573	CL synthase (1-16:0, 2-18:1, 3-16:1, 4-16:1), mitochondrial membrane	Included by getModelFromHomology	s_3104[mm] + s_3229[mm] --> 2.0 s_3094[mm] + s_3219[mm] + s_3259[mm]	NODE_112_length_109587_cov_27..g8448	0
r_2574	CL synthase (1-16:0, 2-18:1, 3-18:0, 4-16:1), mitochondrial membrane	Included by getModelFromHomology	s_3104[mm] + s_3230[mm] --> 2.0 s_3094[mm] + s_3219[mm] + s_3260[mm]	NODE_112_length_109587_cov_27..g8448	0
r_2575	CL synthase (1-16:0, 2-18:1, 3-18:1, 4-16:1), mitochondrial membrane	Included by getModelFromHomology	s_3104[mm] + s_3231[mm] --> 2.0 s_3094[mm] + s_3219[mm] + s_3261[mm]	NODE_112_length_109587_cov_27..g8448	0
r_2576	CL synthase (1-16:0, 2-18:1, 3-16:0, 4-18:1), mitochondrial membrane	Included by getModelFromHomology	s_3104[mm] + s_3232[mm] --> 2.0 s_3094[mm] + s_3219[mm] + s_3262[mm]	NODE_112_length_109587_cov_27..g8448	0
r_2577	CL synthase (1-16:0, 2-18:1, 3-16:1, 4-18:1), mitochondrial membrane	Included by getModelFromHomology	s_3104[mm] + s_3233[mm] --> 2.0 s_3094[mm] + s_3219[mm] + s_3263[mm]	NODE_112_length_109587_cov_27..g8448	0
r_2578	CL synthase (1-16:1, 2-18:1, 3-16:0, 4-16:1), mitochondrial membrane	Included by getModelFromHomology	s_3106[mm] + s_3227[mm] --> 2.0 s_3094[mm] + s_3219[mm] + s_3264[mm]	NODE_112_length_109587_cov_27..g8448	0
r_2579	CL synthase (1-16:1, 2-18:1, 3-16:1, 4-16:1), mitochondrial membrane	Included by getModelFromHomology	s_3106[mm] + s_3229[mm] --> 2.0 s_3094[mm] + s_3219[mm] + s_3265[mm]	NODE_112_length_109587_cov_27..g8448	0
r_2580	CL synthase (1-16:1, 2-18:1, 3-18:0, 4-16:1), mitochondrial membrane	Included by getModelFromHomology	s_3106[mm] + s_3230[mm] --> 2.0 s_3094[mm] + s_3219[mm] + s_3266[mm]	NODE_112_length_109587_cov_27..g8448	0
r_2581	CL synthase (1-16:1, 2-18:1, 3-18:1, 4-16:1), mitochondrial membrane	Included by getModelFromHomology	s_3106[mm] + s_3231[mm] --> 2.0 s_3094[mm] + s_3219[mm] + s_3267[mm]	NODE_112_length_109587_cov_27..g8448	0
r_2582	CL synthase (1-16:1, 2-18:1, 3-16:0, 4-18:1), mitochondrial membrane	Included by getModelFromHomology	s_3106[mm] + s_3232[mm] --> 2.0 s_3094[mm] + s_3219[mm] + s_3268[mm]	NODE_112_length_109587_cov_27..g8448	0
r_2583	CL synthase (1-16:1, 2-18:1, 3-16:1, 4-18:1), mitochondrial membrane	Included by getModelFromHomology	s_3106[mm] + s_3233[mm] --> 2.0 s_3094[mm] + s_3219[mm] + s_3269[mm]	NODE_112_length_109587_cov_27..g8448	0
r_2820	phosphatidylinositol 4-kinase (1-16:0, 2-16:1), cell envelope	Included by getModelFromHomology	s_0793[ce] + s_2856[ce] + s_3323[ce] --> s_3324[ce] + s_3325[ce]	NODE_122_length_100011_cov_27..g8815 or NODE_46_length_219541_cov_27.4.g5056	0
r_2821	phosphatidylinositol 4-kinase (1-16:1, 2-16:1), cell envelope	Included by getModelFromHomology	s_0793[ce] + s_2856[ce] + s_3326[ce] --> s_3324[ce] + s_3327[ce]	NODE_122_length_100011_cov_27..g8815 or NODE_46_length_219541_cov_27.4.g5056	0
r_2822	phosphatidylinositol 4-kinase (1-18:0, 2-16:1), cell envelope	Included by getModelFromHomology	s_0793[ce] + s_2856[ce] + s_3328[ce] --> s_3324[ce] + s_3329[ce]	NODE_122_length_100011_cov_27..g8815 or NODE_46_length_219541_cov_27.4.g5056	0
r_2823	phosphatidylinositol 4-kinase (1-18:1, 2-16:1), cell envelope	Included by getModelFromHomology	s_0793[ce] + s_2856[ce] + s_3330[ce] --> s_3324[ce] + s_3331[ce]	NODE_122_length_100011_cov_27..g8815 or NODE_46_length_219541_cov_27.4.g5056	0
r_2824	phosphatidylinositol 4-kinase (1-16:0, 2-18:1), cell envelope	Included by getModelFromHomology	s_0793[ce] + s_2856[ce] + s_3332[ce] --> s_3324[ce] + s_3333[ce]	NODE_122_length_100011_cov_27..g8815 or NODE_46_length_219541_cov_27.4.g5056	0
r_2825	phosphatidylinositol 4-kinase (1-16:1, 2-18:1), cell envelope	Included by getModelFromHomology	s_0793[ce] + s_2856[ce] + s_3334[ce] --> s_3324[ce] + s_3335[ce]	NODE_122_length_100011_cov_27..g8815 or NODE_46_length_219541_cov_27.4.g5056	0
r_2826	phosphatidylinositol 4-kinase (1-18:0, 2-18:1), cell envelope	Included by getModelFromHomology	s_0793[ce] + s_2856[ce] + s_3336[ce] --> s_3324[ce] + s_3337[ce]	NODE_122_length_100011_cov_27..g8815 or NODE_46_length_219541_cov_27.4.g5056	0
r_2827	phosphatidylinositol 4-kinase (1-18:1, 2-18:1), cell envelope	Included by getModelFromHomology	s_0793[ce] + s_2856[ce] + s_3338[ce] --> s_3324[ce] + s_3339[ce]	NODE_122_length_100011_cov_27..g8815 or NODE_46_length_219541_cov_27.4.g5056	0
r_2828	phosphatidylinositol 4-kinase (1-16:0, 2-16:1), vacuolar membrane	Included by getModelFromHomology	s_3164[vm] + s_3340[vm] + s_3341[vm] --> s_3342[vm] + s_3343[vm]	NODE_122_length_100011_cov_27..g8815	0
r_2829	phosphatidylinositol 4-kinase (1-16:1, 2-16:1), vacuolar membrane	Included by getModelFromHomology	s_3164[vm] + s_3341[vm] + s_3344[vm] --> s_3342[vm] + s_3345[vm]	NODE_122_length_100011_cov_27..g8815	0
r_2830	phosphatidylinositol 4-kinase (1-18:0, 2-16:1), vacuolar membrane	Included by getModelFromHomology	s_3164[vm] + s_3341[vm] + s_3346[vm] --> s_3342[vm] + s_3347[vm]	NODE_122_length_100011_cov_27..g8815	0
r_2831	phosphatidylinositol 4-kinase (1-18:1, 2-16:1), vacuolar membrane	Included by getModelFromHomology	s_3164[vm] + s_3341[vm] + s_3348[vm] --> s_3342[vm] + s_3349[vm]	NODE_122_length_100011_cov_27..g8815	0
r_2832	phosphatidylinositol 4-kinase (1-16:0, 2-18:1), vacuolar membrane	Included by getModelFromHomology	s_3164[vm] + s_3341[vm] + s_3350[vm] --> s_3342[vm] + s_3351[vm]	NODE_122_length_100011_cov_27..g8815	0
r_2833	phosphatidylinositol 4-kinase (1-16:1, 2-18:1), vacuolar membrane	Included by getModelFromHomology	s_3164[vm] + s_3341[vm] + s_3352[vm] --> s_3342[vm] + s_3353[vm]	NODE_122_length_100011_cov_27..g8815	0
r_2834	phosphatidylinositol 4-kinase (1-18:0, 2-18:1), vacuolar membrane	Included by getModelFromHomology	s_3164[vm] + s_3341[vm] + s_3354[vm] --> s_3342[vm] + s_3355[vm]	NODE_122_length_100011_cov_27..g8815	0
r_2835	phosphatidylinositol 4-kinase (1-18:1, 2-18:1), vacuolar membrane	Included by getModelFromHomology	s_3164[vm] + s_3341[vm] + s_3356[vm] --> s_3342[vm] + s_3357[vm]	NODE_122_length_100011_cov_27..g8815	0
r_2844	phosphatidylinositol 4-kinase (1-16:0, 2-16:1), nucleus	Included by getModelFromHomology	s_0438[n] + s_0800[n] + s_3376[n] --> s_0398[n] + s_3377[n]	NODE_46_length_219541_cov_27.4.g5056	0
r_2845	phosphatidylinositol 4-kinase (1-16:1, 2-16:1), nucleus	Included by getModelFromHomology	s_0438[n] + s_0800[n] + s_3378[n] --> s_0398[n] + s_3379[n]	NODE_46_length_219541_cov_27.4.g5056	0
r_2846	phosphatidylinositol 4-kinase (1-18:0, 2-16:1), nucleus	Included by getModelFromHomology	s_0438[n] + s_0800[n] + s_3380[n] --> s_0398[n] + s_3381[n]	NODE_46_length_219541_cov_27.4.g5056	0
r_2847	phosphatidylinositol 4-kinase (1-18:1, 2-16:1), nucleus	Included by getModelFromHomology	s_0438[n] + s_0800[n] + s_3382[n] --> s_0398[n] + s_3383[n]	NODE_46_length_219541_cov_27.4.g5056	0
r_2848	phosphatidylinositol 4-kinase (1-16:0, 2-18:1), nucleus	Included by getModelFromHomology	s_0438[n] + s_0800[n] + s_3384[n] --> s_0398[n] + s_3385[n]	NODE_46_length_219541_cov_27.4.g5056	0
r_2849	phosphatidylinositol 4-kinase (1-16:1, 2-18:1), nucleus	Included by getModelFromHomology	s_0438[n] + s_0800[n] + s_3386[n] --> s_0398[n] + s_3387[n]	NODE_46_length_219541_cov_27.4.g5056	0
r_2850	phosphatidylinositol 4-kinase (1-18:0, 2-18:1), nucleus	Included by getModelFromHomology	s_0438[n] + s_0800[n] + s_3388[n] --> s_0398[n] + s_3389[n]	NODE_46_length_219541_cov_27.4.g5056	0
r_2851	phosphatidylinositol 4-kinase (1-18:1, 2-18:1), nucleus	Included by getModelFromHomology	s_0438[n] + s_0800[n] + s_3390[n] --> s_0398[n] + s_3391[n]	NODE_46_length_219541_cov_27.4.g5056	0
r_2860	PI 4-P 5-kinase (1-16:0, 2-16:1), nucleus	Included by getModelFromHomology	s_0438[n] + s_0800[n] + s_3377[n] --> s_0398[n] + s_3400[n]	NODE_5_length_424989_cov_27.61.g908	0
r_2861	PI 4-P 5-kinase (1-16:1, 2-16:1), nucleus	Included by getModelFromHomology	s_0438[n] + s_0800[n] + s_3379[n] --> s_0398[n] + s_3401[n]	NODE_5_length_424989_cov_27.61.g908	0
r_2862	PI 4-P 5-kinase (1-18:0, 2-16:1), nucleus	Included by getModelFromHomology	s_0438[n] + s_0800[n] + s_3381[n] --> s_0398[n] + s_3402[n]	NODE_5_length_424989_cov_27.61.g908 or NODE_122_length_100011_cov_27..g8815 or NODE_122_length_100011_cov_27..g8816 or NODE_11_length_392942_cov_27.0.g1811	0
r_2863	PI 4-P 5-kinase (1-18:1, 2-16:1), nucleus	Included by getModelFromHomology	s_0438[n] + s_0800[n] + s_3383[n] --> s_0398[n] + s_3403[n]	NODE_5_length_424989_cov_27.61.g908	0
r_2864	PI 4-P 5-kinase (1-16:0, 2-18:1), nucleus	Included by getModelFromHomology	s_0438[n] + s_0800[n] + s_3385[n] --> s_0398[n] + s_3404[n]	NODE_5_length_424989_cov_27.61.g908	0
r_2865	PI 4-P 5-kinase (1-16:1, 2-18:1), nucleus	Included by getModelFromHomology	s_0438[n] + s_0800[n] + s_3387[n] --> s_0398[n] + s_3405[n]	NODE_5_length_424989_cov_27.61.g908	0
r_2866	PI 4-P 5-kinase (1-18:0, 2-18:1), nucleus	Included by getModelFromHomology	s_0438[n] + s_0800[n] + s_3389[n] --> s_0398[n] + s_3406[n]	NODE_5_length_424989_cov_27.61.g908	0
r_2867	PI 4-P 5-kinase (1-18:1, 2-18:1), nucleus	Included by getModelFromHomology	s_0438[n] + s_0800[n] + s_3391[n] --> s_0398[n] + s_3407[n]	NODE_5_length_424989_cov_27.61.g908	0
r_2868	PI 4-P 5-kinase (1-16:0, 2-16:1), cell envelope	Included by getModelFromHomology	s_0793[ce] + s_2856[ce] + s_3325[ce] --> s_3324[ce] + s_3408[ce]	NODE_5_length_424989_cov_27.61.g908	0
r_2869	PI 4-P 5-kinase (1-16:1, 2-16:1), cell envelope	Included by getModelFromHomology	s_0793[ce] + s_2856[ce] + s_3327[ce] --> s_3324[ce] + s_3409[ce]	NODE_5_length_424989_cov_27.61.g908	0
r_2870	PI 4-P 5-kinase (1-18:0, 2-16:1), cell envelope	Included by getModelFromHomology	s_0793[ce] + s_2856[ce] + s_3329[ce] --> s_3324[ce] + s_3410[ce]	NODE_5_length_424989_cov_27.61.g908	0
r_2871	PI 4-P 5-kinase (1-18:1, 2-16:1), cell envelope	Included by getModelFromHomology	s_0793[ce] + s_2856[ce] + s_3331[ce] --> s_3324[ce] + s_3411[ce]	NODE_5_length_424989_cov_27.61.g908	0
r_2872	PI 4-P 5-kinase (1-16:0, 2-18:1), cell envelope	Included by getModelFromHomology	s_0793[ce] + s_2856[ce] + s_3333[ce] --> s_3324[ce] + s_3412[ce]	NODE_5_length_424989_cov_27.61.g908	0
r_2873	PI 4-P 5-kinase (1-16:1, 2-18:1), cell envelope	Included by getModelFromHomology	s_0793[ce] + s_2856[ce] + s_3335[ce] --> s_3324[ce] + s_3413[ce]	NODE_5_length_424989_cov_27.61.g908	0
r_2874	PI 4-P 5-kinase (1-18:0, 2-18:1), cell envelope	Included by getModelFromHomology	s_0793[ce] + s_2856[ce] + s_3337[ce] --> s_3324[ce] + s_3414[ce]	NODE_5_length_424989_cov_27.61.g908	0
r_2875	PI 4-P 5-kinase (1-18:1, 2-18:1), cell envelope	Included by getModelFromHomology	s_0793[ce] + s_2856[ce] + s_3339[ce] --> s_3324[ce] + s_3415[ce]	NODE_5_length_424989_cov_27.61.g908	0
r_2876	PI 3-P 5-kinase (1-16:0, 2-16:1), vacuolar membrane	Included by getModelFromHomology	s_3164[vm] + s_3341[vm] + s_3392[vm] --> s_3342[vm] + s_3416[vm]	NODE_126_length_97537_cov_27.6.g8973	0
r_2877	PI 3-P 5-kinase (1-16:1, 2-16:1), vacuolar membrane	Included by getModelFromHomology	s_3164[vm] + s_3341[vm] + s_3393[vm] --> s_3342[vm] + s_3417[vm]	NODE_126_length_97537_cov_27.6.g8973	0
r_2878	PI 3-P 5-kinase (1-18:0, 2-16:1), vacuolar membrane	Included by getModelFromHomology	s_3164[vm] + s_3341[vm] + s_3394[vm] --> s_3342[vm] + s_3418[vm]	NODE_126_length_97537_cov_27.6.g8973	0
r_2879	PI 3-P 5-kinase (1-18:1, 2-16:1), vacuolar membrane	Included by getModelFromHomology	s_3164[vm] + s_3341[vm] + s_3395[vm] --> s_3342[vm] + s_3419[vm]	NODE_126_length_97537_cov_27.6.g8973	0
r_2880	PI 3-P 5-kinase (1-16:0, 2-18:1), vacuolar membrane	Included by getModelFromHomology	s_3164[vm] + s_3341[vm] + s_3396[vm] --> s_3342[vm] + s_3420[vm]	NODE_126_length_97537_cov_27.6.g8973	0
r_2881	PI 3-P 5-kinase (1-16:1, 2-18:1), vacuolar membrane	Included by getModelFromHomology	s_3164[vm] + s_3341[vm] + s_3397[vm] --> s_3342[vm] + s_3421[vm]	NODE_126_length_97537_cov_27.6.g8973	0
r_2882	PI 3-P 5-kinase (1-18:0, 2-18:1), vacuolar membrane	Included by getModelFromHomology	s_3164[vm] + s_3341[vm] + s_3398[vm] --> s_3342[vm] + s_3422[vm]	NODE_126_length_97537_cov_27.6.g8973	0
r_2883	PI 3-P 5-kinase (1-18:1, 2-18:1), vacuolar membrane	Included by getModelFromHomology	s_3164[vm] + s_3341[vm] + s_3399[vm] --> s_3342[vm] + s_3423[vm]	NODE_126_length_97537_cov_27.6.g8973	0
r_2884	PE (1-16:0, 2-16:1) diacylglycerol (1-16:0, 2-16:1) acyltransferase, ER membrane	Included by getModelFromHomology	s_2967[erm] + s_3181[erm] <=> s_3019[erm] + s_3424[erm]	NODE_20_length_327622_cov_27.4.g2837	1
r_2885	PE (1-16:1, 2-16:1) diacylglycerol (1-16:0, 2-16:1) acyltransferase, ER membrane	Included by getModelFromHomology	s_2967[erm] + s_3185[erm] <=> s_3019[erm] + s_3425[erm]	NODE_20_length_327622_cov_27.4.g2837	1
r_2886	PE (1-18:0, 2-16:1) diacylglycerol (1-16:0, 2-16:1) acyltransferase, ER membrane	Included by getModelFromHomology	s_2967[erm] + s_3187[erm] <=> s_3019[erm] + s_3426[erm]	NODE_20_length_327622_cov_27.4.g2837	1
r_2887	PE (1-18:1, 2-16:1) diacylglycerol (1-16:0, 2-16:1) acyltransferase, ER membrane	Included by getModelFromHomology	s_2967[erm] + s_3189[erm] <=> s_3019[erm] + s_3427[erm]	NODE_20_length_327622_cov_27.4.g2837	1
r_2888	PE (1-16:0, 2-18:1) diacylglycerol (1-16:0, 2-16:1) acyltransferase, ER membrane	Included by getModelFromHomology	s_2967[erm] + s_3191[erm] <=> s_3035[erm] + s_3424[erm]	NODE_20_length_327622_cov_27.4.g2837	1
r_2889	PE (1-16:1, 2-18:1) diacylglycerol (1-16:0, 2-16:1) acyltransferase, ER membrane	Included by getModelFromHomology	s_2967[erm] + s_3193[erm] <=> s_3035[erm] + s_3425[erm]	NODE_20_length_327622_cov_27.4.g2837	1
r_2890	PE (1-18:0, 2-18:1) diacylglycerol (1-16:0, 2-16:1) acyltransferase, ER membrane	Included by getModelFromHomology	s_2967[erm] + s_3195[erm] <=> s_3035[erm] + s_3426[erm]	NODE_20_length_327622_cov_27.4.g2837	1
r_2891	PE (1-18:1, 2-18:1) diacylglycerol (1-16:0, 2-16:1) acyltransferase, ER membrane	Included by getModelFromHomology	s_2967[erm] + s_3197[erm] <=> s_3035[erm] + s_3427[erm]	NODE_20_length_327622_cov_27.4.g2837	1
r_2892	PE (1-16:0, 2-16:1) diacylglycerol (1-16:1, 2-16:1) acyltransferase, ER membrane	Included by getModelFromHomology	s_2969[erm] + s_3181[erm] <=> s_3021[erm] + s_3424[erm]	NODE_20_length_327622_cov_27.4.g2837	1
r_2893	PE (1-16:1, 2-16:1) diacylglycerol (1-16:1, 2-16:1) acyltransferase, ER membrane	Included by getModelFromHomology	s_2969[erm] + s_3185[erm] <=> s_3021[erm] + s_3425[erm]	NODE_20_length_327622_cov_27.4.g2837	1
r_2894	PE (1-18:0, 2-16:1) diacylglycerol (1-16:1, 2-16:1) acyltransferase, ER membrane	Included by getModelFromHomology	s_2969[erm] + s_3187[erm] <=> s_3021[erm] + s_3426[erm]	NODE_20_length_327622_cov_27.4.g2837	1
r_2895	PE (1-18:1, 2-16:1) diacylglycerol (1-16:1, 2-16:1) acyltransferase, ER membrane	Included by getModelFromHomology	s_2969[erm] + s_3189[erm] <=> s_3021[erm] + s_3427[erm]	NODE_20_length_327622_cov_27.4.g2837	1
r_2896	PE (1-16:0, 2-18:1) diacylglycerol (1-16:1, 2-16:1) acyltransferase, ER membrane	Included by getModelFromHomology	s_2969[erm] + s_3191[erm] <=> s_3037[erm] + s_3424[erm]	NODE_20_length_327622_cov_27.4.g2837	1
r_2897	PE (1-16:1, 2-18:1) diacylglycerol (1-16:1, 2-16:1) acyltransferase, ER membrane	Included by getModelFromHomology	s_2969[erm] + s_3193[erm] <=> s_3037[erm] + s_3425[erm]	NODE_20_length_327622_cov_27.4.g2837	1
r_2898	PE (1-18:0, 2-18:1) diacylglycerol (1-16:1, 2-16:1) acyltransferase, ER membrane	Included by getModelFromHomology	s_2969[erm] + s_3195[erm] <=> s_3037[erm] + s_3426[erm]	NODE_20_length_327622_cov_27.4.g2837	1
r_2899	PE (1-18:1, 2-18:1) diacylglycerol (1-16:1, 2-16:1) acyltransferase, ER membrane	Included by getModelFromHomology	s_2969[erm] + s_3197[erm] <=> s_3037[erm] + s_3427[erm]	NODE_20_length_327622_cov_27.4.g2837	1
r_2900	PE (1-16:0, 2-16:1) diacylglycerol (1-18:0, 2-16:1) acyltransferase, ER membrane	Included by getModelFromHomology	s_2971[erm] + s_3181[erm] <=> s_3023[erm] + s_3424[erm]	NODE_20_length_327622_cov_27.4.g2837	1
r_2901	PE (1-16:1, 2-16:1) diacylglycerol (1-18:0, 2-16:1) acyltransferase, ER membrane	Included by getModelFromHomology	s_2971[erm] + s_3185[erm] <=> s_3023[erm] + s_3425[erm]	NODE_20_length_327622_cov_27.4.g2837	1
r_2902	PE (1-18:0, 2-16:1) diacylglycerol (1-18:0, 2-16:1) acyltransferase, ER membrane	Included by getModelFromHomology	s_2971[erm] + s_3187[erm] <=> s_3023[erm] + s_3426[erm]	NODE_20_length_327622_cov_27.4.g2837	1
r_2903	PE (1-18:1, 2-16:1) diacylglycerol (1-18:0, 2-16:1) acyltransferase, ER membrane	Included by getModelFromHomology	s_2971[erm] + s_3189[erm] <=> s_3023[erm] + s_3427[erm]	NODE_20_length_327622_cov_27.4.g2837	1
r_2904	PE (1-16:0, 2-18:1) diacylglycerol (1-18:0, 2-16:1) acyltransferase, ER membrane	Included by getModelFromHomology	s_2971[erm] + s_3191[erm] <=> s_3039[erm] + s_3424[erm]	NODE_20_length_327622_cov_27.4.g2837	1
r_2905	PE (1-16:1, 2-18:1) diacylglycerol (1-18:0, 2-16:1) acyltransferase, ER membrane	Included by getModelFromHomology	s_2971[erm] + s_3193[erm] <=> s_3039[erm] + s_3425[erm]	NODE_20_length_327622_cov_27.4.g2837	1
r_2906	PE (1-18:0, 2-18:1) diacylglycerol (1-18:0, 2-16:1) acyltransferase, ER membrane	Included by getModelFromHomology	s_2971[erm] + s_3195[erm] <=> s_3039[erm] + s_3426[erm]	NODE_20_length_327622_cov_27.4.g2837	1
r_2907	PE (1-18:1, 2-18:1) diacylglycerol (1-18:0, 2-16:1) acyltransferase, ER membrane	Included by getModelFromHomology	s_2971[erm] + s_3197[erm] <=> s_3039[erm] + s_3427[erm]	NODE_20_length_327622_cov_27.4.g2837	1
r_2908	PE (1-16:0, 2-16:1) diacylglycerol (1-18:1, 2-16:1) acyltransferase, ER membrane	Included by getModelFromHomology	s_2973[erm] + s_3181[erm] <=> s_3025[erm] + s_3424[erm]	NODE_20_length_327622_cov_27.4.g2837	1
r_2909	PE (1-16:1, 2-16:1) diacylglycerol (1-18:1, 2-16:1) acyltransferase, ER membrane	Included by getModelFromHomology	s_2973[erm] + s_3185[erm] <=> s_3025[erm] + s_3425[erm]	NODE_20_length_327622_cov_27.4.g2837	1
r_2910	PE (1-18:0, 2-16:1) diacylglycerol (1-18:1, 2-16:1) acyltransferase, ER membrane	Included by getModelFromHomology	s_2973[erm] + s_3187[erm] <=> s_3025[erm] + s_3426[erm]	NODE_20_length_327622_cov_27.4.g2837	1
r_2911	PE (1-18:1, 2-16:1) diacylglycerol (1-18:1, 2-16:1) acyltransferase, ER membrane	Included by getModelFromHomology	s_2973[erm] + s_3189[erm] <=> s_3025[erm] + s_3427[erm]	NODE_20_length_327622_cov_27.4.g2837	1
r_2912	PE (1-16:0, 2-18:1) diacylglycerol (1-18:1, 2-16:1) acyltransferase, ER membrane	Included by getModelFromHomology	s_2973[erm] + s_3191[erm] <=> s_3041[erm] + s_3424[erm]	NODE_20_length_327622_cov_27.4.g2837	1
r_2913	PE (1-16:1, 2-18:1) diacylglycerol (1-18:1, 2-16:1) acyltransferase, ER membrane	Included by getModelFromHomology	s_2973[erm] + s_3193[erm] <=> s_3041[erm] + s_3425[erm]	NODE_20_length_327622_cov_27.4.g2837	1
r_2914	PE (1-18:0, 2-18:1) diacylglycerol (1-18:1, 2-16:1) acyltransferase, ER membrane	Included by getModelFromHomology	s_2973[erm] + s_3195[erm] <=> s_3041[erm] + s_3426[erm]	NODE_20_length_327622_cov_27.4.g2837	1
r_2915	PE (1-18:1, 2-18:1) diacylglycerol (1-18:1, 2-16:1) acyltransferase, ER membrane	Included by getModelFromHomology	s_2973[erm] + s_3197[erm] <=> s_3041[erm] + s_3427[erm]	NODE_20_length_327622_cov_27.4.g2837	1
r_2916	PE (1-16:0, 2-16:1) diacylglycerol (1-16:0, 2-18:1) acyltransferase, ER membrane	Included by getModelFromHomology	s_2968[erm] + s_3181[erm] <=> s_3020[erm] + s_3424[erm]	NODE_20_length_327622_cov_27.4.g2837	1
r_2917	PE (1-16:1, 2-16:1) diacylglycerol (1-16:0, 2-18:1) acyltransferase, ER membrane	Included by getModelFromHomology	s_2968[erm] + s_3185[erm] <=> s_3020[erm] + s_3425[erm]	NODE_20_length_327622_cov_27.4.g2837	1
r_2918	PE (1-18:0, 2-16:1) diacylglycerol (1-16:0, 2-18:1) acyltransferase, ER membrane	Included by getModelFromHomology	s_2968[erm] + s_3187[erm] <=> s_3020[erm] + s_3426[erm]	NODE_20_length_327622_cov_27.4.g2837	1
r_2919	PE (1-18:1, 2-16:1) diacylglycerol (1-16:0, 2-18:1) acyltransferase, ER membrane	Included by getModelFromHomology	s_2968[erm] + s_3189[erm] <=> s_3020[erm] + s_3427[erm]	NODE_20_length_327622_cov_27.4.g2837	1
r_2920	PE (1-16:0, 2-18:1) diacylglycerol (1-16:0, 2-18:1) acyltransferase, ER membrane	Included by getModelFromHomology	s_2968[erm] + s_3191[erm] <=> s_3036[erm] + s_3424[erm]	NODE_20_length_327622_cov_27.4.g2837	1
r_2921	PE (1-16:1, 2-18:1) diacylglycerol (1-16:0, 2-18:1) acyltransferase, ER membrane	Included by getModelFromHomology	s_2968[erm] + s_3193[erm] <=> s_3036[erm] + s_3425[erm]	NODE_20_length_327622_cov_27.4.g2837	1
r_2922	PE (1-18:0, 2-18:1) diacylglycerol (1-16:0, 2-18:1) acyltransferase, ER membrane	Included by getModelFromHomology	s_2968[erm] + s_3195[erm] <=> s_3036[erm] + s_3426[erm]	NODE_20_length_327622_cov_27.4.g2837	1
r_2923	PE (1-18:1, 2-18:1) diacylglycerol (1-16:0, 2-18:1) acyltransferase, ER membrane	Included by getModelFromHomology	s_2968[erm] + s_3197[erm] <=> s_3036[erm] + s_3427[erm]	NODE_20_length_327622_cov_27.4.g2837	1
r_2924	PE (1-16:0, 2-16:1) diacylglycerol (1-16:1, 2-18:1) acyltransferase, ER membrane	Included by getModelFromHomology	s_2970[erm] + s_3181[erm] <=> s_3022[erm] + s_3424[erm]	NODE_20_length_327622_cov_27.4.g2837	1
r_2925	PE (1-16:1, 2-16:1) diacylglycerol (1-16:1, 2-18:1) acyltransferase, ER membrane	Included by getModelFromHomology	s_2970[erm] + s_3185[erm] <=> s_3022[erm] + s_3425[erm]	NODE_20_length_327622_cov_27.4.g2837	1
r_2926	PE (1-18:0, 2-16:1) diacylglycerol (1-16:1, 2-18:1) acyltransferase, ER membrane	Included by getModelFromHomology	s_2970[erm] + s_3187[erm] <=> s_3022[erm] + s_3426[erm]	NODE_20_length_327622_cov_27.4.g2837	1
r_2927	PE (1-18:1, 2-16:1) diacylglycerol (1-16:1, 2-18:1) acyltransferase, ER membrane	Included by getModelFromHomology	s_2970[erm] + s_3189[erm] <=> s_3022[erm] + s_3427[erm]	NODE_20_length_327622_cov_27.4.g2837	1
r_2928	PE (1-16:0, 2-18:1) diacylglycerol (1-16:1, 2-18:1) acyltransferase, ER membrane	Included by getModelFromHomology	s_2970[erm] + s_3191[erm] <=> s_3038[erm] + s_3424[erm]	NODE_20_length_327622_cov_27.4.g2837	1
r_2929	PE (1-16:1, 2-18:1) diacylglycerol (1-16:1, 2-18:1) acyltransferase, ER membrane	Included by getModelFromHomology	s_2970[erm] + s_3193[erm] <=> s_3038[erm] + s_3425[erm]	NODE_20_length_327622_cov_27.4.g2837	1
r_2930	PE (1-18:0, 2-18:1) diacylglycerol (1-16:1, 2-18:1) acyltransferase, ER membrane	Included by getModelFromHomology	s_2970[erm] + s_3195[erm] <=> s_3038[erm] + s_3426[erm]	NODE_20_length_327622_cov_27.4.g2837	1
r_2931	PE (1-18:1, 2-18:1) diacylglycerol (1-16:1, 2-18:1) acyltransferase, ER membrane	Included by getModelFromHomology	s_2970[erm] + s_3197[erm] <=> s_3038[erm] + s_3427[erm]	NODE_20_length_327622_cov_27.4.g2837	1
r_2932	PE (1-16:0, 2-16:1) diacylglycerol (1-18:0, 2-18:1) acyltransferase, ER membrane	Included by getModelFromHomology	s_2972[erm] + s_3181[erm] <=> s_3024[erm] + s_3424[erm]	NODE_20_length_327622_cov_27.4.g2837	1
r_2933	PE (1-16:1, 2-16:1) diacylglycerol (1-18:0, 2-18:1) acyltransferase, ER membrane	Included by getModelFromHomology	s_2972[erm] + s_3185[erm] <=> s_3024[erm] + s_3425[erm]	NODE_20_length_327622_cov_27.4.g2837	1
r_2934	PE (1-18:0, 2-16:1) diacylglycerol (1-18:0, 2-18:1) acyltransferase, ER membrane	Included by getModelFromHomology	s_2972[erm] + s_3187[erm] <=> s_3024[erm] + s_3426[erm]	NODE_20_length_327622_cov_27.4.g2837	1
r_2935	PE (1-18:1, 2-16:1) diacylglycerol (1-18:0, 2-18:1) acyltransferase, ER membrane	Included by getModelFromHomology	s_2972[erm] + s_3189[erm] <=> s_3024[erm] + s_3427[erm]	NODE_20_length_327622_cov_27.4.g2837	1
r_2936	PE (1-16:0, 2-18:1) diacylglycerol (1-18:0, 2-18:1) acyltransferase, ER membrane	Included by getModelFromHomology	s_2972[erm] + s_3191[erm] <=> s_3040[erm] + s_3424[erm]	NODE_20_length_327622_cov_27.4.g2837	1
r_2937	PE (1-16:1, 2-18:1) diacylglycerol (1-18:0, 2-18:1) acyltransferase, ER membrane	Included by getModelFromHomology	s_2972[erm] + s_3193[erm] <=> s_3040[erm] + s_3425[erm]	NODE_20_length_327622_cov_27.4.g2837	1
r_2938	PE (1-18:0, 2-18:1) diacylglycerol (1-18:0, 2-18:1) acyltransferase, ER membrane	Included by getModelFromHomology	s_2972[erm] + s_3195[erm] <=> s_3040[erm] + s_3426[erm]	NODE_20_length_327622_cov_27.4.g2837	1
r_2939	PE (1-18:1, 2-18:1) diacylglycerol (1-18:0, 2-18:1) acyltransferase, ER membrane	Included by getModelFromHomology	s_2972[erm] + s_3197[erm] <=> s_3040[erm] + s_3427[erm]	NODE_20_length_327622_cov_27.4.g2837	1
r_2940	PE (1-16:0, 2-16:1) diacylglycerol (1-18:1, 2-18:1) acyltransferase, ER membrane	Included by getModelFromHomology	s_2974[erm] + s_3181[erm] <=> s_3026[erm] + s_3424[erm]	NODE_20_length_327622_cov_27.4.g2837	1
r_2941	PE (1-16:1, 2-16:1) diacylglycerol (1-18:1, 2-18:1) acyltransferase, ER membrane	Included by getModelFromHomology	s_2974[erm] + s_3185[erm] <=> s_3026[erm] + s_3425[erm]	NODE_20_length_327622_cov_27.4.g2837	1
r_2942	PE (1-18:0, 2-16:1) diacylglycerol (1-18:1, 2-18:1) acyltransferase, ER membrane	Included by getModelFromHomology	s_2974[erm] + s_3187[erm] <=> s_3026[erm] + s_3426[erm]	NODE_20_length_327622_cov_27.4.g2837	1
r_2943	PE (1-18:1, 2-16:1) diacylglycerol (1-18:1, 2-18:1) acyltransferase, ER membrane	Included by getModelFromHomology	s_2974[erm] + s_3189[erm] <=> s_3026[erm] + s_3427[erm]	NODE_20_length_327622_cov_27.4.g2837	1
r_2944	PE (1-16:0, 2-18:1) diacylglycerol (1-18:1, 2-18:1) acyltransferase, ER membrane	Included by getModelFromHomology	s_2974[erm] + s_3191[erm] <=> s_3042[erm] + s_3424[erm]	NODE_20_length_327622_cov_27.4.g2837	1
r_2945	PE (1-16:1, 2-18:1) diacylglycerol (1-18:1, 2-18:1) acyltransferase, ER membrane	Included by getModelFromHomology	s_2974[erm] + s_3193[erm] <=> s_3042[erm] + s_3425[erm]	NODE_20_length_327622_cov_27.4.g2837	1
r_2946	PE (1-18:0, 2-18:1) diacylglycerol (1-18:1, 2-18:1) acyltransferase, ER membrane	Included by getModelFromHomology	s_2974[erm] + s_3195[erm] <=> s_3042[erm] + s_3426[erm]	NODE_20_length_327622_cov_27.4.g2837	1
r_2947	PE (1-18:1, 2-18:1) diacylglycerol (1-18:1, 2-18:1) acyltransferase, ER membrane	Included by getModelFromHomology	s_2974[erm] + s_3197[erm] <=> s_3042[erm] + s_3427[erm]	NODE_20_length_327622_cov_27.4.g2837	1
r_2948	PC (1-16:0, 2-16:1) diacylglycerol (1-16:0, 2-16:1) acyltransferase, ER membrane	Included by getModelFromHomology	s_2967[erm] + s_3207[erm] <=> s_3019[erm] + s_3428[erm]	NODE_20_length_327622_cov_27.4.g2837	1
r_2949	PC (1-16:1, 2-16:1) diacylglycerol (1-16:0, 2-16:1) acyltransferase, ER membrane	Included by getModelFromHomology	s_2967[erm] + s_3208[erm] <=> s_3019[erm] + s_3429[erm]	NODE_20_length_327622_cov_27.4.g2837	1
r_2950	PC (1-18:0, 2-16:1) diacylglycerol (1-16:0, 2-16:1) acyltransferase, ER membrane	Included by getModelFromHomology	s_2967[erm] + s_3209[erm] <=> s_3019[erm] + s_3430[erm]	NODE_20_length_327622_cov_27.4.g2837	1
r_2951	PC (1-18:1, 2-16:1) diacylglycerol (1-16:0, 2-16:1) acyltransferase, ER membrane	Included by getModelFromHomology	s_2967[erm] + s_3210[erm] <=> s_3019[erm] + s_3431[erm]	NODE_20_length_327622_cov_27.4.g2837	1
r_2952	PC (1-16:0, 2-18:1) diacylglycerol (1-16:0, 2-16:1) acyltransferase, ER membrane	Included by getModelFromHomology	s_2967[erm] + s_3211[erm] <=> s_3035[erm] + s_3428[erm]	NODE_20_length_327622_cov_27.4.g2837	1
r_2953	PC (1-16:1, 2-18:1) diacylglycerol (1-16:0, 2-16:1) acyltransferase, ER membrane	Included by getModelFromHomology	s_2967[erm] + s_3212[erm] <=> s_3035[erm] + s_3429[erm]	NODE_20_length_327622_cov_27.4.g2837	1
r_2954	PC (1-18:0, 2-18:1) diacylglycerol (1-16:0, 2-16:1) acyltransferase, ER membrane	Included by getModelFromHomology	s_2967[erm] + s_3213[erm] <=> s_3035[erm] + s_3430[erm]	NODE_20_length_327622_cov_27.4.g2837	1
r_2955	PC (1-18:1, 2-18:1) diacylglycerol (1-16:0, 2-16:1) acyltransferase, ER membrane	Included by getModelFromHomology	s_2967[erm] + s_3214[erm] <=> s_3035[erm] + s_3431[erm]	NODE_20_length_327622_cov_27.4.g2837	1
r_2956	PC (1-16:0, 2-16:1) diacylglycerol (1-16:1, 2-16:1) acyltransferase, ER membrane	Included by getModelFromHomology	s_2969[erm] + s_3207[erm] <=> s_3021[erm] + s_3428[erm]	NODE_20_length_327622_cov_27.4.g2837	1
r_2957	PC (1-16:1, 2-16:1) diacylglycerol (1-16:1, 2-16:1) acyltransferase, ER membrane	Included by getModelFromHomology	s_2969[erm] + s_3208[erm] <=> s_3021[erm] + s_3429[erm]	NODE_20_length_327622_cov_27.4.g2837	1
r_2958	PC (1-18:0, 2-16:1) diacylglycerol (1-16:1, 2-16:1) acyltransferase, ER membrane	Included by getModelFromHomology	s_2969[erm] + s_3209[erm] <=> s_3021[erm] + s_3430[erm]	NODE_20_length_327622_cov_27.4.g2837	1
r_2959	PC (1-18:1, 2-16:1) diacylglycerol (1-16:1, 2-16:1) acyltransferase, ER membrane	Included by getModelFromHomology	s_2969[erm] + s_3210[erm] <=> s_3021[erm] + s_3431[erm]	NODE_20_length_327622_cov_27.4.g2837	1
r_2960	PC (1-16:0, 2-18:1) diacylglycerol (1-16:1, 2-16:1) acyltransferase, ER membrane	Included by getModelFromHomology	s_2969[erm] + s_3211[erm] <=> s_3037[erm] + s_3428[erm]	NODE_20_length_327622_cov_27.4.g2837	1
r_2961	PC (1-16:1, 2-18:1) diacylglycerol (1-16:1, 2-16:1) acyltransferase, ER membrane	Included by getModelFromHomology	s_2969[erm] + s_3212[erm] <=> s_3037[erm] + s_3429[erm]	NODE_20_length_327622_cov_27.4.g2837	1
r_2962	PC (1-18:0, 2-18:1) diacylglycerol (1-16:1, 2-16:1) acyltransferase, ER membrane	Included by getModelFromHomology	s_2969[erm] + s_3213[erm] <=> s_3037[erm] + s_3430[erm]	NODE_20_length_327622_cov_27.4.g2837	1
r_2963	PC (1-18:1, 2-18:1) diacylglycerol (1-16:1, 2-16:1) acyltransferase, ER membrane	Included by getModelFromHomology	s_2969[erm] + s_3214[erm] <=> s_3037[erm] + s_3431[erm]	NODE_20_length_327622_cov_27.4.g2837	1
r_2964	PC (1-16:0, 2-16:1) diacylglycerol (1-18:0, 2-16:1) acyltransferase, ER membrane	Included by getModelFromHomology	s_2971[erm] + s_3207[erm] <=> s_3023[erm] + s_3428[erm]	NODE_20_length_327622_cov_27.4.g2837	1
r_2965	PC (1-16:1, 2-16:1) diacylglycerol (1-18:0, 2-16:1) acyltransferase, ER membrane	Included by getModelFromHomology	s_2971[erm] + s_3208[erm] <=> s_3023[erm] + s_3429[erm]	NODE_20_length_327622_cov_27.4.g2837	1
r_2966	PC (1-18:0, 2-16:1) diacylglycerol (1-18:0, 2-16:1) acyltransferase, ER membrane	Included by getModelFromHomology	s_2971[erm] + s_3209[erm] <=> s_3023[erm] + s_3430[erm]	NODE_20_length_327622_cov_27.4.g2837	1
r_2967	PC (1-18:1, 2-16:1) diacylglycerol (1-18:0, 2-16:1) acyltransferase, ER membrane	Included by getModelFromHomology	s_2971[erm] + s_3210[erm] <=> s_3023[erm] + s_3431[erm]	NODE_20_length_327622_cov_27.4.g2837	1
r_2968	PC (1-16:0, 2-18:1) diacylglycerol (1-18:0, 2-16:1) acyltransferase, ER membrane	Included by getModelFromHomology	s_2971[erm] + s_3211[erm] <=> s_3039[erm] + s_3428[erm]	NODE_20_length_327622_cov_27.4.g2837	1
r_2969	PC (1-16:1, 2-18:1) diacylglycerol (1-18:0, 2-16:1) acyltransferase, ER membrane	Included by getModelFromHomology	s_2971[erm] + s_3212[erm] <=> s_3039[erm] + s_3429[erm]	NODE_20_length_327622_cov_27.4.g2837	1
r_2970	PC (1-18:0, 2-18:1) diacylglycerol (1-18:0, 2-16:1) acyltransferase, ER membrane	Included by getModelFromHomology	s_2971[erm] + s_3213[erm] <=> s_3039[erm] + s_3430[erm]	NODE_20_length_327622_cov_27.4.g2837	1
r_2971	PC (1-18:1, 2-18:1) diacylglycerol (1-18:0, 2-16:1) acyltransferase, ER membrane	Included by getModelFromHomology	s_2971[erm] + s_3214[erm] <=> s_3039[erm] + s_3431[erm]	NODE_20_length_327622_cov_27.4.g2837	1
r_2972	PC (1-16:0, 2-16:1) diacylglycerol (1-18:1, 2-16:1) acyltransferase, ER membrane	Included by getModelFromHomology	s_2973[erm] + s_3207[erm] <=> s_3025[erm] + s_3428[erm]	NODE_20_length_327622_cov_27.4.g2837	1
r_2973	PC (1-16:1, 2-16:1) diacylglycerol (1-18:1, 2-16:1) acyltransferase, ER membrane	Included by getModelFromHomology	s_2973[erm] + s_3208[erm] <=> s_3025[erm] + s_3429[erm]	NODE_20_length_327622_cov_27.4.g2837	1
r_2974	PC (1-18:0, 2-16:1) diacylglycerol (1-18:1, 2-16:1) acyltransferase, ER membrane	Included by getModelFromHomology	s_2973[erm] + s_3209[erm] <=> s_3025[erm] + s_3430[erm]	NODE_20_length_327622_cov_27.4.g2837	1
r_2975	PC (1-18:1, 2-16:1) diacylglycerol (1-18:1, 2-16:1) acyltransferase, ER membrane	Included by getModelFromHomology	s_2973[erm] + s_3210[erm] <=> s_3025[erm] + s_3431[erm]	NODE_20_length_327622_cov_27.4.g2837	1
r_2976	PC (1-16:0, 2-18:1) diacylglycerol (1-18:1, 2-16:1) acyltransferase, ER membrane	Included by getModelFromHomology	s_2973[erm] + s_3211[erm] <=> s_3041[erm] + s_3428[erm]	NODE_20_length_327622_cov_27.4.g2837	1
r_2977	PC (1-16:1, 2-18:1) diacylglycerol (1-18:1, 2-16:1) acyltransferase, ER membrane	Included by getModelFromHomology	s_2973[erm] + s_3212[erm] <=> s_3041[erm] + s_3429[erm]	NODE_20_length_327622_cov_27.4.g2837	1
r_2978	PC (1-18:0, 2-18:1) diacylglycerol (1-18:1, 2-16:1) acyltransferase, ER membrane	Included by getModelFromHomology	s_2973[erm] + s_3213[erm] <=> s_3041[erm] + s_3430[erm]	NODE_20_length_327622_cov_27.4.g2837	1
r_2979	PC (1-18:1, 2-18:1) diacylglycerol (1-18:1, 2-16:1) acyltransferase, ER membrane	Included by getModelFromHomology	s_2973[erm] + s_3214[erm] <=> s_3041[erm] + s_3431[erm]	NODE_20_length_327622_cov_27.4.g2837	1
r_2980	PC (1-16:0, 2-16:1) diacylglycerol (1-16:0, 2-18:1) acyltransferase, ER membrane	Included by getModelFromHomology	s_2968[erm] + s_3207[erm] <=> s_3020[erm] + s_3428[erm]	NODE_20_length_327622_cov_27.4.g2837	1
r_2981	PC (1-16:1, 2-16:1) diacylglycerol (1-16:0, 2-18:1) acyltransferase, ER membrane	Included by getModelFromHomology	s_2968[erm] + s_3208[erm] <=> s_3020[erm] + s_3429[erm]	NODE_20_length_327622_cov_27.4.g2837	1
r_2982	PC (1-18:0, 2-16:1) diacylglycerol (1-16:0, 2-18:1) acyltransferase, ER membrane	Included by getModelFromHomology	s_2968[erm] + s_3209[erm] <=> s_3020[erm] + s_3430[erm]	NODE_20_length_327622_cov_27.4.g2837	1
r_2983	PC (1-18:1, 2-16:1) diacylglycerol (1-16:0, 2-18:1) acyltransferase, ER membrane	Included by getModelFromHomology	s_2968[erm] + s_3210[erm] <=> s_3020[erm] + s_3431[erm]	NODE_20_length_327622_cov_27.4.g2837	1
r_2984	PC (1-16:0, 2-18:1) diacylglycerol (1-16:0, 2-18:1) acyltransferase, ER membrane	Included by getModelFromHomology	s_2968[erm] + s_3211[erm] <=> s_3036[erm] + s_3428[erm]	NODE_20_length_327622_cov_27.4.g2837	1
r_2985	PC (1-16:1, 2-18:1) diacylglycerol (1-16:0, 2-18:1) acyltransferase, ER membrane	Included by getModelFromHomology	s_2968[erm] + s_3212[erm] <=> s_3036[erm] + s_3429[erm]	NODE_20_length_327622_cov_27.4.g2837	1
r_2986	PC (1-18:0, 2-18:1) diacylglycerol (1-16:0, 2-18:1) acyltransferase, ER membrane	Included by getModelFromHomology	s_2968[erm] + s_3213[erm] <=> s_3036[erm] + s_3430[erm]	NODE_20_length_327622_cov_27.4.g2837	1
r_2987	PC (1-18:1, 2-18:1) diacylglycerol (1-16:0, 2-18:1) acyltransferase, ER membrane	Included by getModelFromHomology	s_2968[erm] + s_3214[erm] <=> s_3036[erm] + s_3431[erm]	NODE_20_length_327622_cov_27.4.g2837	1
r_2988	PC (1-16:0, 2-16:1) diacylglycerol (1-16:1, 2-18:1) acyltransferase, ER membrane	Included by getModelFromHomology	s_2970[erm] + s_3207[erm] <=> s_3022[erm] + s_3428[erm]	NODE_20_length_327622_cov_27.4.g2837	1
r_2989	PC (1-16:1, 2-16:1) diacylglycerol (1-16:1, 2-18:1) acyltransferase, ER membrane	Included by getModelFromHomology	s_2970[erm] + s_3208[erm] <=> s_3022[erm] + s_3429[erm]	NODE_20_length_327622_cov_27.4.g2837	1
r_2990	PC (1-18:0, 2-16:1) diacylglycerol (1-16:1, 2-18:1) acyltransferase, ER membrane	Included by getModelFromHomology	s_2970[erm] + s_3209[erm] <=> s_3022[erm] + s_3430[erm]	NODE_20_length_327622_cov_27.4.g2837	1
r_2991	PC (1-18:1, 2-16:1) diacylglycerol (1-16:1, 2-18:1) acyltransferase, ER membrane	Included by getModelFromHomology	s_2970[erm] + s_3210[erm] <=> s_3022[erm] + s_3431[erm]	NODE_20_length_327622_cov_27.4.g2837	1
r_2992	PC (1-16:0, 2-18:1) diacylglycerol (1-16:1, 2-18:1) acyltransferase, ER membrane	Included by getModelFromHomology	s_2970[erm] + s_3211[erm] <=> s_3038[erm] + s_3428[erm]	NODE_20_length_327622_cov_27.4.g2837	1
r_2993	PC (1-16:1, 2-18:1) diacylglycerol (1-16:1, 2-18:1) acyltransferase, ER membrane	Included by getModelFromHomology	s_2970[erm] + s_3212[erm] <=> s_3038[erm] + s_3429[erm]	NODE_20_length_327622_cov_27.4.g2837	1
r_2994	PC (1-18:0, 2-18:1) diacylglycerol (1-16:1, 2-18:1) acyltransferase, ER membrane	Included by getModelFromHomology	s_2970[erm] + s_3213[erm] <=> s_3038[erm] + s_3430[erm]	NODE_20_length_327622_cov_27.4.g2837	1
r_2995	PC (1-18:1, 2-18:1) diacylglycerol (1-16:1, 2-18:1) acyltransferase, ER membrane	Included by getModelFromHomology	s_2970[erm] + s_3214[erm] <=> s_3038[erm] + s_3431[erm]	NODE_20_length_327622_cov_27.4.g2837	1
r_2996	PC (1-16:0, 2-16:1) diacylglycerol (1-18:0, 2-18:1) acyltransferase, ER membrane	Included by getModelFromHomology	s_2972[erm] + s_3207[erm] <=> s_3024[erm] + s_3428[erm]	NODE_20_length_327622_cov_27.4.g2837	1
r_2997	PC (1-16:1, 2-16:1) diacylglycerol (1-18:0, 2-18:1) acyltransferase, ER membrane	Included by getModelFromHomology	s_2972[erm] + s_3208[erm] <=> s_3024[erm] + s_3429[erm]	NODE_20_length_327622_cov_27.4.g2837	1
r_2998	PC (1-18:0, 2-16:1) diacylglycerol (1-18:0, 2-18:1) acyltransferase, ER membrane	Included by getModelFromHomology	s_2972[erm] + s_3209[erm] <=> s_3024[erm] + s_3430[erm]	NODE_20_length_327622_cov_27.4.g2837	1
r_2999	PC (1-18:1, 2-16:1) diacylglycerol (1-18:0, 2-18:1) acyltransferase, ER membrane	Included by getModelFromHomology	s_2972[erm] + s_3210[erm] <=> s_3024[erm] + s_3431[erm]	NODE_20_length_327622_cov_27.4.g2837	1
r_3000	PC (1-16:0, 2-18:1) diacylglycerol (1-18:0, 2-18:1) acyltransferase, ER membrane	Included by getModelFromHomology	s_2972[erm] + s_3211[erm] <=> s_3040[erm] + s_3428[erm]	NODE_20_length_327622_cov_27.4.g2837	1
r_3001	PC (1-16:1, 2-18:1) diacylglycerol (1-18:0, 2-18:1) acyltransferase, ER membrane	Included by getModelFromHomology	s_2972[erm] + s_3212[erm] <=> s_3040[erm] + s_3429[erm]	NODE_20_length_327622_cov_27.4.g2837	1
r_3002	PC (1-18:0, 2-18:1) diacylglycerol (1-18:0, 2-18:1) acyltransferase, ER membrane	Included by getModelFromHomology	s_2972[erm] + s_3213[erm] <=> s_3040[erm] + s_3430[erm]	NODE_20_length_327622_cov_27.4.g2837	1
r_3003	PC (1-18:1, 2-18:1) diacylglycerol (1-18:0, 2-18:1) acyltransferase, ER membrane	Included by getModelFromHomology	s_2972[erm] + s_3214[erm] <=> s_3040[erm] + s_3431[erm]	NODE_20_length_327622_cov_27.4.g2837	1
r_3004	PC (1-16:0, 2-16:1) diacylglycerol (1-18:1, 2-18:1) acyltransferase, ER membrane	Included by getModelFromHomology	s_2974[erm] + s_3207[erm] <=> s_3026[erm] + s_3428[erm]	NODE_20_length_327622_cov_27.4.g2837	1
r_3005	PC (1-16:1, 2-16:1) diacylglycerol (1-18:1, 2-18:1) acyltransferase, ER membrane	Included by getModelFromHomology	s_2974[erm] + s_3208[erm] <=> s_3026[erm] + s_3429[erm]	NODE_20_length_327622_cov_27.4.g2837	1
r_3006	PC (1-18:0, 2-16:1) diacylglycerol (1-18:1, 2-18:1) acyltransferase, ER membrane	Included by getModelFromHomology	s_2974[erm] + s_3209[erm] <=> s_3026[erm] + s_3430[erm]	NODE_20_length_327622_cov_27.4.g2837	1
r_3007	PC (1-18:1, 2-16:1) diacylglycerol (1-18:1, 2-18:1) acyltransferase, ER membrane	Included by getModelFromHomology	s_2974[erm] + s_3210[erm] <=> s_3026[erm] + s_3431[erm]	NODE_20_length_327622_cov_27.4.g2837	1
r_3008	PC (1-16:0, 2-18:1) diacylglycerol (1-18:1, 2-18:1) acyltransferase, ER membrane	Included by getModelFromHomology	s_2974[erm] + s_3211[erm] <=> s_3042[erm] + s_3428[erm]	NODE_20_length_327622_cov_27.4.g2837	1
r_3009	PC (1-16:1, 2-18:1) diacylglycerol (1-18:1, 2-18:1) acyltransferase, ER membrane	Included by getModelFromHomology	s_2974[erm] + s_3212[erm] <=> s_3042[erm] + s_3429[erm]	NODE_20_length_327622_cov_27.4.g2837	1
r_3010	PC (1-18:0, 2-18:1) diacylglycerol (1-18:1, 2-18:1) acyltransferase, ER membrane	Included by getModelFromHomology	s_2974[erm] + s_3213[erm] <=> s_3042[erm] + s_3430[erm]	NODE_20_length_327622_cov_27.4.g2837	1
r_3011	PC (1-18:1, 2-18:1) diacylglycerol (1-18:1, 2-18:1) acyltransferase, ER membrane	Included by getModelFromHomology	s_2974[erm] + s_3214[erm] <=> s_3042[erm] + s_3431[erm]	NODE_20_length_327622_cov_27.4.g2837	1
r_3022	PC phospholipase B (1-16:0, 2-16:1), ER membrane	Included by getModelFromHomology	s_2808[erm] + s_3207[erm] --> s_2783[erm] + s_2837[erm] + s_3428[erm]	NODE_14_length_355240_cov_27.0.g2094	0
r_3023	PC phospholipase B (1-16:1, 2-16:1), ER membrane	Included by getModelFromHomology	s_2808[erm] + s_3208[erm] --> s_2783[erm] + s_2837[erm] + s_3429[erm]	NODE_14_length_355240_cov_27.0.g2094	0
r_3024	PC phospholipase B (1-18:0, 2-16:1), ER membrane	Included by getModelFromHomology	s_2808[erm] + s_3209[erm] --> s_2783[erm] + s_2837[erm] + s_3430[erm]	NODE_14_length_355240_cov_27.0.g2094	0
r_3025	PC phospholipase B (1-18:1, 2-16:1), ER membrane	Included by getModelFromHomology	s_2808[erm] + s_3210[erm] --> s_2783[erm] + s_2837[erm] + s_3431[erm]	NODE_14_length_355240_cov_27.0.g2094	0
r_3026	PC phospholipase B (1-16:0, 2-18:1), ER membrane	Included by getModelFromHomology	s_2808[erm] + s_3211[erm] --> s_2783[erm] + s_2839[erm] + s_3428[erm]	NODE_14_length_355240_cov_27.0.g2094	0
r_3027	PC phospholipase B (1-16:1, 2-18:1), ER membrane	Included by getModelFromHomology	s_2808[erm] + s_3212[erm] --> s_2783[erm] + s_2839[erm] + s_3429[erm]	NODE_14_length_355240_cov_27.0.g2094	0
r_3028	PC phospholipase B (1-18:0, 2-18:1), ER membrane	Included by getModelFromHomology	s_2808[erm] + s_3213[erm] --> s_2783[erm] + s_2839[erm] + s_3430[erm]	NODE_14_length_355240_cov_27.0.g2094	0
r_3029	PC phospholipase B (1-18:1, 2-18:1), ER membrane	Included by getModelFromHomology	s_2808[erm] + s_3214[erm] --> s_2783[erm] + s_2839[erm] + s_3431[erm]	NODE_14_length_355240_cov_27.0.g2094	0
r_3030	LPC phospholipase B (16:0), ER membrane	Included by getModelFromHomology	s_2808[erm] + s_3428[erm] --> s_2783[erm] + s_2836[erm] + s_3447[erm]	NODE_14_length_355240_cov_27.0.g2094	0
r_3031	LPC phospholipase B (16:1), ER membrane	Included by getModelFromHomology	s_2808[erm] + s_3429[erm] --> s_2783[erm] + s_2837[erm] + s_3447[erm]	NODE_14_length_355240_cov_27.0.g2094	0
r_3032	LPC phospholipase B (18:0), ER membrane	Included by getModelFromHomology	s_2808[erm] + s_3430[erm] --> s_2783[erm] + s_2838[erm] + s_3447[erm]	NODE_14_length_355240_cov_27.0.g2094	0
r_3033	LPC phospholipase B (18:1), ER membrane	Included by getModelFromHomology	s_2808[erm] + s_3431[erm] --> s_2783[erm] + s_2839[erm] + s_3447[erm]	NODE_14_length_355240_cov_27.0.g2094	0
r_3034	PC phospholipase B (1-16:0, 2-16:1), cell envelope	Included by getModelFromHomology	s_3448[ce] + s_3449[ce] --> s_0793[ce] + s_3450[ce] + s_3451[ce]	NODE_185_length_52541_cov_26.5.g10427 or NODE_23_length_273380_cov_26.9.g3128	0
r_3035	PC phospholipase B (1-16:1, 2-16:1), cell envelope	Included by getModelFromHomology	s_3449[ce] + s_3452[ce] --> s_0793[ce] + s_3451[ce] + s_3453[ce]	NODE_185_length_52541_cov_26.5.g10427 or NODE_23_length_273380_cov_26.9.g3128	0
r_3036	PC phospholipase B (1-18:0, 2-16:1), cell envelope	Included by getModelFromHomology	s_3449[ce] + s_3454[ce] --> s_0793[ce] + s_3451[ce] + s_3455[ce]	NODE_185_length_52541_cov_26.5.g10427 or NODE_23_length_273380_cov_26.9.g3128	0
r_3037	PC phospholipase B (1-18:1, 2-16:1), cell envelope	Included by getModelFromHomology	s_3449[ce] + s_3456[ce] --> s_0793[ce] + s_3451[ce] + s_3457[ce]	NODE_185_length_52541_cov_26.5.g10427 or NODE_23_length_273380_cov_26.9.g3128	0
r_3038	PC phospholipase B (1-16:0, 2-18:1), cell envelope	Included by getModelFromHomology	s_3449[ce] + s_3458[ce] --> s_0793[ce] + s_3450[ce] + s_3459[ce]	NODE_185_length_52541_cov_26.5.g10427 or NODE_23_length_273380_cov_26.9.g3128	0
r_3039	PC phospholipase B (1-16:1, 2-18:1), cell envelope	Included by getModelFromHomology	s_3449[ce] + s_3460[ce] --> s_0793[ce] + s_3453[ce] + s_3459[ce]	NODE_185_length_52541_cov_26.5.g10427 or NODE_23_length_273380_cov_26.9.g3128	0
r_3040	PC phospholipase B (1-18:0, 2-18:1), cell envelope	Included by getModelFromHomology	s_3449[ce] + s_3461[ce] --> s_0793[ce] + s_3455[ce] + s_3459[ce]	NODE_185_length_52541_cov_26.5.g10427 or NODE_23_length_273380_cov_26.9.g3128	0
r_3041	PC phospholipase B (1-18:1, 2-18:1), cell envelope	Included by getModelFromHomology	s_3449[ce] + s_3462[ce] --> s_0793[ce] + s_3457[ce] + s_3459[ce]	NODE_185_length_52541_cov_26.5.g10427 or NODE_23_length_273380_cov_26.9.g3128	0
r_3042	LPC phospholipase B (16:0), cell envelope	Included by getModelFromHomology	s_3449[ce] + s_3450[ce] --> s_0793[ce] + s_1432[ce] + s_3463[ce]	NODE_185_length_52541_cov_26.5.g10427 or NODE_23_length_273380_cov_26.9.g3128	0
r_3043	LPC phospholipase B (16:1), cell envelope	Included by getModelFromHomology	s_3449[ce] + s_3453[ce] --> s_0793[ce] + s_1432[ce] + s_3451[ce]	NODE_185_length_52541_cov_26.5.g10427 or NODE_23_length_273380_cov_26.9.g3128	0
r_3044	LPC phospholipase B (18:0), cell envelope	Included by getModelFromHomology	s_3449[ce] + s_3455[ce] --> s_0793[ce] + s_1432[ce] + s_3464[ce]	NODE_185_length_52541_cov_26.5.g10427 or NODE_23_length_273380_cov_26.9.g3128	0
r_3045	LPC phospholipase B (18:1), cell envelope	Included by getModelFromHomology	s_3449[ce] + s_3457[ce] --> s_0793[ce] + s_1432[ce] + s_3459[ce]	NODE_185_length_52541_cov_26.5.g10427 or NODE_23_length_273380_cov_26.9.g3128	0
r_3046	PE phospholipase B (1-16:0, 2-16:1), cell envelope	Included by getModelFromHomology	s_3449[ce] + s_3465[ce] --> s_0793[ce] + s_3451[ce] + s_3466[ce]	NODE_185_length_52541_cov_26.5.g10427 or NODE_23_length_273380_cov_26.9.g3128 or NODE_185_length_52541_cov_26.5.g10427 or NODE_23_length_273380_cov_26.9.g3128	0
r_3047	PE phospholipase B (1-16:1, 2-16:1), cell envelope	Included by getModelFromHomology	s_3449[ce] + s_3467[ce] --> s_0793[ce] + s_3451[ce] + s_3468[ce]	NODE_185_length_52541_cov_26.5.g10427 or NODE_23_length_273380_cov_26.9.g3128 or NODE_185_length_52541_cov_26.5.g10427 or NODE_23_length_273380_cov_26.9.g3128	0
r_3048	PE phospholipase B (1-18:0, 2-16:1), cell envelope	Included by getModelFromHomology	s_3449[ce] + s_3469[ce] --> s_0793[ce] + s_3451[ce] + s_3470[ce]	NODE_185_length_52541_cov_26.5.g10427 or NODE_23_length_273380_cov_26.9.g3128 or NODE_185_length_52541_cov_26.5.g10427 or NODE_23_length_273380_cov_26.9.g3128	0
r_3049	PE phospholipase B (1-18:1, 2-16:1), cell envelope	Included by getModelFromHomology	s_3449[ce] + s_3471[ce] --> s_0793[ce] + s_3451[ce] + s_3472[ce]	NODE_185_length_52541_cov_26.5.g10427 or NODE_23_length_273380_cov_26.9.g3128 or NODE_185_length_52541_cov_26.5.g10427 or NODE_23_length_273380_cov_26.9.g3128	0
r_3050	PE phospholipase B (1-16:0, 2-18:1), cell envelope	Included by getModelFromHomology	s_3449[ce] + s_3473[ce] --> s_0793[ce] + s_3459[ce] + s_3466[ce]	NODE_185_length_52541_cov_26.5.g10427 or NODE_23_length_273380_cov_26.9.g3128 or NODE_185_length_52541_cov_26.5.g10427 or NODE_23_length_273380_cov_26.9.g3128	0
r_3051	PE phospholipase B (1-16:1, 2-18:1), cell envelope	Included by getModelFromHomology	s_3449[ce] + s_3474[ce] --> s_0793[ce] + s_3459[ce] + s_3468[ce]	NODE_185_length_52541_cov_26.5.g10427 or NODE_23_length_273380_cov_26.9.g3128 or NODE_185_length_52541_cov_26.5.g10427 or NODE_23_length_273380_cov_26.9.g3128	0
r_3052	PE phospholipase B (1-18:0, 2-18:1), cell envelope	Included by getModelFromHomology	s_3449[ce] + s_3475[ce] --> s_0793[ce] + s_3459[ce] + s_3470[ce]	NODE_185_length_52541_cov_26.5.g10427 or NODE_23_length_273380_cov_26.9.g3128 or NODE_185_length_52541_cov_26.5.g10427 or NODE_23_length_273380_cov_26.9.g3128	0
r_3053	PE phospholipase B (1-18:1, 2-18:1), cell envelope	Included by getModelFromHomology	s_3449[ce] + s_3476[ce] --> s_0793[ce] + s_3459[ce] + s_3472[ce]	NODE_185_length_52541_cov_26.5.g10427 or NODE_23_length_273380_cov_26.9.g3128 or NODE_185_length_52541_cov_26.5.g10427 or NODE_23_length_273380_cov_26.9.g3128	0
r_3054	LPE phospholipase B (16:0), cell envelope	Included by getModelFromHomology	s_3449[ce] + s_3466[ce] --> s_0793[ce] + s_3463[ce] + s_3477[ce]	NODE_185_length_52541_cov_26.5.g10427 or NODE_23_length_273380_cov_26.9.g3128 or NODE_185_length_52541_cov_26.5.g10427 or NODE_23_length_273380_cov_26.9.g3128	0
r_3055	LPE phospholipase B (16:1), cell envelope	Included by getModelFromHomology	s_3449[ce] + s_3468[ce] --> s_0793[ce] + s_3451[ce] + s_3477[ce]	NODE_185_length_52541_cov_26.5.g10427 or NODE_23_length_273380_cov_26.9.g3128 or NODE_185_length_52541_cov_26.5.g10427 or NODE_23_length_273380_cov_26.9.g3128	0
r_3056	LPE phospholipase B (18:0), cell envelope	Included by getModelFromHomology	s_3449[ce] + s_3470[ce] --> s_0793[ce] + s_3464[ce] + s_3477[ce]	NODE_185_length_52541_cov_26.5.g10427 or NODE_23_length_273380_cov_26.9.g3128 or NODE_185_length_52541_cov_26.5.g10427 or NODE_23_length_273380_cov_26.9.g3128	0
r_3057	LPE phospholipase B (18:1), cell envelope	Included by getModelFromHomology	s_3449[ce] + s_3472[ce] --> s_0793[ce] + s_3459[ce] + s_3477[ce]	NODE_185_length_52541_cov_26.5.g10427 or NODE_23_length_273380_cov_26.9.g3128 or NODE_185_length_52541_cov_26.5.g10427 or NODE_23_length_273380_cov_26.9.g3128	0
r_3058	PS phospholipase B (1-16:0, 2-16:1), cell envelope	Included by getModelFromHomology	s_3449[ce] + s_3478[ce] --> s_0793[ce] + s_3451[ce] + s_3479[ce]	NODE_185_length_52541_cov_26.5.g10427 or NODE_23_length_273380_cov_26.9.g3128 or NODE_185_length_52541_cov_26.5.g10427	0
r_3059	PS phospholipase B (1-16:1, 2-16:1), cell envelope	Included by getModelFromHomology	s_3449[ce] + s_3480[ce] --> s_0793[ce] + s_3451[ce] + s_3481[ce]	NODE_185_length_52541_cov_26.5.g10427 or NODE_23_length_273380_cov_26.9.g3128 or NODE_185_length_52541_cov_26.5.g10427	0
r_3060	PS phospholipase B (1-18:0, 2-16:1), cell envelope	Included by getModelFromHomology	s_3449[ce] + s_3482[ce] --> s_0793[ce] + s_3451[ce] + s_3483[ce]	NODE_185_length_52541_cov_26.5.g10427 or NODE_23_length_273380_cov_26.9.g3128 or NODE_185_length_52541_cov_26.5.g10427	0
r_3061	PS phospholipase B (1-18:1, 2-16:1), cell envelope	Included by getModelFromHomology	s_3449[ce] + s_3484[ce] --> s_0793[ce] + s_3451[ce] + s_3485[ce]	NODE_185_length_52541_cov_26.5.g10427 or NODE_23_length_273380_cov_26.9.g3128 or NODE_185_length_52541_cov_26.5.g10427	0
r_3062	PS phospholipase B (1-16:0, 2-18:1), cell envelope	Included by getModelFromHomology	s_3449[ce] + s_3486[ce] --> s_0793[ce] + s_3459[ce] + s_3479[ce]	NODE_185_length_52541_cov_26.5.g10427 or NODE_23_length_273380_cov_26.9.g3128 or NODE_185_length_52541_cov_26.5.g10427	0
r_3063	PS phospholipase B (1-16:1, 2-18:1), cell envelope	Included by getModelFromHomology	s_3449[ce] + s_3487[ce] --> s_0793[ce] + s_3459[ce] + s_3481[ce]	NODE_185_length_52541_cov_26.5.g10427 or NODE_23_length_273380_cov_26.9.g3128 or NODE_185_length_52541_cov_26.5.g10427	0
r_3064	PS phospholipase B (1-18:0, 2-18:1), cell envelope	Included by getModelFromHomology	s_3449[ce] + s_3488[ce] --> s_0793[ce] + s_3459[ce] + s_3483[ce]	NODE_185_length_52541_cov_26.5.g10427 or NODE_23_length_273380_cov_26.9.g3128 or NODE_185_length_52541_cov_26.5.g10427	0
r_3065	PS phospholipase B (1-18:1, 2-18:1), cell envelope	Included by getModelFromHomology	s_3449[ce] + s_3489[ce] --> s_0793[ce] + s_3459[ce] + s_3485[ce]	NODE_185_length_52541_cov_26.5.g10427 or NODE_23_length_273380_cov_26.9.g3128 or NODE_185_length_52541_cov_26.5.g10427	0
r_3066	LPS phospholipase B (16:0), cell envelope	Included by getModelFromHomology	s_3449[ce] + s_3479[ce] --> s_0793[ce] + s_3463[ce] + s_3490[ce]	NODE_185_length_52541_cov_26.5.g10427 or NODE_23_length_273380_cov_26.9.g3128 or NODE_185_length_52541_cov_26.5.g10427	0
r_3067	LPS phospholipase B (16:1), cell envelope	Included by getModelFromHomology	s_3449[ce] + s_3481[ce] --> s_0793[ce] + s_3451[ce] + s_3490[ce]	NODE_185_length_52541_cov_26.5.g10427 or NODE_23_length_273380_cov_26.9.g3128 or NODE_185_length_52541_cov_26.5.g10427	0
r_3068	LPS phospholipase B (18:0), cell envelope	Included by getModelFromHomology	s_3449[ce] + s_3483[ce] --> s_0793[ce] + s_3464[ce] + s_3490[ce]	NODE_185_length_52541_cov_26.5.g10427 or NODE_23_length_273380_cov_26.9.g3128 or NODE_185_length_52541_cov_26.5.g10427	0
r_3069	LPS phospholipase B (18:1), cell envelope	Included by getModelFromHomology	s_3449[ce] + s_3485[ce] --> s_0793[ce] + s_3459[ce] + s_3490[ce]	NODE_185_length_52541_cov_26.5.g10427 or NODE_23_length_273380_cov_26.9.g3128 or NODE_185_length_52541_cov_26.5.g10427	0
r_3070	PI phospholipase B (1-16:0, 2-16:1), cell envelope	Included by getModelFromHomology	s_3323[ce] + s_3449[ce] --> s_0793[ce] + s_3451[ce] + s_3491[ce]	NODE_185_length_52541_cov_26.5.g10427	0
r_3071	PI phospholipase B (1-16:1, 2-16:1), cell envelope	Included by getModelFromHomology	s_3326[ce] + s_3449[ce] --> s_0793[ce] + s_3451[ce] + s_3492[ce]	NODE_185_length_52541_cov_26.5.g10427	0
r_3072	PI phospholipase B (1-18:0, 2-16:1), cell envelope	Included by getModelFromHomology	s_3328[ce] + s_3449[ce] --> s_0793[ce] + s_3451[ce] + s_3493[ce]	NODE_185_length_52541_cov_26.5.g10427	0
r_3073	PI phospholipase B (1-18:1, 2-16:1), cell envelope	Included by getModelFromHomology	s_3330[ce] + s_3449[ce] --> s_0793[ce] + s_3451[ce] + s_3494[ce]	NODE_185_length_52541_cov_26.5.g10427	0
r_3074	PI phospholipase B (1-16:0, 2-18:1), cell envelope	Included by getModelFromHomology	s_3332[ce] + s_3449[ce] --> s_0793[ce] + s_3459[ce] + s_3491[ce]	NODE_185_length_52541_cov_26.5.g10427	0
r_3075	PI phospholipase B (1-16:1, 2-18:1), cell envelope	Included by getModelFromHomology	s_3334[ce] + s_3449[ce] --> s_0793[ce] + s_3459[ce] + s_3492[ce]	NODE_185_length_52541_cov_26.5.g10427	0
r_3076	PI phospholipase B (1-18:0, 2-18:1), cell envelope	Included by getModelFromHomology	s_3336[ce] + s_3449[ce] --> s_0793[ce] + s_3459[ce] + s_3493[ce]	NODE_185_length_52541_cov_26.5.g10427	0
r_3077	PI phospholipase B (1-18:1, 2-18:1), cell envelope	Included by getModelFromHomology	s_3338[ce] + s_3449[ce] --> s_0793[ce] + s_3459[ce] + s_3494[ce]	NODE_185_length_52541_cov_26.5.g10427	0
r_3078	LPI phospholipase B (16:0), cell envelope	Included by getModelFromHomology	s_3449[ce] + s_3491[ce] --> 2.0 s_0793[ce] + s_3463[ce] + s_3495[ce]	NODE_185_length_52541_cov_26.5.g10427	0
r_3079	LPI phospholipase B (16:1), cell envelope	Included by getModelFromHomology	s_3449[ce] + s_3492[ce] --> 2.0 s_0793[ce] + s_3451[ce] + s_3495[ce]	NODE_185_length_52541_cov_26.5.g10427	0
r_3080	LPI phospholipase B (18:0), cell envelope	Included by getModelFromHomology	s_3449[ce] + s_3493[ce] --> 2.0 s_0793[ce] + s_3464[ce] + s_3495[ce]	NODE_185_length_52541_cov_26.5.g10427	0
r_3081	LPI phospholipase B (18:1), cell envelope	Included by getModelFromHomology	s_3449[ce] + s_3494[ce] --> 2.0 s_0793[ce] + s_3459[ce] + s_3495[ce]	NODE_185_length_52541_cov_26.5.g10427	0
r_3104	PC phospholipase D (1-16:0, 2-16:1), cell envelope	Included by getModelFromHomology	s_0793[ce] + s_3448[ce] + s_3449[ce] --> s_0511[ce] + s_3527[ce]	NODE_109_length_110887_cov_27..g8366 or NODE_111_length_110367_cov_27..g8437 or NODE_1_length_670061_cov_26.98.g183 or NODE_6_length_411765_cov_27.80.g1072	0
r_3105	PC phospholipase D (1-16:1, 2-16:1), cell envelope	Included by getModelFromHomology	s_0793[ce] + s_3449[ce] + s_3452[ce] --> s_0511[ce] + s_3528[ce]	NODE_109_length_110887_cov_27..g8366 or NODE_111_length_110367_cov_27..g8437 or NODE_1_length_670061_cov_26.98.g183 or NODE_6_length_411765_cov_27.80.g1072	0
r_3106	PC phospholipase D (1-18:0, 2-16:1), cell envelope	Included by getModelFromHomology	s_0793[ce] + s_3449[ce] + s_3454[ce] --> s_0511[ce] + s_3529[ce]	NODE_109_length_110887_cov_27..g8366 or NODE_111_length_110367_cov_27..g8437 or NODE_1_length_670061_cov_26.98.g183 or NODE_6_length_411765_cov_27.80.g1072	0
r_3107	PC phospholipase D (1-18:1, 2-16:1), cell envelope	Included by getModelFromHomology	s_0793[ce] + s_3449[ce] + s_3456[ce] --> s_0511[ce] + s_3530[ce]	NODE_109_length_110887_cov_27..g8366 or NODE_111_length_110367_cov_27..g8437 or NODE_1_length_670061_cov_26.98.g183 or NODE_6_length_411765_cov_27.80.g1072	0
r_3108	PC phospholipase D (1-16:0, 2-18:1), cell envelope	Included by getModelFromHomology	s_0793[ce] + s_3449[ce] + s_3458[ce] --> s_0511[ce] + s_3531[ce]	NODE_109_length_110887_cov_27..g8366 or NODE_111_length_110367_cov_27..g8437 or NODE_1_length_670061_cov_26.98.g183 or NODE_6_length_411765_cov_27.80.g1072	0
r_3109	PC phospholipase D (1-16:1, 2-18:1), cell envelope	Included by getModelFromHomology	s_0793[ce] + s_3449[ce] + s_3460[ce] --> s_0511[ce] + s_3532[ce]	NODE_109_length_110887_cov_27..g8366 or NODE_111_length_110367_cov_27..g8437 or NODE_1_length_670061_cov_26.98.g183 or NODE_6_length_411765_cov_27.80.g1072	0
r_3110	PC phospholipase D (1-18:0, 2-18:1), cell envelope	Included by getModelFromHomology	s_0793[ce] + s_3449[ce] + s_3461[ce] --> s_0511[ce] + s_3533[ce]	NODE_109_length_110887_cov_27..g8366 or NODE_111_length_110367_cov_27..g8437 or NODE_1_length_670061_cov_26.98.g183 or NODE_6_length_411765_cov_27.80.g1072	0
r_3111	PC phospholipase D (1-18:1, 2-18:1), cell envelope	Included by getModelFromHomology	s_0793[ce] + s_3449[ce] + s_3462[ce] --> s_0511[ce] + s_3534[ce]	NODE_109_length_110887_cov_27..g8366 or NODE_111_length_110367_cov_27..g8437 or NODE_1_length_670061_cov_26.98.g183 or NODE_6_length_411765_cov_27.80.g1072	0
r_3112	PI 3-P phosphatase (1-16:0, 2-16:1), cell envelope	Included by getModelFromHomology	s_3449[ce] + s_3535[ce] --> 2.0 s_0793[ce] + s_3323[ce] + s_3536[ce]	NODE_190_length_50137_cov_27.3.g10511	0
r_3113	PI 3-P phosphatase (1-16:1, 2-16:1), cell envelope	Included by getModelFromHomology	s_3449[ce] + s_3537[ce] --> 2.0 s_0793[ce] + s_3326[ce] + s_3536[ce]	NODE_190_length_50137_cov_27.3.g10511	0
r_3114	PI 3-P phosphatase (1-18:0, 2-16:1), cell envelope	Included by getModelFromHomology	s_3449[ce] + s_3538[ce] --> 2.0 s_0793[ce] + s_3328[ce] + s_3536[ce]	NODE_190_length_50137_cov_27.3.g10511	0
r_3115	PI 3-P phosphatase (1-18:1, 2-16:1), cell envelope	Included by getModelFromHomology	s_3449[ce] + s_3539[ce] --> 2.0 s_0793[ce] + s_3330[ce] + s_3536[ce]	NODE_190_length_50137_cov_27.3.g10511	0
r_3116	PI 3-P phosphatase (1-16:0, 2-18:1), cell envelope	Included by getModelFromHomology	s_3449[ce] + s_3540[ce] --> 2.0 s_0793[ce] + s_3332[ce] + s_3536[ce]	NODE_190_length_50137_cov_27.3.g10511	0
r_3117	PI 3-P phosphatase (1-16:1, 2-18:1), cell envelope	Included by getModelFromHomology	s_3449[ce] + s_3541[ce] --> 2.0 s_0793[ce] + s_3334[ce] + s_3536[ce]	NODE_190_length_50137_cov_27.3.g10511	0
r_3118	PI 3-P phosphatase (1-18:0, 2-18:1), cell envelope	Included by getModelFromHomology	s_3449[ce] + s_3542[ce] --> 2.0 s_0793[ce] + s_3336[ce] + s_3536[ce]	NODE_190_length_50137_cov_27.3.g10511	0
r_3119	PI 3-P phosphatase (1-18:1, 2-18:1), cell envelope	Included by getModelFromHomology	s_3449[ce] + s_3543[ce] --> 2.0 s_0793[ce] + s_3338[ce] + s_3536[ce]	NODE_190_length_50137_cov_27.3.g10511	0
r_3120	PI 3-P phosphatase (1-16:0, 2-16:1), cytoplasm	Included by getModelFromHomology	s_0803[c] + s_3544[c] --> 2.0 s_0794[c] + s_1322[c] + s_3545[c]	NODE_18_length_335662_cov_27.1.g2683 or NODE_190_length_50137_cov_27.3.g10511 or NODE_190_length_50137_cov_27.3.g10511	0
r_3121	PI 3-P phosphatase (1-16:1, 2-16:1), cytoplasm	Included by getModelFromHomology	s_0803[c] + s_3546[c] --> 2.0 s_0794[c] + s_1322[c] + s_3547[c]	NODE_18_length_335662_cov_27.1.g2683 or NODE_190_length_50137_cov_27.3.g10511 or NODE_190_length_50137_cov_27.3.g10511	0
r_3122	PI 3-P phosphatase (1-18:0, 2-16:1), cytoplasm	Included by getModelFromHomology	s_0803[c] + s_3548[c] --> 2.0 s_0794[c] + s_1322[c] + s_3549[c]	NODE_18_length_335662_cov_27.1.g2683 or NODE_190_length_50137_cov_27.3.g10511 or NODE_190_length_50137_cov_27.3.g10511	0
r_3123	PI 3-P phosphatase (1-18:1, 2-16:1), cytoplasm	Included by getModelFromHomology	s_0803[c] + s_3550[c] --> 2.0 s_0794[c] + s_1322[c] + s_3551[c]	NODE_18_length_335662_cov_27.1.g2683 or NODE_190_length_50137_cov_27.3.g10511 or NODE_190_length_50137_cov_27.3.g10511	0
r_3124	PI 3-P phosphatase (1-16:0, 2-18:1), cytoplasm	Included by getModelFromHomology	s_0803[c] + s_3552[c] --> 2.0 s_0794[c] + s_1322[c] + s_3553[c]	NODE_18_length_335662_cov_27.1.g2683 or NODE_190_length_50137_cov_27.3.g10511 or NODE_190_length_50137_cov_27.3.g10511	0
r_3125	PI 3-P phosphatase (1-16:1, 2-18:1), cytoplasm	Included by getModelFromHomology	s_0803[c] + s_3554[c] --> 2.0 s_0794[c] + s_1322[c] + s_3555[c]	NODE_18_length_335662_cov_27.1.g2683 or NODE_190_length_50137_cov_27.3.g10511 or NODE_190_length_50137_cov_27.3.g10511	0
r_3126	PI 3-P phosphatase (1-18:0, 2-18:1), cytoplasm	Included by getModelFromHomology	s_0803[c] + s_3556[c] --> 2.0 s_0794[c] + s_1322[c] + s_3557[c]	NODE_18_length_335662_cov_27.1.g2683 or NODE_190_length_50137_cov_27.3.g10511 or NODE_190_length_50137_cov_27.3.g10511	0
r_3127	PI 3-P phosphatase (1-18:1, 2-18:1), cytoplasm	Included by getModelFromHomology	s_0803[c] + s_3558[c] --> 2.0 s_0794[c] + s_1322[c] + s_3559[c]	NODE_18_length_335662_cov_27.1.g2683 or NODE_190_length_50137_cov_27.3.g10511 or NODE_190_length_50137_cov_27.3.g10511	0
r_3128	PI 3-P phosphatase (1-16:0, 2-16:1), ER membrane	Included by getModelFromHomology	s_2808[erm] + s_3560[erm] --> 2.0 s_2783[erm] + s_2966[erm] + s_3118[erm]	NODE_126_length_97537_cov_27.6.g8948 or NODE_219_length_35666_cov_26.1.g10863	0
r_3129	PI 3-P phosphatase (1-16:1, 2-16:1), ER membrane	Included by getModelFromHomology	s_2808[erm] + s_3561[erm] --> 2.0 s_2783[erm] + s_2966[erm] + s_3119[erm]	NODE_126_length_97537_cov_27.6.g8948 or NODE_219_length_35666_cov_26.1.g10863	0
r_3130	PI 3-P phosphatase (1-18:0, 2-16:1), ER membrane	Included by getModelFromHomology	s_2808[erm] + s_3562[erm] --> 2.0 s_2783[erm] + s_2966[erm] + s_3120[erm]	NODE_126_length_97537_cov_27.6.g8948 or NODE_219_length_35666_cov_26.1.g10863	0
r_3131	PI 3-P phosphatase (1-18:1, 2-16:1), ER membrane	Included by getModelFromHomology	s_2808[erm] + s_3563[erm] --> 2.0 s_2783[erm] + s_2966[erm] + s_3121[erm]	NODE_126_length_97537_cov_27.6.g8948 or NODE_219_length_35666_cov_26.1.g10863	0
r_3132	PI 3-P phosphatase (1-16:0, 2-18:1), ER membrane	Included by getModelFromHomology	s_2808[erm] + s_3564[erm] --> 2.0 s_2783[erm] + s_2966[erm] + s_3122[erm]	NODE_126_length_97537_cov_27.6.g8948 or NODE_219_length_35666_cov_26.1.g10863	0
r_3133	PI 3-P phosphatase (1-16:1, 2-18:1), ER membrane	Included by getModelFromHomology	s_2808[erm] + s_3565[erm] --> 2.0 s_2783[erm] + s_2966[erm] + s_3123[erm]	NODE_126_length_97537_cov_27.6.g8948 or NODE_219_length_35666_cov_26.1.g10863	0
r_3134	PI 3-P phosphatase (1-18:0, 2-18:1), ER membrane	Included by getModelFromHomology	s_2808[erm] + s_3566[erm] --> 2.0 s_2783[erm] + s_2966[erm] + s_3124[erm]	NODE_126_length_97537_cov_27.6.g8948 or NODE_219_length_35666_cov_26.1.g10863	0
r_3135	PI 3-P phosphatase (1-18:1, 2-18:1), ER membrane	Included by getModelFromHomology	s_2808[erm] + s_3567[erm] --> 2.0 s_2783[erm] + s_2966[erm] + s_3125[erm]	NODE_126_length_97537_cov_27.6.g8948 or NODE_219_length_35666_cov_26.1.g10863	0
r_3136	PI 3-P phosphatase (1-16:0, 2-16:1), Golgi membrane	Included by getModelFromHomology	s_2994[gm] + s_3568[gm] --> s_2995[gm] + 2.0 s_3146[gm] + s_3358[gm]	NODE_126_length_97537_cov_27.6.g8948 or NODE_219_length_35666_cov_26.1.g10863	0
r_3137	PI 3-P phosphatase (1-16:1, 2-16:1), Golgi membrane	Included by getModelFromHomology	s_2994[gm] + s_3569[gm] --> s_2995[gm] + 2.0 s_3146[gm] + s_3362[gm]	NODE_126_length_97537_cov_27.6.g8948 or NODE_219_length_35666_cov_26.1.g10863	0
r_3138	PI 3-P phosphatase (1-18:0, 2-16:1), Golgi membrane	Included by getModelFromHomology	s_2994[gm] + s_3570[gm] --> s_2995[gm] + 2.0 s_3146[gm] + s_3364[gm]	NODE_126_length_97537_cov_27.6.g8948 or NODE_219_length_35666_cov_26.1.g10863	0
r_3139	PI 3-P phosphatase (1-18:1, 2-16:1), Golgi membrane	Included by getModelFromHomology	s_2994[gm] + s_3571[gm] --> s_2995[gm] + 2.0 s_3146[gm] + s_3366[gm]	NODE_126_length_97537_cov_27.6.g8948 or NODE_219_length_35666_cov_26.1.g10863	0
r_3140	PI 3-P phosphatase (1-16:0, 2-18:1), Golgi membrane	Included by getModelFromHomology	s_2994[gm] + s_3572[gm] --> s_2995[gm] + 2.0 s_3146[gm] + s_3368[gm]	NODE_126_length_97537_cov_27.6.g8948 or NODE_219_length_35666_cov_26.1.g10863	0
r_3141	PI 3-P phosphatase (1-16:1, 2-18:1), Golgi membrane	Included by getModelFromHomology	s_2994[gm] + s_3573[gm] --> s_2995[gm] + 2.0 s_3146[gm] + s_3370[gm]	NODE_126_length_97537_cov_27.6.g8948 or NODE_219_length_35666_cov_26.1.g10863	0
r_3142	PI 3-P phosphatase (1-18:0, 2-18:1), Golgi membrane	Included by getModelFromHomology	s_2994[gm] + s_3574[gm] --> s_2995[gm] + 2.0 s_3146[gm] + s_3372[gm]	NODE_126_length_97537_cov_27.6.g8948 or NODE_219_length_35666_cov_26.1.g10863	0
r_3143	PI 3-P phosphatase (1-18:1, 2-18:1), Golgi membrane	Included by getModelFromHomology	s_2994[gm] + s_3575[gm] --> s_2995[gm] + 2.0 s_3146[gm] + s_3374[gm]	NODE_126_length_97537_cov_27.6.g8948 or NODE_219_length_35666_cov_26.1.g10863	0
r_3144	PI 4-P phosphatase (1-16:0, 2-16:1), cell envelope	Included by getModelFromHomology	s_3325[ce] + s_3449[ce] --> 2.0 s_0793[ce] + s_3323[ce] + s_3536[ce]	NODE_190_length_50137_cov_27.3.g10511	0
r_3145	PI 4-P phosphatase (1-16:1, 2-16:1), cell envelope	Included by getModelFromHomology	s_3327[ce] + s_3449[ce] --> 2.0 s_0793[ce] + s_3326[ce] + s_3536[ce]	NODE_190_length_50137_cov_27.3.g10511	0
r_3146	PI 4-P phosphatase (1-18:0, 2-16:1), cell envelope	Included by getModelFromHomology	s_3329[ce] + s_3449[ce] --> 2.0 s_0793[ce] + s_3328[ce] + s_3536[ce]	NODE_190_length_50137_cov_27.3.g10511	0
r_3147	PI 4-P phosphatase (1-18:1, 2-16:1), cell envelope	Included by getModelFromHomology	s_3331[ce] + s_3449[ce] --> 2.0 s_0793[ce] + s_3330[ce] + s_3536[ce]	NODE_190_length_50137_cov_27.3.g10511	0
r_3148	PI 4-P phosphatase (1-16:0, 2-18:1), cell envelope	Included by getModelFromHomology	s_3333[ce] + s_3449[ce] --> 2.0 s_0793[ce] + s_3332[ce] + s_3536[ce]	NODE_190_length_50137_cov_27.3.g10511	0
r_3149	PI 4-P phosphatase (1-16:1, 2-18:1), cell envelope	Included by getModelFromHomology	s_3335[ce] + s_3449[ce] --> 2.0 s_0793[ce] + s_3334[ce] + s_3536[ce]	NODE_190_length_50137_cov_27.3.g10511	0
r_3150	PI 4-P phosphatase (1-18:0, 2-18:1), cell envelope	Included by getModelFromHomology	s_3337[ce] + s_3449[ce] --> 2.0 s_0793[ce] + s_3336[ce] + s_3536[ce]	NODE_190_length_50137_cov_27.3.g10511	0
r_3151	PI 4-P phosphatase (1-18:1, 2-18:1), cell envelope	Included by getModelFromHomology	s_3339[ce] + s_3449[ce] --> 2.0 s_0793[ce] + s_3338[ce] + s_3536[ce]	NODE_190_length_50137_cov_27.3.g10511	0
r_3152	PI 4-P phosphatase (1-16:0, 2-16:1), cytoplasm	Included by getModelFromHomology	s_0803[c] + s_3576[c] --> 2.0 s_0794[c] + s_1322[c] + s_3545[c]	NODE_190_length_50137_cov_27.3.g10511	0
r_3153	PI 4-P phosphatase (1-16:1, 2-16:1), cytoplasm	Included by getModelFromHomology	s_0803[c] + s_3577[c] --> 2.0 s_0794[c] + s_1322[c] + s_3547[c]	NODE_190_length_50137_cov_27.3.g10511	0
r_3154	PI 4-P phosphatase (1-18:0, 2-16:1), cytoplasm	Included by getModelFromHomology	s_0803[c] + s_3578[c] --> 2.0 s_0794[c] + s_1322[c] + s_3549[c]	NODE_190_length_50137_cov_27.3.g10511	0
r_3155	PI 4-P phosphatase (1-18:1, 2-16:1), cytoplasm	Included by getModelFromHomology	s_0803[c] + s_3579[c] --> 2.0 s_0794[c] + s_1322[c] + s_3551[c]	NODE_190_length_50137_cov_27.3.g10511	0
r_3156	PI 4-P phosphatase (1-16:0, 2-18:1), cytoplasm	Included by getModelFromHomology	s_0803[c] + s_3580[c] --> 2.0 s_0794[c] + s_1322[c] + s_3553[c]	NODE_190_length_50137_cov_27.3.g10511	0
r_3157	PI 4-P phosphatase (1-16:1, 2-18:1), cytoplasm	Included by getModelFromHomology	s_0803[c] + s_3581[c] --> 2.0 s_0794[c] + s_1322[c] + s_3555[c]	NODE_190_length_50137_cov_27.3.g10511	0
r_3158	PI 4-P phosphatase (1-18:0, 2-18:1), cytoplasm	Included by getModelFromHomology	s_0803[c] + s_3582[c] --> 2.0 s_0794[c] + s_1322[c] + s_3557[c]	NODE_190_length_50137_cov_27.3.g10511	0
r_3159	PI 4-P phosphatase (1-18:1, 2-18:1), cytoplasm	Included by getModelFromHomology	s_0803[c] + s_3583[c] --> 2.0 s_0794[c] + s_1322[c] + s_3559[c]	NODE_190_length_50137_cov_27.3.g10511	0
r_3160	PI 4-P phosphatase (1-16:0, 2-16:1), ER membrane	Included by getModelFromHomology	s_2808[erm] + s_3584[erm] --> 2.0 s_2783[erm] + s_2966[erm] + s_3118[erm]	NODE_126_length_97537_cov_27.6.g8948 or NODE_219_length_35666_cov_26.1.g10863	0
r_3161	PI 4-P phosphatase (1-16:1, 2-16:1), ER membrane	Included by getModelFromHomology	s_2808[erm] + s_3585[erm] --> 2.0 s_2783[erm] + s_2966[erm] + s_3119[erm]	NODE_126_length_97537_cov_27.6.g8948 or NODE_219_length_35666_cov_26.1.g10863	0
r_3162	PI 4-P phosphatase (1-18:0, 2-16:1), ER membrane	Included by getModelFromHomology	s_2808[erm] + s_3586[erm] --> 2.0 s_2783[erm] + s_2966[erm] + s_3120[erm]	NODE_126_length_97537_cov_27.6.g8948 or NODE_219_length_35666_cov_26.1.g10863	0
r_3163	PI 4-P phosphatase (1-18:1, 2-16:1), ER membrane	Included by getModelFromHomology	s_2808[erm] + s_3587[erm] --> 2.0 s_2783[erm] + s_2966[erm] + s_3121[erm]	NODE_126_length_97537_cov_27.6.g8948 or NODE_219_length_35666_cov_26.1.g10863	0
r_3164	PI 4-P phosphatase (1-16:0, 2-18:1), ER membrane	Included by getModelFromHomology	s_2808[erm] + s_3588[erm] --> 2.0 s_2783[erm] + s_2966[erm] + s_3122[erm]	NODE_126_length_97537_cov_27.6.g8948 or NODE_219_length_35666_cov_26.1.g10863	0
r_3165	PI 4-P phosphatase (1-16:1, 2-18:1), ER membrane	Included by getModelFromHomology	s_2808[erm] + s_3589[erm] --> 2.0 s_2783[erm] + s_2966[erm] + s_3123[erm]	NODE_126_length_97537_cov_27.6.g8948 or NODE_219_length_35666_cov_26.1.g10863	0
r_3166	PI 4-P phosphatase (1-18:0, 2-18:1), ER membrane	Included by getModelFromHomology	s_2808[erm] + s_3590[erm] --> 2.0 s_2783[erm] + s_2966[erm] + s_3124[erm]	NODE_126_length_97537_cov_27.6.g8948 or NODE_219_length_35666_cov_26.1.g10863	0
r_3167	PI 4-P phosphatase (1-18:1, 2-18:1), ER membrane	Included by getModelFromHomology	s_2808[erm] + s_3591[erm] --> 2.0 s_2783[erm] + s_2966[erm] + s_3125[erm]	NODE_126_length_97537_cov_27.6.g8948 or NODE_219_length_35666_cov_26.1.g10863	0
r_3168	PI 4-P phosphatase (1-16:0, 2-16:1), Golgi membrane	Included by getModelFromHomology	s_2994[gm] + s_3361[gm] --> s_2995[gm] + 2.0 s_3146[gm] + s_3358[gm]	NODE_126_length_97537_cov_27.6.g8948 or NODE_219_length_35666_cov_26.1.g10863	0
r_3169	PI 4-P phosphatase (1-16:1, 2-16:1), Golgi membrane	Included by getModelFromHomology	s_2994[gm] + s_3363[gm] --> s_2995[gm] + 2.0 s_3146[gm] + s_3362[gm]	NODE_126_length_97537_cov_27.6.g8948 or NODE_219_length_35666_cov_26.1.g10863	0
r_3170	PI 4-P phosphatase (1-18:0, 2-16:1), Golgi membrane	Included by getModelFromHomology	s_2994[gm] + s_3365[gm] --> s_2995[gm] + 2.0 s_3146[gm] + s_3364[gm]	NODE_126_length_97537_cov_27.6.g8948 or NODE_219_length_35666_cov_26.1.g10863	0
r_3171	PI 4-P phosphatase (1-18:1, 2-16:1), Golgi membrane	Included by getModelFromHomology	s_2994[gm] + s_3367[gm] --> s_2995[gm] + 2.0 s_3146[gm] + s_3366[gm]	NODE_126_length_97537_cov_27.6.g8948 or NODE_219_length_35666_cov_26.1.g10863	0
r_3172	PI 4-P phosphatase (1-16:0, 2-18:1), Golgi membrane	Included by getModelFromHomology	s_2994[gm] + s_3369[gm] --> s_2995[gm] + 2.0 s_3146[gm] + s_3368[gm]	NODE_126_length_97537_cov_27.6.g8948 or NODE_219_length_35666_cov_26.1.g10863	0
r_3173	PI 4-P phosphatase (1-16:1, 2-18:1), Golgi membrane	Included by getModelFromHomology	s_2994[gm] + s_3371[gm] --> s_2995[gm] + 2.0 s_3146[gm] + s_3370[gm]	NODE_126_length_97537_cov_27.6.g8948 or NODE_219_length_35666_cov_26.1.g10863	0
r_3174	PI 4-P phosphatase (1-18:0, 2-18:1), Golgi membrane	Included by getModelFromHomology	s_2994[gm] + s_3373[gm] --> s_2995[gm] + 2.0 s_3146[gm] + s_3372[gm]	NODE_126_length_97537_cov_27.6.g8948 or NODE_219_length_35666_cov_26.1.g10863	0
r_3175	PI 4-P phosphatase (1-18:1, 2-18:1), Golgi membrane	Included by getModelFromHomology	s_2994[gm] + s_3375[gm] --> s_2995[gm] + 2.0 s_3146[gm] + s_3374[gm]	NODE_126_length_97537_cov_27.6.g8948 or NODE_219_length_35666_cov_26.1.g10863	0
r_3176	PI 3,5-P2 phosphatase (1-16:0, 2-16:1), cell envelope	Included by getModelFromHomology	s_3449[ce] + s_3592[ce] --> 2.0 s_0793[ce] + s_3535[ce] + s_3536[ce]	NODE_190_length_50137_cov_27.3.g10511	0
r_3177	PI 3,5-P2 phosphatase (1-16:1, 2-16:1), cell envelope	Included by getModelFromHomology	s_3449[ce] + s_3593[ce] --> 2.0 s_0793[ce] + s_3536[ce] + s_3537[ce]	NODE_190_length_50137_cov_27.3.g10511	0
r_3178	PI 3,5-P2 phosphatase (1-18:0, 2-16:1), cell envelope	Included by getModelFromHomology	s_3449[ce] + s_3594[ce] --> 2.0 s_0793[ce] + s_3536[ce] + s_3538[ce]	NODE_190_length_50137_cov_27.3.g10511	0
r_3179	PI 3,5-P2 phosphatase (1-18:1, 2-16:1), cell envelope	Included by getModelFromHomology	s_3449[ce] + s_3595[ce] --> 2.0 s_0793[ce] + s_3536[ce] + s_3539[ce]	NODE_190_length_50137_cov_27.3.g10511	0
r_3180	PI 3,5-P2 phosphatase (1-16:0, 2-18:1), cell envelope	Included by getModelFromHomology	s_3449[ce] + s_3596[ce] --> 2.0 s_0793[ce] + s_3536[ce] + s_3540[ce]	NODE_190_length_50137_cov_27.3.g10511	0
r_3181	PI 3,5-P2 phosphatase (1-16:1, 2-18:1), cell envelope	Included by getModelFromHomology	s_3449[ce] + s_3597[ce] --> 2.0 s_0793[ce] + s_3536[ce] + s_3541[ce]	NODE_190_length_50137_cov_27.3.g10511	0
r_3182	PI 3,5-P2 phosphatase (1-18:0, 2-18:1), cell envelope	Included by getModelFromHomology	s_3449[ce] + s_3598[ce] --> 2.0 s_0793[ce] + s_3536[ce] + s_3542[ce]	NODE_190_length_50137_cov_27.3.g10511	0
r_3183	PI 3,5-P2 phosphatase (1-18:1, 2-18:1), cell envelope	Included by getModelFromHomology	s_3449[ce] + s_3599[ce] --> 2.0 s_0793[ce] + s_3536[ce] + s_3543[ce]	NODE_190_length_50137_cov_27.3.g10511	0
r_3184	PI 3,5-P2 phosphatase (1-16:0, 2-16:1), cytoplasm	Included by getModelFromHomology	s_0803[c] + s_3600[c] --> 2.0 s_0794[c] + s_1322[c] + s_3544[c]	NODE_190_length_50137_cov_27.3.g10511	0
r_3185	PI 3,5-P2 phosphatase (1-16:1, 2-16:1), cytoplasm	Included by getModelFromHomology	s_0803[c] + s_3601[c] --> 2.0 s_0794[c] + s_1322[c] + s_3546[c]	NODE_190_length_50137_cov_27.3.g10511	0
r_3186	PI 3,5-P2 phosphatase (1-18:0, 2-16:1), cytoplasm	Included by getModelFromHomology	s_0803[c] + s_3602[c] --> 2.0 s_0794[c] + s_1322[c] + s_3548[c]	NODE_190_length_50137_cov_27.3.g10511	0
r_3187	PI 3,5-P2 phosphatase (1-18:1, 2-16:1), cytoplasm	Included by getModelFromHomology	s_0803[c] + s_3603[c] --> 2.0 s_0794[c] + s_1322[c] + s_3550[c]	NODE_190_length_50137_cov_27.3.g10511	0
r_3188	PI 3,5-P2 phosphatase (1-16:0, 2-18:1), cytoplasm	Included by getModelFromHomology	s_0803[c] + s_3604[c] --> 2.0 s_0794[c] + s_1322[c] + s_3552[c]	NODE_190_length_50137_cov_27.3.g10511	0
r_3189	PI 3,5-P2 phosphatase (1-16:1, 2-18:1), cytoplasm	Included by getModelFromHomology	s_0803[c] + s_3605[c] --> 2.0 s_0794[c] + s_1322[c] + s_3554[c]	NODE_190_length_50137_cov_27.3.g10511	0
r_3190	PI 3,5-P2 phosphatase (1-18:0, 2-18:1), cytoplasm	Included by getModelFromHomology	s_0803[c] + s_3606[c] --> 2.0 s_0794[c] + s_1322[c] + s_3556[c]	NODE_190_length_50137_cov_27.3.g10511	0
r_3191	PI 3,5-P2 phosphatase (1-18:1, 2-18:1), cytoplasm	Included by getModelFromHomology	s_0803[c] + s_3607[c] --> 2.0 s_0794[c] + s_1322[c] + s_3558[c]	NODE_190_length_50137_cov_27.3.g10511	0
r_3192	PI 4,5-P2 phosphatase (1-16:0, 2-16:1), cell envelope	Included by getModelFromHomology	s_3408[ce] + s_3449[ce] --> 2.0 s_0793[ce] + s_3325[ce] + s_3536[ce]	NODE_190_length_50137_cov_27.3.g10511	0
r_3193	PI 4,5-P2 phosphatase (1-16:1, 2-16:1), cell envelope	Included by getModelFromHomology	s_3409[ce] + s_3449[ce] --> 2.0 s_0793[ce] + s_3327[ce] + s_3536[ce]	NODE_190_length_50137_cov_27.3.g10511	0
r_3194	PI 4,5-P2 phosphatase (1-18:0, 2-16:1), cell envelope	Included by getModelFromHomology	s_3410[ce] + s_3449[ce] --> 2.0 s_0793[ce] + s_3329[ce] + s_3536[ce]	NODE_190_length_50137_cov_27.3.g10511	0
r_3195	PI 4,5-P2 phosphatase (1-18:1, 2-16:1), cell envelope	Included by getModelFromHomology	s_3411[ce] + s_3449[ce] --> 2.0 s_0793[ce] + s_3331[ce] + s_3536[ce]	NODE_190_length_50137_cov_27.3.g10511	0
r_3196	PI 4,5-P2 phosphatase (1-16:0, 2-18:1), cell envelope	Included by getModelFromHomology	s_3412[ce] + s_3449[ce] --> 2.0 s_0793[ce] + s_3333[ce] + s_3536[ce]	NODE_190_length_50137_cov_27.3.g10511	0
r_3197	PI 4,5-P2 phosphatase (1-16:1, 2-18:1), cell envelope	Included by getModelFromHomology	s_3413[ce] + s_3449[ce] --> 2.0 s_0793[ce] + s_3335[ce] + s_3536[ce]	NODE_190_length_50137_cov_27.3.g10511	0
r_3198	PI 4,5-P2 phosphatase (1-18:0, 2-18:1), cell envelope	Included by getModelFromHomology	s_3414[ce] + s_3449[ce] --> 2.0 s_0793[ce] + s_3337[ce] + s_3536[ce]	NODE_190_length_50137_cov_27.3.g10511	0
r_3199	PI 4,5-P2 phosphatase (1-18:1, 2-18:1), cell envelope	Included by getModelFromHomology	s_3415[ce] + s_3449[ce] --> 2.0 s_0793[ce] + s_3339[ce] + s_3536[ce]	NODE_190_length_50137_cov_27.3.g10511	0
r_3200	PI 4,5-P2 phosphatase (1-16:0, 2-16:1), cytoplasm	Included by getModelFromHomology	s_0803[c] + s_3496[c] --> 2.0 s_0794[c] + s_1322[c] + s_3576[c]	NODE_190_length_50137_cov_27.3.g10511	0
r_3201	PI 4,5-P2 phosphatase (1-16:1, 2-16:1), cytoplasm	Included by getModelFromHomology	s_0803[c] + s_3499[c] --> 2.0 s_0794[c] + s_1322[c] + s_3577[c]	NODE_190_length_50137_cov_27.3.g10511	0
r_3202	PI 4,5-P2 phosphatase (1-18:0, 2-16:1), cytoplasm	Included by getModelFromHomology	s_0803[c] + s_3501[c] --> 2.0 s_0794[c] + s_1322[c] + s_3578[c]	NODE_190_length_50137_cov_27.3.g10511	0
r_3203	PI 4,5-P2 phosphatase (1-18:1, 2-16:1), cytoplasm	Included by getModelFromHomology	s_0803[c] + s_3503[c] --> 2.0 s_0794[c] + s_1322[c] + s_3579[c]	NODE_190_length_50137_cov_27.3.g10511	0
r_3204	PI 4,5-P2 phosphatase (1-16:0, 2-18:1), cytoplasm	Included by getModelFromHomology	s_0803[c] + s_3505[c] --> 2.0 s_0794[c] + s_1322[c] + s_3580[c]	NODE_190_length_50137_cov_27.3.g10511	0
r_3205	PI 4,5-P2 phosphatase (1-16:1, 2-18:1), cytoplasm	Included by getModelFromHomology	s_0803[c] + s_3507[c] --> 2.0 s_0794[c] + s_1322[c] + s_3581[c]	NODE_190_length_50137_cov_27.3.g10511	0
r_3206	PI 4,5-P2 phosphatase (1-18:0, 2-18:1), cytoplasm	Included by getModelFromHomology	s_0803[c] + s_3509[c] --> 2.0 s_0794[c] + s_1322[c] + s_3582[c]	NODE_190_length_50137_cov_27.3.g10511	0
r_3207	PI 4,5-P2 phosphatase (1-18:1, 2-18:1), cytoplasm	Included by getModelFromHomology	s_0803[c] + s_3511[c] --> 2.0 s_0794[c] + s_1322[c] + s_3583[c]	NODE_190_length_50137_cov_27.3.g10511	0
r_3216	PI 3,5-P2 phosphatase (1-16:0, 2-16:1), vacuolar membrane	Included by getModelFromHomology	s_2976[vm] + s_3416[vm] --> s_2977[vm] + 2.0 s_3164[vm] + s_3392[vm]	NODE_14_length_355240_cov_27.0.g2108 and NODE_3_length_556175_cov_27.01.g553	0
r_3217	PI 3,5-P2 phosphatase (1-16:1, 2-16:1), vacuolar membrane	Included by getModelFromHomology	s_2976[vm] + s_3417[vm] --> s_2977[vm] + 2.0 s_3164[vm] + s_3393[vm]	NODE_14_length_355240_cov_27.0.g2108 and NODE_3_length_556175_cov_27.01.g553	0
r_3218	PI 3,5-P2 phosphatase (1-18:0, 2-16:1), vacuolar membrane	Included by getModelFromHomology	s_2976[vm] + s_3418[vm] --> s_2977[vm] + 2.0 s_3164[vm] + s_3394[vm]	NODE_14_length_355240_cov_27.0.g2108 and NODE_3_length_556175_cov_27.01.g553	0
r_3219	PI 3,5-P2 phosphatase (1-18:1, 2-16:1), vacuolar membrane	Included by getModelFromHomology	s_2976[vm] + s_3419[vm] --> s_2977[vm] + 2.0 s_3164[vm] + s_3395[vm]	NODE_14_length_355240_cov_27.0.g2108 and NODE_3_length_556175_cov_27.01.g553	0
r_3220	PI 3,5-P2 phosphatase (1-16:0, 2-18:1), vacuolar membrane	Included by getModelFromHomology	s_2976[vm] + s_3420[vm] --> s_2977[vm] + 2.0 s_3164[vm] + s_3396[vm]	NODE_14_length_355240_cov_27.0.g2108 and NODE_3_length_556175_cov_27.01.g553	0
r_3221	PI 3,5-P2 phosphatase (1-16:1, 2-18:1), vacuolar membrane	Included by getModelFromHomology	s_2976[vm] + s_3421[vm] --> s_2977[vm] + 2.0 s_3164[vm] + s_3397[vm]	NODE_14_length_355240_cov_27.0.g2108 and NODE_3_length_556175_cov_27.01.g553	0
r_3222	PI 3,5-P2 phosphatase (1-18:0, 2-18:1), vacuolar membrane	Included by getModelFromHomology	s_2976[vm] + s_3422[vm] --> s_2977[vm] + 2.0 s_3164[vm] + s_3398[vm]	NODE_14_length_355240_cov_27.0.g2108 and NODE_3_length_556175_cov_27.01.g553	0
r_3223	PI 3,5-P2 phosphatase (1-18:1, 2-18:1), vacuolar membrane	Included by getModelFromHomology	s_2976[vm] + s_3423[vm] --> s_2977[vm] + 2.0 s_3164[vm] + s_3399[vm]	NODE_14_length_355240_cov_27.0.g2108 and NODE_3_length_556175_cov_27.01.g553	0
r_3240	lysoPA phosphatase (16:0), cytoplasm	Included by getModelFromHomology	s_0803[c] + s_3632[c] --> 2.0 s_0794[c] + s_1322[c] + s_3633[c]	NODE_59_length_175307_cov_27.0.g5973	0
r_3241	lysoPA phosphatase (16:1), cytoplasm	Included by getModelFromHomology	s_0803[c] + s_3634[c] --> 2.0 s_0794[c] + s_1322[c] + s_3635[c]	NODE_59_length_175307_cov_27.0.g5973	0
r_3242	lysoPA phosphatase (18:0), cytoplasm	Included by getModelFromHomology	s_0803[c] + s_3636[c] --> 2.0 s_0794[c] + s_1322[c] + s_3637[c]	NODE_59_length_175307_cov_27.0.g5973	0
r_3243	lysoPA phosphatase (18:1), cytoplasm	Included by getModelFromHomology	s_0803[c] + s_3638[c] --> 2.0 s_0794[c] + s_1322[c] + s_3639[c]	NODE_59_length_175307_cov_27.0.g5973	0
r_3252	ergosteryl ester hydrolase (16:1), lipid particle	Included by getModelFromHomology	s_3656[lp] + s_3657[lp] --> s_0669[lp] + s_0798[lp] + s_2848[lp]	NODE_265_length_15296_cov_25.8.g11246 or NODE_35_length_240790_cov_27.3.g4225	0
r_3253	ergosteryl ester hydrolase (18:1), lipid particle	Included by getModelFromHomology	s_3657[lp] + s_3658[lp] --> s_0669[lp] + s_0798[lp] + s_2852[lp]	NODE_265_length_15296_cov_25.8.g11246 or NODE_35_length_240790_cov_27.3.g4225	0
r_3254	episteryl ester hydrolase (16:1), lipid particle	Included by getModelFromHomology	s_3657[lp] + s_3659[lp] --> s_0798[lp] + s_2848[lp] + s_3660[lp]	NODE_35_length_240790_cov_27.3.g4225	0
r_3255	episteryl ester hydrolase (18:1), lipid particle	Included by getModelFromHomology	s_3657[lp] + s_3661[lp] --> s_0798[lp] + s_2852[lp] + s_3660[lp]	NODE_35_length_240790_cov_27.3.g4225	0
r_3256	fecosteryl ester hydrolase (16:1), lipid particle	Included by getModelFromHomology	s_3657[lp] + s_3662[lp] --> s_0703[lp] + s_0798[lp] + s_2848[lp]	NODE_35_length_240790_cov_27.3.g4225	0
r_3257	fecosteryl ester hydrolase (18:1), lipid particle	Included by getModelFromHomology	s_3657[lp] + s_3663[lp] --> s_0703[lp] + s_0798[lp] + s_2852[lp]	NODE_35_length_240790_cov_27.3.g4225	0
r_3258	lanosteryl ester hydrolase (16:1), lipid particle	Included by getModelFromHomology	s_3657[lp] + s_3664[lp] --> s_0798[lp] + s_2848[lp] + s_3665[lp]	NODE_35_length_240790_cov_27.3.g4225	0
r_3259	lanosteryl ester hydrolase (18:1), lipid particle	Included by getModelFromHomology	s_3657[lp] + s_3666[lp] --> s_0798[lp] + s_2852[lp] + s_3665[lp]	NODE_35_length_240790_cov_27.3.g4225	0
r_3260	zymosteryl ester hydrolase (16:1), lipid particle	Included by getModelFromHomology	s_3657[lp] + s_3667[lp] --> s_0798[lp] + s_1572[lp] + s_2848[lp]	NODE_35_length_240790_cov_27.3.g4225	0
r_3261	zymosteryl ester hydrolase (18:1), lipid particle	Included by getModelFromHomology	s_3657[lp] + s_3668[lp] --> s_0798[lp] + s_1572[lp] + s_2852[lp]	NODE_35_length_240790_cov_27.3.g4225	0
r_3262	zymosteryl ester hydrolase (16:1), cell envelope	Included by getModelFromHomology	s_3449[ce] + s_3669[ce] --> s_0793[ce] + s_1568[ce] + s_3451[ce]	NODE_35_length_240790_cov_27.3.g4225	0
r_3263	zymosteryl ester hydrolase (18:1), cell envelope	Included by getModelFromHomology	s_3449[ce] + s_3670[ce] --> s_0793[ce] + s_1568[ce] + s_3459[ce]	NODE_35_length_240790_cov_27.3.g4225	0
r_3264	TAG lipase (1-16:0, 2-16:1, 3-16:0), lipid particle	Included by getModelFromHomology	s_3044[lp] + s_3657[lp] --> s_0798[lp] + s_2846[lp] + s_3043[lp]	NODE_34_length_241180_cov_27.8.g4131	0
r_3265	TAG lipase (1-16:0, 2-16:1, 3-16:1), lipid particle	Included by getModelFromHomology	s_3059[lp] + s_3657[lp] --> s_0798[lp] + s_2848[lp] + s_3043[lp]	NODE_34_length_241180_cov_27.8.g4131	0
r_3266	TAG lipase (1-16:0, 2-16:1, 3-18:0), lipid particle	Included by getModelFromHomology	s_3067[lp] + s_3657[lp] --> s_0798[lp] + s_2850[lp] + s_3043[lp]	NODE_34_length_241180_cov_27.8.g4131	0
r_3267	TAG lipase (1-16:0, 2-16:1, 3-18:1), lipid particle	Included by getModelFromHomology	s_3075[lp] + s_3657[lp] --> s_0798[lp] + s_2852[lp] + s_3043[lp]	NODE_34_length_241180_cov_27.8.g4131	0
r_3268	TAG lipase (1-16:1, 2-16:1, 3-16:0), lipid particle	Included by getModelFromHomology	s_3048[lp] + s_3657[lp] --> s_0798[lp] + s_2846[lp] + s_3047[lp]	NODE_34_length_241180_cov_27.8.g4131	0
r_3269	TAG lipase (1-16:1, 2-16:1, 3-16:1), lipid particle	Included by getModelFromHomology	s_3061[lp] + s_3657[lp] --> s_0798[lp] + s_2848[lp] + s_3047[lp]	NODE_34_length_241180_cov_27.8.g4131	0
r_3270	TAG lipase (1-16:1, 2-16:1, 3-18:0), lipid particle	Included by getModelFromHomology	s_3069[lp] + s_3657[lp] --> s_0798[lp] + s_2850[lp] + s_3047[lp]	NODE_34_length_241180_cov_27.8.g4131	0
r_3271	TAG lipase (1-16:1, 2-16:1, 3-18:1), lipid particle	Included by getModelFromHomology	s_3077[lp] + s_3657[lp] --> s_0798[lp] + s_2852[lp] + s_3047[lp]	NODE_34_length_241180_cov_27.8.g4131	0
r_3272	TAG lipase (1-18:0, 2-16:1, 3-16:0), lipid particle	Included by getModelFromHomology	s_3052[lp] + s_3657[lp] --> s_0798[lp] + s_2846[lp] + s_3051[lp]	NODE_34_length_241180_cov_27.8.g4131	0
r_3273	TAG lipase (1-18:0, 2-16:1, 3-16:1), lipid particle	Included by getModelFromHomology	s_3063[lp] + s_3657[lp] --> s_0798[lp] + s_2848[lp] + s_3051[lp]	NODE_34_length_241180_cov_27.8.g4131	0
r_3274	TAG lipase (1-18:0, 2-16:1, 3-18:0), lipid particle	Included by getModelFromHomology	s_3071[lp] + s_3657[lp] --> s_0798[lp] + s_2850[lp] + s_3051[lp]	NODE_34_length_241180_cov_27.8.g4131	0
r_3275	TAG lipase (1-18:0, 2-16:1, 3-18:1), lipid particle	Included by getModelFromHomology	s_3079[lp] + s_3657[lp] --> s_0798[lp] + s_2852[lp] + s_3051[lp]	NODE_34_length_241180_cov_27.8.g4131	0
r_3276	TAG lipase (1-18:1, 2-16:1, 3-16:0), lipid particle	Included by getModelFromHomology	s_3056[lp] + s_3657[lp] --> s_0798[lp] + s_2846[lp] + s_3055[lp]	NODE_34_length_241180_cov_27.8.g4131	0
r_3277	TAG lipase (1-18:1, 2-16:1, 3-16:1), lipid particle	Included by getModelFromHomology	s_3065[lp] + s_3657[lp] --> s_0798[lp] + s_2848[lp] + s_3055[lp]	NODE_34_length_241180_cov_27.8.g4131	0
r_3278	TAG lipase (1-18:1, 2-16:1, 3-18:0), lipid particle	Included by getModelFromHomology	s_3073[lp] + s_3657[lp] --> s_0798[lp] + s_2850[lp] + s_3055[lp]	NODE_34_length_241180_cov_27.8.g4131	0
r_3279	TAG lipase (1-18:1, 2-16:1, 3-18:1), lipid particle	Included by getModelFromHomology	s_3081[lp] + s_3657[lp] --> s_0798[lp] + s_2852[lp] + s_3055[lp]	NODE_34_length_241180_cov_27.8.g4131	0
r_3280	TAG lipase (1-16:0, 2-18:1, 3-16:0), lipid particle	Included by getModelFromHomology	s_3046[lp] + s_3657[lp] --> s_0798[lp] + s_2846[lp] + s_3045[lp]	NODE_34_length_241180_cov_27.8.g4131	0
r_3281	TAG lipase (1-16:0, 2-18:1, 3-16:1), lipid particle	Included by getModelFromHomology	s_3060[lp] + s_3657[lp] --> s_0798[lp] + s_2848[lp] + s_3045[lp]	NODE_34_length_241180_cov_27.8.g4131	0
r_3282	TAG lipase (1-16:0, 2-18:1, 3-18:0), lipid particle	Included by getModelFromHomology	s_3068[lp] + s_3657[lp] --> s_0798[lp] + s_2850[lp] + s_3045[lp]	NODE_34_length_241180_cov_27.8.g4131	0
r_3283	TAG lipase (1-16:0, 2-18:1, 3-18:1), lipid particle	Included by getModelFromHomology	s_3076[lp] + s_3657[lp] --> s_0798[lp] + s_2852[lp] + s_3045[lp]	NODE_34_length_241180_cov_27.8.g4131	0
r_3284	TAG lipase (1-16:1, 2-18:1, 3-16:0), lipid particle	Included by getModelFromHomology	s_3050[lp] + s_3657[lp] --> s_0798[lp] + s_2846[lp] + s_3049[lp]	NODE_34_length_241180_cov_27.8.g4131	0
r_3285	TAG lipase (1-16:1, 2-18:1, 3-16:1), lipid particle	Included by getModelFromHomology	s_3062[lp] + s_3657[lp] --> s_0798[lp] + s_2848[lp] + s_3049[lp]	NODE_34_length_241180_cov_27.8.g4131	0
r_3286	TAG lipase (1-16:1, 2-18:1, 3-18:0), lipid particle	Included by getModelFromHomology	s_3070[lp] + s_3657[lp] --> s_0798[lp] + s_2850[lp] + s_3049[lp]	NODE_34_length_241180_cov_27.8.g4131	0
r_3287	TAG lipase (1-16:1, 2-18:1, 3-18:1), lipid particle	Included by getModelFromHomology	s_3078[lp] + s_3657[lp] --> s_0798[lp] + s_2852[lp] + s_3049[lp]	NODE_34_length_241180_cov_27.8.g4131	0
r_3288	TAG lipase (1-18:0, 2-18:1, 3-16:0), lipid particle	Included by getModelFromHomology	s_3054[lp] + s_3657[lp] --> s_0798[lp] + s_2846[lp] + s_3053[lp]	NODE_34_length_241180_cov_27.8.g4131	0
r_3289	TAG lipase (1-18:0, 2-18:1, 3-16:1), lipid particle	Included by getModelFromHomology	s_3064[lp] + s_3657[lp] --> s_0798[lp] + s_2848[lp] + s_3053[lp]	NODE_34_length_241180_cov_27.8.g4131	0
r_3290	TAG lipase (1-18:0, 2-18:1, 3-18:0), lipid particle	Included by getModelFromHomology	s_3072[lp] + s_3657[lp] --> s_0798[lp] + s_2850[lp] + s_3053[lp]	NODE_34_length_241180_cov_27.8.g4131	0
r_3291	TAG lipase (1-18:0, 2-18:1, 3-18:1), lipid particle	Included by getModelFromHomology	s_3080[lp] + s_3657[lp] --> s_0798[lp] + s_2852[lp] + s_3053[lp]	NODE_34_length_241180_cov_27.8.g4131	0
r_3292	TAG lipase (1-18:1, 2-18:1, 3-16:0), lipid particle	Included by getModelFromHomology	s_3058[lp] + s_3657[lp] --> s_0798[lp] + s_2846[lp] + s_3057[lp]	NODE_34_length_241180_cov_27.8.g4131	0
r_3293	TAG lipase (1-18:1, 2-18:1, 3-16:1), lipid particle	Included by getModelFromHomology	s_3066[lp] + s_3657[lp] --> s_0798[lp] + s_2848[lp] + s_3057[lp]	NODE_34_length_241180_cov_27.8.g4131	0
r_3294	TAG lipase (1-18:1, 2-18:1, 3-18:0), lipid particle	Included by getModelFromHomology	s_3074[lp] + s_3657[lp] --> s_0798[lp] + s_2850[lp] + s_3057[lp]	NODE_34_length_241180_cov_27.8.g4131	0
r_3295	TAG lipase (1-18:1, 2-18:1, 3-18:1), lipid particle	Included by getModelFromHomology	s_3082[lp] + s_3657[lp] --> s_0798[lp] + s_2852[lp] + s_3057[lp]	NODE_34_length_241180_cov_27.8.g4131	0
r_3297	DAG lipase (1-16:1, 2-16:1), lipid particle	Included by getModelFromHomology	s_3047[lp] + s_3657[lp] --> s_0798[lp] + s_2848[lp] + s_3672[lp]	NODE_246_length_24423_cov_26.3.g11137 or NODE_301_length_7724_cov_25.49.g11353	0
r_3316	PC phospholipase A2 (1-16:0, 2-16:1), lipid particle	Included by getModelFromHomology	s_3657[lp] + s_3693[lp] --> s_0798[lp] + s_2848[lp] + s_3694[lp]	NODE_34_length_241180_cov_27.8.g4131	0
r_3317	PC phospholipase A2 (1-16:1, 2-16:1), lipid particle	Included by getModelFromHomology	s_3657[lp] + s_3695[lp] --> s_0798[lp] + s_2848[lp] + s_3696[lp]	NODE_34_length_241180_cov_27.8.g4131	0
r_3318	PC phospholipase A2 (1-18:0, 2-16:1), lipid particle	Included by getModelFromHomology	s_3657[lp] + s_3697[lp] --> s_0798[lp] + s_2848[lp] + s_3698[lp]	NODE_34_length_241180_cov_27.8.g4131	0
r_3319	PC phospholipase A2 (1-18:1, 2-16:1), lipid particle	Included by getModelFromHomology	s_3657[lp] + s_3699[lp] --> s_0798[lp] + s_2848[lp] + s_3700[lp]	NODE_34_length_241180_cov_27.8.g4131	0
r_3320	PC phospholipase A2 (1-16:0, 2-18:1), lipid particle	Included by getModelFromHomology	s_3657[lp] + s_3701[lp] --> s_0798[lp] + s_2852[lp] + s_3694[lp]	NODE_34_length_241180_cov_27.8.g4131	0
r_3321	PC phospholipase A2 (1-16:1, 2-18:1), lipid particle	Included by getModelFromHomology	s_3657[lp] + s_3702[lp] --> s_0798[lp] + s_2852[lp] + s_3696[lp]	NODE_34_length_241180_cov_27.8.g4131	0
r_3322	PC phospholipase A2 (1-18:0, 2-18:1), lipid particle	Included by getModelFromHomology	s_3657[lp] + s_3703[lp] --> s_0798[lp] + s_2852[lp] + s_3698[lp]	NODE_34_length_241180_cov_27.8.g4131	0
r_3323	PC phospholipase A2 (1-18:1, 2-18:1), lipid particle	Included by getModelFromHomology	s_3657[lp] + s_3704[lp] --> s_0798[lp] + s_2852[lp] + s_3700[lp]	NODE_34_length_241180_cov_27.8.g4131	0
r_3324	PE phospholipase A2 (1-16:0, 2-16:1), lipid particle	Included by getModelFromHomology	s_3657[lp] + s_3705[lp] --> s_0798[lp] + s_2848[lp] + s_3685[lp]	NODE_34_length_241180_cov_27.8.g4131	0
r_3325	PE phospholipase A2 (1-16:1, 2-16:1), lipid particle	Included by getModelFromHomology	s_3657[lp] + s_3706[lp] --> s_0798[lp] + s_2848[lp] + s_3687[lp]	NODE_34_length_241180_cov_27.8.g4131	0
r_3326	PE phospholipase A2 (1-18:0, 2-16:1), lipid particle	Included by getModelFromHomology	s_3657[lp] + s_3707[lp] --> s_0798[lp] + s_2848[lp] + s_3689[lp]	NODE_34_length_241180_cov_27.8.g4131	0
r_3327	PE phospholipase A2 (1-18:1, 2-16:1), lipid particle	Included by getModelFromHomology	s_3657[lp] + s_3708[lp] --> s_0798[lp] + s_2848[lp] + s_3691[lp]	NODE_34_length_241180_cov_27.8.g4131	0
r_3328	PE phospholipase A2 (1-16:0, 2-18:1), lipid particle	Included by getModelFromHomology	s_3657[lp] + s_3686[lp] --> s_0798[lp] + s_2852[lp] + s_3685[lp]	NODE_34_length_241180_cov_27.8.g4131	0
r_3329	PE phospholipase A2 (1-16:1, 2-18:1), lipid particle	Included by getModelFromHomology	s_3657[lp] + s_3688[lp] --> s_0798[lp] + s_2852[lp] + s_3687[lp]	NODE_34_length_241180_cov_27.8.g4131	0
r_3330	PE phospholipase A2 (1-18:0, 2-18:1), lipid particle	Included by getModelFromHomology	s_3657[lp] + s_3690[lp] --> s_0798[lp] + s_2852[lp] + s_3689[lp]	NODE_34_length_241180_cov_27.8.g4131	0
r_3331	PE phospholipase A2 (1-18:1, 2-18:1), lipid particle	Included by getModelFromHomology	s_3657[lp] + s_3692[lp] --> s_0798[lp] + s_2852[lp] + s_3691[lp]	NODE_34_length_241180_cov_27.8.g4131	0
r_4045	uridine hydrolase	Included by getModelFromHomology	s_0803[c] + s_1556[c] --> s_0575[c] + s_1550[c]	NODE_18_length_335662_cov_27.1.g2694	0
r_0964	reduced glutathione via ABC system	Included by getModelFromHomology	s_0434[c] + s_0750[c] + s_0803[c] --> s_0394[c] + s_0753[v] + s_0794[c] + s_1322[c]	NODE_197_length_47566_cov_26.5.g10608	0
r_1028	taurcholate via ABC system	Included by getModelFromHomology	s_0434[c] + s_0803[c] + s_1473[c] --> s_0394[c] + s_0794[c] + s_1322[c] + s_1474[v]	NODE_28_length_253629_cov_26.6.g3610	0
r_1099	2-oxoadipate and 2-oxoglutarate transport	Included by getModelFromHomology	s_0177[m] + s_0180[c] <=> s_0176[c] + s_0182[m]	NODE_10_length_395589_cov_26.8.g1545	1
r_1101	4-aminobutyrate transport	Included by getModelFromHomology	s_0736[e] + s_0796[e] --> s_0734[c] + s_0794[c]	NODE_10_length_395589_cov_26.8.g1663 or NODE_13_length_366849_cov_26.4.g2019 or NODE_185_length_52541_cov_26.5.g10424 or NODE_220_length_35414_cov_26.9.g10887 or NODE_2_length_654939_cov_26.45.g343 or NODE_46_length_219541_cov_27.4.g5053 or NODE_60_length_174043_cov_33.4.g6024	0
r_1112	AKG transporter, mitochonrial	Included by getModelFromHomology	s_0180[c] + s_0524[m] <=> s_0182[m] + s_0522[c]	NODE_2_length_654939_cov_26.45.g393	1
r_1113	allantoate uniport	Included by getModelFromHomology	s_0406[e] --> s_0405[c]	NODE_103_length_117134_cov_27..g8133 or NODE_84_length_136552_cov_27.2.g7294	0
r_1115	ammonia transport	Included by getModelFromHomology	s_0420[e] <=> s_0419[c]	NODE_36_length_239177_cov_28.5.g4262 or NODE_79_length_145349_cov_27.4.g7060 or NODE_36_length_239177_cov_28.5.g4262 or NODE_79_length_145349_cov_27.4.g7060 or NODE_36_length_239177_cov_28.5.g4262 or NODE_79_length_145349_cov_27.4.g7060	1
r_1118	aspartate-glutamate transporter	Included by getModelFromHomology	s_0975[m] + s_0991[c] --> s_0973[c] + s_0993[m]	NODE_172_length_56796_cov_27.5.g10158	0
r_1119	biotin uptake	Included by getModelFromHomology	s_0452[e] + s_0796[e] --> s_0451[c] + s_0794[c]	NODE_2_length_654939_cov_26.45.g413	0
r_1120	carnithine-acetylcarnithine carrier	Included by getModelFromHomology	s_0023[m] + s_1235[c] --> s_0021[c] + s_1236[m]	NODE_252_length_22894_cov_25.9.g11179	0
r_1125	choline transport	Included by getModelFromHomology	s_0513[e] + s_0796[e] --> s_0512[c] + s_0794[c]	NODE_111_length_110367_cov_27..g8411 or NODE_158_length_71979_cov_27.1.g9855 or NODE_174_length_56537_cov_26.3.g10196 or NODE_241_length_26907_cov_27.1.g11080	0
r_1126	citrate transport	Included by getModelFromHomology	s_0068[m] + s_0522[c] <=> s_0066[c] + s_0524[m]	NODE_59_length_175307_cov_27.0.g5978 or NODE_90_length_126318_cov_26.7.g7566	1
r_1127	citrate transport	Included by getModelFromHomology	s_0522[c] + s_1361[m] <=> s_0524[m] + s_1360[c]	NODE_59_length_175307_cov_27.0.g5978 or NODE_90_length_126318_cov_26.7.g7566	1
r_1128	citrate transport	Included by getModelFromHomology	s_0522[c] + s_0941[m] <=> s_0524[m] + s_0940[c]	NODE_59_length_175307_cov_27.0.g5978 or NODE_90_length_126318_cov_26.7.g7566	1
r_1134	D-fructose transport	Included by getModelFromHomology	s_0554[e] + s_0796[e] --> s_0553[c] + s_0794[c]	NODE_45_length_221366_cov_26.9.g5005 or NODE_55_length_187800_cov_32.8.g5726 or NODE_214_length_37197_cov_26.8.g10822 or NODE_29_length_252949_cov_26.3.g3740 or NODE_45_length_221366_cov_26.9.g5004 or NODE_45_length_221366_cov_26.9.g5005 or NODE_55_length_187800_cov_32.8.g5726 or NODE_214_length_37197_cov_26.8.g10822 or NODE_29_length_252949_cov_26.3.g3740 or NODE_45_length_221366_cov_26.9.g5004 …	0
r_1135	D-galactose transport	Included by getModelFromHomology	s_0559[e] + s_0796[e] --> s_0558[c] + s_0794[c]	NODE_14_length_355240_cov_27.0.g2211 or NODE_178_length_54466_cov_26.7.g10292 or NODE_206_length_41826_cov_26.3.g10729 or NODE_214_length_37197_cov_26.8.g10822 or NODE_29_length_252949_cov_26.3.g3740 or NODE_45_length_221366_cov_26.9.g5004 or NODE_55_length_187800_cov_32.8.g5726 or NODE_214_length_37197_cov_26.8.g10822 or NODE_29_length_252949_cov_26.3.g3740 or NODE_45_length_221366_cov_26.9.g500…	0
r_1136	D-lactate transport	Included by getModelFromHomology	s_0026[e] + s_0796[e] <=> s_0025[c] + s_0794[c]	NODE_59_length_175307_cov_27.0.g5962	1
r_1139	D-mannose transport	Included by getModelFromHomology	s_0572[e] + s_0796[e] --> s_0571[c] + s_0794[c]	NODE_45_length_221366_cov_26.9.g5005 or NODE_55_length_187800_cov_32.8.g5726 or NODE_214_length_37197_cov_26.8.g10822 or NODE_29_length_252949_cov_26.3.g3740 or NODE_45_length_221366_cov_26.9.g5004 or NODE_45_length_221366_cov_26.9.g5005 or NODE_55_length_187800_cov_32.8.g5726 or NODE_214_length_37197_cov_26.8.g10822 or NODE_29_length_252949_cov_26.3.g3740 or NODE_45_length_221366_cov_26.9.g5004 …	0
r_1146	episterol transport	Included by getModelFromHomology	s_0659[e] <=> s_0657[c]	NODE_270_length_13318_cov_26.9.g11267 or NODE_43_length_222341_cov_26.6.g4849 or NODE_65_length_163929_cov_26.8.g6314 or NODE_68_length_158201_cov_27.6.g6494 or NODE_270_length_13318_cov_26.9.g11267 or NODE_43_length_222341_cov_26.6.g4849 or NODE_65_length_163929_cov_26.8.g6314 or NODE_68_length_158201_cov_27.6.g6494	1
r_1147	ergosterol transport	Included by getModelFromHomology	s_0668[e] <=> s_0666[c]	NODE_270_length_13318_cov_26.9.g11267 or NODE_43_length_222341_cov_26.6.g4849 or NODE_65_length_163929_cov_26.8.g6314 or NODE_68_length_158201_cov_27.6.g6494 or NODE_270_length_13318_cov_26.9.g11267 or NODE_43_length_222341_cov_26.6.g4849 or NODE_65_length_163929_cov_26.8.g6314 or NODE_68_length_158201_cov_27.6.g6494	1
r_1148	ergosterol transport	Included by getModelFromHomology	s_0665[ce] <=> s_0666[c]	NODE_270_length_13318_cov_26.9.g11267 or NODE_43_length_222341_cov_26.6.g4849 or NODE_65_length_163929_cov_26.8.g6314 or NODE_68_length_158201_cov_27.6.g6494 or NODE_270_length_13318_cov_26.9.g11267 or NODE_43_length_222341_cov_26.6.g4849 or NODE_65_length_163929_cov_26.8.g6314 or NODE_68_length_158201_cov_27.6.g6494	1
r_1149	ethanolamine transport	Included by getModelFromHomology	s_0684[e] <=> s_0683[c]	NODE_111_length_110367_cov_27..g8411 or NODE_158_length_71979_cov_27.1.g9855 or NODE_174_length_56537_cov_26.3.g10196 or NODE_241_length_26907_cov_27.1.g11080	1
r_1151	fadH2 transport	Included by getModelFromHomology	s_0690[m] --> s_0689[c]	NODE_7_length_410815_cov_26.94.g1197	0
r_1161	fecosterol transport	Included by getModelFromHomology	s_0702[e] <=> s_0700[c]	NODE_270_length_13318_cov_26.9.g11267 or NODE_43_length_222341_cov_26.6.g4849 or NODE_65_length_163929_cov_26.8.g6314 or NODE_68_length_158201_cov_27.6.g6494 or NODE_270_length_13318_cov_26.9.g11267 or NODE_43_length_222341_cov_26.6.g4849 or NODE_65_length_163929_cov_26.8.g6314 or NODE_68_length_158201_cov_27.6.g6494	1
r_1162	fecosterol transport	Included by getModelFromHomology	s_0699[ce] <=> s_0700[c]	NODE_270_length_13318_cov_26.9.g11267 or NODE_43_length_222341_cov_26.6.g4849 or NODE_65_length_163929_cov_26.8.g6314 or NODE_68_length_158201_cov_27.6.g6494 or NODE_270_length_13318_cov_26.9.g11267 or NODE_43_length_222341_cov_26.6.g4849 or NODE_65_length_163929_cov_26.8.g6314 or NODE_68_length_158201_cov_27.6.g6494	1
r_1166	glucose transport	Included by getModelFromHomology	s_0565[e] --> s_0563[c]	NODE_45_length_221366_cov_26.9.g5005 or NODE_55_length_187800_cov_32.8.g5726 or NODE_152_length_75466_cov_26.7.g9724 or NODE_20_length_327622_cov_27.4.g2852 or NODE_20_length_327622_cov_27.4.g2853 or NODE_22_length_283055_cov_26.7.g3056 or NODE_24_length_269354_cov_27.3.g3307 or NODE_24_length_269354_cov_27.3.g3308 or NODE_38_length_233147_cov_27.2.g4449 or NODE_38_length_233147_cov_27.2.g4479 or…	0
r_1168	glutathione transport	Included by getModelFromHomology	s_0750[c] <=> s_0753[v]	NODE_197_length_47566_cov_26.5.g10608 or NODE_53_length_196776_cov_30.8.g5548 or NODE_53_length_196776_cov_30.8.g5549 or NODE_197_length_47566_cov_26.5.g10608	1
r_1171	glycerol transport	Included by getModelFromHomology	s_0766[e] + s_0796[e] --> s_0765[c] + s_0794[c]	NODE_14_length_355240_cov_27.0.g2211 or NODE_178_length_54466_cov_26.7.g10292 or NODE_206_length_41826_cov_26.3.g10729 or NODE_244_length_26194_cov_28.4.g11117 or NODE_244_length_26194_cov_28.4.g11117	0
r_1172	glycerol transport via channel	Included by getModelFromHomology	s_0765[c] --> s_0766[e]	NODE_100_length_117988_cov_26..g8008 or NODE_132_length_93426_cov_27.9.g9130 or NODE_53_length_196776_cov_30.8.g5591 or NODE_77_length_146545_cov_27.4.g6944	0
r_1173	glycine transport	Included by getModelFromHomology	s_0796[e] + s_1004[e] <=> s_0794[c] + s_1003[c]	NODE_1_length_670061_cov_26.98.g100 or NODE_123_length_99989_cov_27.5.g8849	1
r_1175	GTP/GDP translocase	Included by getModelFromHomology	s_0741[m] + s_0785[c] + s_0794[c] --> s_0739[c] + s_0786[m] + s_0799[m]	NODE_2_length_654939_cov_26.45.g242	0
r_1177	inositol transport	Included by getModelFromHomology	s_0796[e] + s_1154[e] --> s_0794[c] + s_1153[c]	NODE_17_length_338202_cov_27.7.g2596 or NODE_43_length_222341_cov_26.6.g4841 or NODE_17_length_338202_cov_27.7.g2596 or NODE_43_length_222341_cov_26.6.g4841	0
r_1178	iron (II) transport	Included by getModelFromHomology	s_0925[e] --> s_0924[c]	NODE_2_length_654939_cov_26.45.g404 or NODE_54_length_193036_cov_28.0.g5653 or NODE_75_length_148317_cov_28.2.g6846	0
r_1183	L-alanine transport	Included by getModelFromHomology	s_0796[e] + s_0956[e] <=> s_0794[c] + s_0955[c]	NODE_1_length_670061_cov_26.98.g100 or NODE_123_length_99989_cov_27.5.g8849 or NODE_185_length_52541_cov_26.5.g10424	1
r_1184	L-arganine transport	Included by getModelFromHomology	s_0796[e] + s_0966[e] <=> s_0794[c] + s_0965[c]	NODE_1_length_670061_cov_26.98.g100 or NODE_123_length_99989_cov_27.5.g8849 or NODE_185_length_52541_cov_26.5.g10424	1
r_1186	L-asparagine transport	Included by getModelFromHomology	s_0796[e] + s_0970[e] <=> s_0794[c] + s_0969[c]	NODE_1_length_670061_cov_26.98.g100 or NODE_123_length_99989_cov_27.5.g8849 or NODE_185_length_52541_cov_26.5.g10424	1
r_1187	L-asparagine transport	Included by getModelFromHomology	s_0802[v] + s_0969[c] --> s_0794[c] + s_0972[v]	NODE_4_length_507526_cov_27.50.g801	0
r_1188	L-aspartate transport	Included by getModelFromHomology	s_0802[v] + s_0972[v] --> s_0794[c] + s_0969[c]	NODE_142_length_84891_cov_27.2.g9453 or NODE_73_length_150420_cov_28.7.g6768 or NODE_142_length_84891_cov_27.2.g9453 or NODE_73_length_150420_cov_28.7.g6768	0
r_1189	L-aspartate transport	Included by getModelFromHomology	s_0802[v] + s_0977[v] --> s_0794[c] + s_0973[c]	NODE_4_length_507526_cov_27.50.g763	0
r_1190	L-aspartate transport	Included by getModelFromHomology	s_0796[e] + s_0974[e] <=> s_0794[c] + s_0973[c]	NODE_220_length_35414_cov_26.9.g10886 or NODE_13_length_366849_cov_26.4.g2020	1
r_1191	L-carnitine transport	Included by getModelFromHomology	s_0022[e] <=> s_0021[c]	NODE_10_length_395589_cov_26.8.g1663 or NODE_126_length_97537_cov_27.6.g8944 or NODE_13_length_366849_cov_26.4.g2019 or NODE_2_length_654939_cov_26.45.g343 or NODE_60_length_174043_cov_33.4.g6024 or NODE_61_length_173278_cov_26.9.g6089	1
r_1192	L-cystine transport	Included by getModelFromHomology	s_0796[e] + s_0982[e] <=> s_0794[c] + s_0981[c]	NODE_220_length_35414_cov_26.9.g10886 or NODE_13_length_366849_cov_26.4.g2020 or NODE_13_length_366849_cov_26.4.g2019	1
r_1194	L-glutamate transport	Included by getModelFromHomology	s_0991[c] --> s_0993[m]	NODE_172_length_56796_cov_27.5.g10159	0
r_1195	L-glutamate transport	Included by getModelFromHomology	s_0802[v] + s_0996[v] --> s_0794[c] + s_0991[c]	NODE_4_length_507526_cov_27.50.g763	0
r_1196	L-glutamate transport	Included by getModelFromHomology	s_0796[e] + s_0992[e] <=> s_0794[c] + s_0991[c]	NODE_220_length_35414_cov_26.9.g10886 or NODE_53_length_196776_cov_30.8.g5570 or NODE_13_length_366849_cov_26.4.g2019	1
r_1197	L-glutamine transport	Included by getModelFromHomology	s_0802[v] + s_0999[c] --> s_0794[c] + s_1002[v]	NODE_4_length_507526_cov_27.50.g801	0
r_1198	L-glutamine transport	Included by getModelFromHomology	s_0802[v] + s_1002[v] --> s_0794[c] + s_0999[c]	NODE_142_length_84891_cov_27.2.g9453 or NODE_73_length_150420_cov_28.7.g6768 or NODE_142_length_84891_cov_27.2.g9453 or NODE_73_length_150420_cov_28.7.g6768	0
r_1199	L-glutamine transport	Included by getModelFromHomology	s_0796[e] + s_1000[e] <=> s_0794[c] + s_0999[c]	NODE_220_length_35414_cov_26.9.g10886 or NODE_53_length_196776_cov_30.8.g5570 or NODE_13_length_366849_cov_26.4.g2019	1
r_1201	L-histidine transport	Included by getModelFromHomology	s_0796[e] + s_1007[e] <=> s_0794[c] + s_1006[c]	NODE_116_length_106348_cov_27..g8630 or NODE_123_length_99989_cov_27.5.g8849 or NODE_126_length_97537_cov_27.6.g8945 or NODE_134_length_90674_cov_26.0.g9219 or NODE_2_length_654939_cov_26.45.g342 or NODE_2_length_654939_cov_26.45.g343 or NODE_51_length_199863_cov_26.9.g5418 or NODE_116_length_106348_cov_27..g8630 or NODE_123_length_99989_cov_27.5.g8849 or NODE_126_length_97537_cov_27.6.g8944 or N…	1
r_1203	L-isoleucine transport	Included by getModelFromHomology	s_0802[v] + s_1016[c] --> s_0794[c] + s_1019[v]	NODE_4_length_507526_cov_27.50.g801	0
r_1204	L-isoleucine transport	Included by getModelFromHomology	s_0802[v] + s_1019[v] --> s_0794[c] + s_1016[c]	NODE_142_length_84891_cov_27.2.g9453 or NODE_73_length_150420_cov_28.7.g6768 or NODE_142_length_84891_cov_27.2.g9453 or NODE_73_length_150420_cov_28.7.g6768	0
r_1205	L-isoleucine transport	Included by getModelFromHomology	s_0796[e] + s_1017[e] <=> s_0794[c] + s_1016[c]	NODE_8_length_406910_cov_27.48.g1391 or NODE_53_length_196776_cov_30.8.g5570 or NODE_13_length_366849_cov_26.4.g2019	1
r_1206	L-lactate transport	Included by getModelFromHomology	s_0063[c] <=> s_0065[m]	NODE_59_length_175307_cov_27.0.g5962	1
r_1207	L-lactate transport	Included by getModelFromHomology	s_0064[e] + s_0796[e] --> s_0063[c] + s_0794[c]	NODE_59_length_175307_cov_27.0.g5962	0
r_1209	L-leucine transport, vacuoluar	Included by getModelFromHomology	s_0802[v] + s_1021[c] --> s_0794[c] + s_1024[v]	NODE_4_length_507526_cov_27.50.g801	0
r_1210	L-leucine transport, vacuoluar	Included by getModelFromHomology	s_0802[v] + s_1024[v] --> s_0794[c] + s_1021[c]	NODE_142_length_84891_cov_27.2.g9453 or NODE_73_length_150420_cov_28.7.g6768 or NODE_142_length_84891_cov_27.2.g9453 or NODE_73_length_150420_cov_28.7.g6768	0
r_1211	L-leucine transport	Included by getModelFromHomology	s_0796[e] + s_1022[e] <=> s_0794[c] + s_1021[c]	NODE_8_length_406910_cov_27.48.g1390 or NODE_32_length_245437_cov_26.5.g3962 or NODE_13_length_366849_cov_26.4.g2019	1
r_1213	L-lysine transport	Included by getModelFromHomology	s_0796[e] + s_1026[e] <=> s_0794[c] + s_1025[c]	NODE_8_length_406910_cov_27.48.g1390 or NODE_32_length_245437_cov_26.5.g3962 or NODE_13_length_366849_cov_26.4.g2019	1
r_1214	L-methionine transport	Included by getModelFromHomology	s_0796[e] + s_1030[e] <=> s_0794[c] + s_1029[c]	NODE_8_length_406910_cov_27.48.g1390 or NODE_32_length_245437_cov_26.5.g3962 or NODE_13_length_366849_cov_26.4.g2019	1
r_1215	L-phenylalanine transport	Included by getModelFromHomology	s_0796[e] + s_1033[e] <=> s_0794[c] + s_1032[c]	NODE_8_length_406910_cov_27.48.g1390 or NODE_32_length_245437_cov_26.5.g3962 or NODE_13_length_366849_cov_26.4.g2019	1
r_1216	L-proline transport	Included by getModelFromHomology	s_0796[e] + s_1036[e] <=> s_0794[c] + s_1035[c]	NODE_8_length_406910_cov_27.48.g1390 or NODE_32_length_245437_cov_26.5.g3962 or NODE_13_length_366849_cov_26.4.g2019	1
r_1217	L-serine transport	Included by getModelFromHomology	s_0796[e] + s_1041[e] <=> s_0794[c] + s_1039[c]	NODE_8_length_406910_cov_27.48.g1390 or NODE_32_length_245437_cov_26.5.g3962 or NODE_13_length_366849_cov_26.4.g2019	1
r_1218	L-threonine transport	Included by getModelFromHomology	s_0796[e] + s_1046[e] <=> s_0794[c] + s_1045[c]	NODE_8_length_406910_cov_27.48.g1390 or NODE_32_length_245437_cov_26.5.g3962 or NODE_13_length_366849_cov_26.4.g2019	1
r_1219	L-tryptophan transport	Included by getModelFromHomology	s_0796[e] + s_1049[e] <=> s_0794[c] + s_1048[c]	NODE_8_length_406910_cov_27.48.g1390 or NODE_32_length_245437_cov_26.5.g3962 or NODE_13_length_366849_cov_26.4.g2019	1
r_1221	L-tyrosine transport	Included by getModelFromHomology	s_0802[v] + s_1051[c] --> s_0794[c] + s_1055[v]	NODE_4_length_507526_cov_27.50.g801	0
r_1222	L-tyrosine transport	Included by getModelFromHomology	s_0802[v] + s_1055[v] --> s_0794[c] + s_1051[c]	NODE_142_length_84891_cov_27.2.g9453 or NODE_73_length_150420_cov_28.7.g6768 or NODE_142_length_84891_cov_27.2.g9453 or NODE_73_length_150420_cov_28.7.g6768	0
r_1223	L-tyrosine transport	Included by getModelFromHomology	s_0796[e] + s_1052[e] <=> s_0794[c] + s_1051[c]	NODE_65_length_163929_cov_26.8.g6322 or NODE_32_length_245437_cov_26.5.g3962 or NODE_134_length_90674_cov_26.0.g9219	1
r_1224	L-valine transport	Included by getModelFromHomology	s_0796[e] + s_1057[e] <=> s_0794[c] + s_1056[c]	NODE_65_length_163929_cov_26.8.g6322 or NODE_32_length_245437_cov_26.5.g3962 or NODE_134_length_90674_cov_26.0.g9219	1
r_1225	lanosterol transport	Included by getModelFromHomology	s_1061[e] <=> s_1059[c]	NODE_270_length_13318_cov_26.9.g11267 or NODE_43_length_222341_cov_26.6.g4849 or NODE_65_length_163929_cov_26.8.g6314 or NODE_68_length_158201_cov_27.6.g6494 or NODE_270_length_13318_cov_26.9.g11267 or NODE_43_length_222341_cov_26.6.g4849 or NODE_65_length_163929_cov_26.8.g6314 or NODE_68_length_158201_cov_27.6.g6494	1
r_1227	maltose transport	Included by getModelFromHomology	s_0796[e] + s_1106[e] --> s_0794[c] + s_1105[c]	NODE_152_length_75466_cov_26.7.g9724 or NODE_20_length_327622_cov_27.4.g2853 or NODE_22_length_283055_cov_26.7.g3056 or NODE_24_length_269354_cov_27.3.g3308 or NODE_38_length_233147_cov_27.2.g4479 or NODE_4_length_507526_cov_27.50.g723 or NODE_54_length_193036_cov_28.0.g5680 or NODE_152_length_75466_cov_26.7.g9724 or NODE_20_length_327622_cov_27.4.g2852 or NODE_20_length_327622_cov_27.4.g2853 or …	0
r_1229	NAD transport	Included by getModelFromHomology	s_1198[c] --> s_1200[m]	NODE_9_length_401396_cov_27.21.g1469	0
r_1230	NAD transport	Included by getModelFromHomology	s_0585[m] + s_1198[c] --> s_0584[c] + s_1200[m]	NODE_9_length_401396_cov_27.21.g1469	0
r_1231	NAD transport	Included by getModelFromHomology	s_0424[m] + s_1198[c] --> s_0423[c] + s_1200[m]	NODE_9_length_401396_cov_27.21.g1469	0
r_1232	NAD transport	Included by getModelFromHomology	s_0616[m] + s_1198[c] --> s_0615[c] + s_1200[m]	NODE_9_length_401396_cov_27.21.g1469	0
r_1237	ornithine transport	Included by getModelFromHomology	s_0794[c] + s_1268[m] <=> s_0799[m] + s_1266[c]	NODE_56_length_186747_cov_27.1.g5745	1
r_1238	orntithine transport	Included by getModelFromHomology	s_0796[e] + s_1267[e] <=> s_0794[c] + s_1266[c]	NODE_134_length_90674_cov_26.0.g9218 or NODE_10_length_395589_cov_26.8.g1670	1
r_1241	pantothenate transport	Included by getModelFromHomology	s_0032[e] + s_0796[e] <=> s_0031[c] + s_0794[c]	NODE_1_length_670061_cov_26.98.g163 or NODE_1_length_670061_cov_26.98.g164	1
r_1244	phosphate transport	Included by getModelFromHomology	s_0796[e] + s_1324[e] <=> s_0794[c] + s_1322[c]	NODE_122_length_100011_cov_27..g8819	1
r_1245	phosphate transport	Included by getModelFromHomology	s_0794[c] + s_1322[c] --> s_0799[m] + s_1326[m]	NODE_138_length_88552_cov_28.1.g9301 or NODE_5_length_424989_cov_27.61.g869 or NODE_138_length_88552_cov_28.1.g9301	0
r_1249	potassium transport	Included by getModelFromHomology	s_0796[e] + s_1374[e] <=> s_0794[c] + s_1373[c]	NODE_160_length_70752_cov_27.5.g9911 or NODE_2_length_654939_cov_26.45.g397 or NODE_9_length_401396_cov_27.21.g1458	1
r_1251	putrescine transport	Included by getModelFromHomology	s_0794[c] + s_1390[e] <=> s_0796[e] + s_1389[c]	NODE_12_length_368260_cov_29.4.g1877 or NODE_173_length_56602_cov_26.7.g10177 or NODE_17_length_338202_cov_27.7.g2540 or NODE_2_length_654939_cov_26.45.g399 or NODE_2_length_654939_cov_26.45.g457 or NODE_69_length_158162_cov_26.5.g6540 or NODE_73_length_150420_cov_28.7.g6762 or NODE_182_length_54048_cov_27.0.g10361	1
r_1252	putrescine transport	Included by getModelFromHomology	s_0802[v] + s_1389[c] <=> s_0794[c] + s_1391[v]	NODE_12_length_368260_cov_29.4.g1877 or NODE_173_length_56602_cov_26.7.g10177 or NODE_17_length_338202_cov_27.7.g2540 or NODE_2_length_654939_cov_26.45.g399 or NODE_2_length_654939_cov_26.45.g457 or NODE_69_length_158162_cov_26.5.g6540 or NODE_73_length_150420_cov_28.7.g6762 or NODE_182_length_54048_cov_27.0.g10361	1
r_1254	pyruvate transport	Included by getModelFromHomology	s_0796[e] + s_1400[e] <=> s_0794[c] + s_1399[c]	NODE_59_length_175307_cov_27.0.g5962	1
r_1255	S-adenosyl-L-methionine transport	Included by getModelFromHomology	s_0796[e] + s_1418[e] --> s_0794[c] + s_1416[c]	NODE_60_length_174043_cov_33.4.g6024	0
r_1256	S-adenosyl-L-methionine transport	Included by getModelFromHomology	s_1416[c] <=> s_1419[m]	NODE_3_length_556175_cov_27.01.g598	1
r_1257	S-methylmethionine permease	Included by getModelFromHomology	s_0796[e] + s_1425[e] --> s_0794[c] + s_1424[c]	NODE_123_length_99989_cov_27.5.g8849	0
r_1258	sodium proton antiporter	Included by getModelFromHomology	s_0796[e] + s_1437[c] <=> s_0794[c] + s_1438[e]	NODE_160_length_70752_cov_27.5.g9911 or NODE_10_length_395589_cov_26.8.g1606 or NODE_143_length_84787_cov_27.5.g9467	1
r_1260	spermidine transport	Included by getModelFromHomology	s_0794[c] + s_1440[e] <=> s_0796[e] + s_1439[c]	NODE_126_length_97537_cov_27.6.g8944 or NODE_10_length_395589_cov_26.8.g1663 or NODE_51_length_199863_cov_26.9.g5418	1
r_1261	spermidine transport	Included by getModelFromHomology	s_0802[v] + s_1439[c] <=> s_0794[c] + s_1441[v]	NODE_12_length_368260_cov_29.4.g1877 or NODE_173_length_56602_cov_26.7.g10177 or NODE_17_length_338202_cov_27.7.g2540 or NODE_2_length_654939_cov_26.45.g399 or NODE_2_length_654939_cov_26.45.g457 or NODE_69_length_158162_cov_26.5.g6540 or NODE_73_length_150420_cov_28.7.g6762 or NODE_182_length_54048_cov_27.0.g10361	1
r_1262	spermine transport	Included by getModelFromHomology	s_0794[c] + s_1443[e] <=> s_0796[e] + s_1442[c]	NODE_14_length_355240_cov_27.0.g2215 or NODE_17_length_338202_cov_27.7.g2540 or NODE_220_length_35414_cov_26.9.g10880 or NODE_6_length_411765_cov_27.80.g1092 or NODE_73_length_150420_cov_28.7.g6763 or NODE_90_length_126318_cov_26.7.g7585 or NODE_12_length_368260_cov_29.4.g1877 or NODE_173_length_56602_cov_26.7.g10177 or NODE_17_length_338202_cov_27.7.g2540 or NODE_2_length_654939_cov_26.45.g399 o…	1
r_1263	spermine transport	Included by getModelFromHomology	s_0802[v] + s_1442[c] <=> s_0794[c] + s_1444[v]	NODE_14_length_355240_cov_27.0.g2215 or NODE_17_length_338202_cov_27.7.g2540 or NODE_220_length_35414_cov_26.9.g10880 or NODE_6_length_411765_cov_27.80.g1092 or NODE_73_length_150420_cov_28.7.g6763 or NODE_90_length_126318_cov_26.7.g7585 or NODE_12_length_368260_cov_29.4.g1877 or NODE_173_length_56602_cov_26.7.g10177 or NODE_17_length_338202_cov_27.7.g2540 or NODE_2_length_654939_cov_26.45.g399 o…	1
r_1265	succinate-fumarate transport	Included by getModelFromHomology	s_0727[m] + s_1458[c] --> s_0725[c] + s_1460[m]	NODE_115_length_107921_cov_27..g8601	0
r_1266	sulfate uniport	Included by getModelFromHomology	s_1468[e] --> s_1467[c]	NODE_62_length_171748_cov_27.3.g6106 or NODE_18_length_335662_cov_27.1.g2652 or NODE_22_length_283055_cov_26.7.g3090	0
r_1270	thiamine transport	Included by getModelFromHomology	s_0796[e] + s_1490[e] --> s_0794[c] + s_1489[c]	NODE_35_length_240790_cov_27.3.g4187 or NODE_90_length_126318_cov_26.7.g7571 or NODE_90_length_126318_cov_26.7.g7571	0
r_1271	UDPgalactose transport	Included by getModelFromHomology	s_1541[c] --> s_1542[g]	NODE_222_length_35094_cov_26.3.g10904	0
r_1272	uracil transport	Included by getModelFromHomology	s_0796[e] + s_1551[e] --> s_0794[c] + s_1550[c]	NODE_16_length_349410_cov_26.6.g2360	0
r_1273	urea transport	Included by getModelFromHomology	2.0 s_0796[e] + s_1553[e] <=> 2.0 s_0794[c] + s_1552[c]	NODE_13_length_366849_cov_26.4.g2053 or NODE_57_length_176316_cov_27.6.g5805 or NODE_71_length_155431_cov_26.5.g6641	1
r_1274	uridine transport	Included by getModelFromHomology	s_0796[e] + s_1557[e] --> s_0794[c] + s_1556[c]	NODE_16_length_349410_cov_26.6.g2360 or NODE_35_length_240790_cov_27.3.g4185 or NODE_90_length_126318_cov_26.7.g7571	0
r_1278	zymosterol transport	Included by getModelFromHomology	s_1571[e] <=> s_1568[ce]	NODE_270_length_13318_cov_26.9.g11267 or NODE_43_length_222341_cov_26.6.g4849 or NODE_65_length_163929_cov_26.8.g6314 or NODE_68_length_158201_cov_27.6.g6494 or NODE_270_length_13318_cov_26.9.g11267 or NODE_43_length_222341_cov_26.6.g4849 or NODE_65_length_163929_cov_26.8.g6314 or NODE_68_length_158201_cov_27.6.g6494	1
r_2079	trehalose transporter	Included by getModelFromHomology	s_0794[c] + s_1520[c] <=> s_0796[e] + s_1521[e]	NODE_152_length_75466_cov_26.7.g9724 or NODE_24_length_269354_cov_27.3.g3307 or NODE_24_length_269354_cov_27.3.g3308 or NODE_38_length_233147_cov_27.2.g4478 or NODE_38_length_233147_cov_27.2.g4479 or NODE_4_length_507526_cov_27.50.g723 or NODE_54_length_193036_cov_28.0.g5680 or NODE_66_length_161770_cov_28.0.g6347	1
r_2132	oxoglutarate/malate exchange	Included by getModelFromHomology	s_0066[c] + s_0182[m] --> s_0068[m] + s_0180[c]	NODE_10_length_395589_cov_26.8.g1545	0
r_1603	4-amino-5-hydroxymethyl-2-methylpyrimidine synthetase	Included by getModelFromHomology	s_0300[c] --> s_0270[c] + s_0775[c] + s_0794[c] + s_1322[c]	NODE_62_length_171748_cov_27.3.g6117 or NODE_53_length_196776_cov_30.8.g5575	0
r_1642	adenosine 3',5'-bisphosphate transport	Included by getModelFromHomology	s_0390[c] <=> s_0392[m]	NODE_14_length_355240_cov_27.0.g2142	1
r_1658	asparagine transport	Included by getModelFromHomology	s_0969[c] --> s_0971[m]	NODE_134_length_90674_cov_26.0.g9218 or NODE_51_length_199863_cov_26.9.g5418	0
r_1667	bicarbonate formation	Included by getModelFromHomology	s_0456[c] + s_0803[c] <=> s_0445[c] + s_0794[c]	NODE_59_length_175307_cov_27.0.g5937	1
r_1684	choline transport	Included by getModelFromHomology	s_0511[ce] <=> s_0512[c]	NODE_111_length_110367_cov_27..g8411 or NODE_158_length_71979_cov_27.1.g9855 or NODE_174_length_56537_cov_26.3.g10196 or NODE_241_length_26907_cov_27.1.g11080 or NODE_84_length_136552_cov_27.2.g7293	1
r_1707	D-arabinose transport	Included by getModelFromHomology	s_0549[e] <=> s_0548[c]	NODE_214_length_37197_cov_26.8.g10822 or NODE_29_length_252949_cov_26.3.g3740 or NODE_45_length_221366_cov_26.9.g5004 or NODE_45_length_221366_cov_26.9.g5005 or NODE_55_length_187800_cov_32.8.g5726 or NODE_214_length_37197_cov_26.8.g10822 or NODE_29_length_252949_cov_26.3.g3740 or NODE_45_length_221366_cov_26.9.g5004 or NODE_55_length_187800_cov_32.8.g5726	1
r_1717	D-sorbitol transport	Included by getModelFromHomology	s_0562[e] <=> s_0561[c]	NODE_45_length_221366_cov_26.9.g5005 or NODE_55_length_187800_cov_32.8.g5726 or NODE_45_length_221366_cov_26.9.g5005 or NODE_55_length_187800_cov_32.8.g5726 or NODE_45_length_221366_cov_26.9.g5005 or NODE_55_length_187800_cov_32.8.g5726 or NODE_45_length_221366_cov_26.9.g5005 or NODE_55_length_187800_cov_32.8.g5726	1
r_1719	D-xylose transport	Included by getModelFromHomology	s_0579[e] <=> s_0578[c]	NODE_214_length_37197_cov_26.8.g10822 or NODE_29_length_252949_cov_26.3.g3740 or NODE_45_length_221366_cov_26.9.g5004 or NODE_55_length_187800_cov_32.8.g5726	1
r_1729	deoxyadenylate kinase	Included by getModelFromHomology	s_0434[c] + s_0584[c] <=> s_0394[c] + s_0582[c]	NODE_4_length_507526_cov_27.50.g766	1
r_1735	deoxyuridine transport	Included by getModelFromHomology	s_0139[e] --> s_0138[c]	NODE_16_length_349410_cov_26.6.g2360 or NODE_35_length_240790_cov_27.3.g4185 or NODE_90_length_126318_cov_26.7.g7571	0
r_1811	glycine transport	Included by getModelFromHomology	s_1003[c] <=> s_1005[m]	NODE_93_length_125225_cov_27.2.g7728	1
r_1877	L-arabinoase transport	Included by getModelFromHomology	s_0964[e] <=> s_0963[c]	NODE_214_length_37197_cov_26.8.g10822 or NODE_29_length_252949_cov_26.3.g3740 or NODE_45_length_221366_cov_26.9.g5004 or NODE_45_length_221366_cov_26.9.g5005 or NODE_55_length_187800_cov_32.8.g5726 or NODE_214_length_37197_cov_26.8.g10822 or NODE_29_length_252949_cov_26.3.g3740 or NODE_45_length_221366_cov_26.9.g5004 or NODE_55_length_187800_cov_32.8.g5726	1
r_1882	L-carnitine transport	Included by getModelFromHomology	s_0023[m] --> s_0021[c]	NODE_252_length_22894_cov_25.9.g11179	0
r_1907	L-serine transport	Included by getModelFromHomology	s_1039[c] <=> s_1040[er]	NODE_46_length_219541_cov_27.4.g5053	1
r_1908	L-sorbitol transport	Included by getModelFromHomology	s_0990[e] <=> s_0989[c]	NODE_45_length_221366_cov_26.9.g5005 or NODE_55_length_187800_cov_32.8.g5726 or NODE_45_length_221366_cov_26.9.g5005 or NODE_55_length_187800_cov_32.8.g5726 or NODE_45_length_221366_cov_26.9.g5005 or NODE_55_length_187800_cov_32.8.g5726 or NODE_45_length_221366_cov_26.9.g5005 or NODE_55_length_187800_cov_32.8.g5726	1
r_1910	L-sorbose transport	Included by getModelFromHomology	s_1044[e] <=> s_1043[c]	NODE_45_length_221366_cov_26.9.g5005 or NODE_55_length_187800_cov_32.8.g5726 or NODE_214_length_37197_cov_26.8.g10822 or NODE_29_length_252949_cov_26.3.g3740 or NODE_45_length_221366_cov_26.9.g5004 or NODE_45_length_221366_cov_26.9.g5005 or NODE_55_length_187800_cov_32.8.g5726 or NODE_214_length_37197_cov_26.8.g10822 or NODE_29_length_252949_cov_26.3.g3740 or NODE_45_length_221366_cov_26.9.g5004 …	1
r_1935	methionine transport	Included by getModelFromHomology	s_1031[m] --> s_1029[c]	NODE_30_length_247314_cov_27.1.g3802	0
r_1976	O-acetylcarnintine transport into mitochondria	Included by getModelFromHomology	s_1235[c] --> s_1236[m]	NODE_252_length_22894_cov_25.9.g11179	0
r_2008	phosphate transport	Included by getModelFromHomology	s_1322[c] <=> s_1329[v]	NODE_122_length_100011_cov_27..g8819	1
r_2040	riboflavin transport	Included by getModelFromHomology	s_1406[e] --> s_1405[c]	NODE_114_length_108755_cov_29..g8556	0
r_2041	ribose transporter	Included by getModelFromHomology	s_0576[e] --> s_0575[c]	NODE_214_length_37197_cov_26.8.g10822 or NODE_29_length_252949_cov_26.3.g3740 or NODE_45_length_221366_cov_26.9.g5004 or NODE_45_length_221366_cov_26.9.g5005 or NODE_55_length_187800_cov_32.8.g5726 or NODE_214_length_37197_cov_26.8.g10822 or NODE_29_length_252949_cov_26.3.g3740 or NODE_45_length_221366_cov_26.9.g5004 or NODE_55_length_187800_cov_32.8.g5726	0
r_2045	serine transport	Included by getModelFromHomology	s_1039[c] <=> s_1042[m]	NODE_126_length_97537_cov_27.6.g8944	1
r_2072	threonine transport	Included by getModelFromHomology	s_1045[c] --> s_1047[m]	NODE_126_length_97537_cov_27.6.g8945	0
r_2105	xylitol transport	Included by getModelFromHomology	s_1567[e] <=> s_1566[c]	NODE_45_length_221366_cov_26.9.g5005 or NODE_55_length_187800_cov_32.8.g5726	1
r_2107	zymosterol transport	Included by getModelFromHomology	s_1568[ce] <=> s_1569[c]	NODE_270_length_13318_cov_26.9.g11267 or NODE_43_length_222341_cov_26.6.g4849 or NODE_65_length_163929_cov_26.8.g6314 or NODE_68_length_158201_cov_27.6.g6494 or NODE_270_length_13318_cov_26.9.g11267 or NODE_43_length_222341_cov_26.6.g4849 or NODE_65_length_163929_cov_26.8.g6314 or NODE_68_length_158201_cov_27.6.g6494	1
r_3545	L-serine transport, cytoplasm-ER membrane	Included by getModelFromHomology	s_1039[c] <=> s_3107[erm]	NODE_185_length_52541_cov_26.5.g10424	1
r_3605	phosphate transport, cytoplasm-cell envelope	Included by getModelFromHomology	s_1322[c] <=> s_3536[ce]	NODE_122_length_100011_cov_27..g8819	1
r_3649	phosphate transport, cytoplasm-vacuolar membrane	Included by getModelFromHomology	s_1322[c] <=> s_2977[vm]	NODE_122_length_100011_cov_27..g8819	1
r_3813	phosphatidyl-L-serine (1-16:0, 2-16:1) transport, ER membrane-Golgi membrane	Included by getModelFromHomology	s_3109[erm] <=> s_3145[gm]	NODE_136_length_89519_cov_28.0.g9275 or NODE_11_length_392942_cov_27.0.g1805 or NODE_37_length_235433_cov_27.6.g4378	1
r_3814	phosphatidyl-L-serine (1-16:1, 2-16:1) transport, ER membrane-Golgi membrane	Included by getModelFromHomology	s_3110[erm] <=> s_3149[gm]	NODE_136_length_89519_cov_28.0.g9275 or NODE_11_length_392942_cov_27.0.g1805 or NODE_37_length_235433_cov_27.6.g4378	1
r_3815	phosphatidyl-L-serine (1-18:0, 2-16:1) transport, ER membrane-Golgi membrane	Included by getModelFromHomology	s_3111[erm] <=> s_3151[gm]	NODE_136_length_89519_cov_28.0.g9275 or NODE_11_length_392942_cov_27.0.g1805 or NODE_37_length_235433_cov_27.6.g4378	1
r_3816	phosphatidyl-L-serine (1-18:1, 2-16:1) transport, ER membrane-Golgi membrane	Included by getModelFromHomology	s_3112[erm] <=> s_3153[gm]	NODE_136_length_89519_cov_28.0.g9275 or NODE_11_length_392942_cov_27.0.g1805 or NODE_37_length_235433_cov_27.6.g4378	1
r_3817	phosphatidyl-L-serine (1-16:0, 2-18:1) transport, ER membrane-Golgi membrane	Included by getModelFromHomology	s_3113[erm] <=> s_3155[gm]	NODE_136_length_89519_cov_28.0.g9275 or NODE_11_length_392942_cov_27.0.g1805 or NODE_37_length_235433_cov_27.6.g4378	1
r_3818	phosphatidyl-L-serine (1-16:1, 2-18:1) transport, ER membrane-Golgi membrane	Included by getModelFromHomology	s_3114[erm] <=> s_3157[gm]	NODE_136_length_89519_cov_28.0.g9275 or NODE_11_length_392942_cov_27.0.g1805 or NODE_37_length_235433_cov_27.6.g4378	1
r_3819	phosphatidyl-L-serine (1-18:0, 2-18:1) transport, ER membrane-Golgi membrane	Included by getModelFromHomology	s_3115[erm] <=> s_3159[gm]	NODE_136_length_89519_cov_28.0.g9275 or NODE_11_length_392942_cov_27.0.g1805 or NODE_37_length_235433_cov_27.6.g4378	1
r_3820	phosphatidyl-L-serine (1-18:1, 2-18:1) transport, ER membrane-Golgi membrane	Included by getModelFromHomology	s_3116[erm] <=> s_3161[gm]	NODE_136_length_89519_cov_28.0.g9275 or NODE_11_length_392942_cov_27.0.g1805 or NODE_37_length_235433_cov_27.6.g4378	1
r_3821	phosphatidylethanolamine (1-16:0, 2-16:1) transport, Golgi membrane-ER membrane	Included by getModelFromHomology	s_3148[gm] <=> s_3181[erm]	NODE_11_length_392942_cov_27.0.g1805 or NODE_17_length_338202_cov_27.7.g2520 or NODE_37_length_235433_cov_27.6.g4378	1
r_3822	phosphatidylethanolamine (1-16:1, 2-16:1) transport, Golgi membrane-ER membrane	Included by getModelFromHomology	s_3150[gm] <=> s_3185[erm]	NODE_11_length_392942_cov_27.0.g1805 or NODE_17_length_338202_cov_27.7.g2520 or NODE_37_length_235433_cov_27.6.g4378	1
r_3823	phosphatidylethanolamine (1-18:0, 2-16:1) transport, Golgi membrane-ER membrane	Included by getModelFromHomology	s_3152[gm] <=> s_3187[erm]	NODE_11_length_392942_cov_27.0.g1805 or NODE_17_length_338202_cov_27.7.g2520 or NODE_37_length_235433_cov_27.6.g4378	1
r_3824	phosphatidylethanolamine (1-18:1, 2-16:1) transport, Golgi membrane-ER membrane	Included by getModelFromHomology	s_3154[gm] <=> s_3189[erm]	NODE_11_length_392942_cov_27.0.g1805 or NODE_17_length_338202_cov_27.7.g2520 or NODE_37_length_235433_cov_27.6.g4378	1
r_3825	phosphatidylethanolamine (1-16:0, 2-18:1) transport, Golgi membrane-ER membrane	Included by getModelFromHomology	s_3156[gm] <=> s_3191[erm]	NODE_11_length_392942_cov_27.0.g1805 or NODE_17_length_338202_cov_27.7.g2520 or NODE_37_length_235433_cov_27.6.g4378	1
r_3826	phosphatidylethanolamine (1-16:1, 2-18:1) transport, Golgi membrane-ER membrane	Included by getModelFromHomology	s_3158[gm] <=> s_3193[erm]	NODE_11_length_392942_cov_27.0.g1805 or NODE_17_length_338202_cov_27.7.g2520 or NODE_37_length_235433_cov_27.6.g4378	1
r_3827	phosphatidylethanolamine (1-18:0, 2-18:1) transport, Golgi membrane-ER membrane	Included by getModelFromHomology	s_3160[gm] <=> s_3195[erm]	NODE_11_length_392942_cov_27.0.g1805 or NODE_17_length_338202_cov_27.7.g2520 or NODE_37_length_235433_cov_27.6.g4378	1
r_3828	phosphatidylethanolamine (1-18:1, 2-18:1) transport, Golgi membrane-ER membrane	Included by getModelFromHomology	s_3162[gm] <=> s_3197[erm]	NODE_11_length_392942_cov_27.0.g1805 or NODE_17_length_338202_cov_27.7.g2520 or NODE_37_length_235433_cov_27.6.g4378	1
r_3885	phosphatidylethanolamine (1-16:0, 2-16:1) transport, ER membrane-cell envelope	Included by getModelFromHomology	s_3181[erm] <=> s_3465[ce]	NODE_11_length_392942_cov_27.0.g1805 or NODE_17_length_338202_cov_27.7.g2520 or NODE_37_length_235433_cov_27.6.g4378	1
r_3886	phosphatidylethanolamine (1-16:1, 2-16:1) transport, ER membrane-cell envelope	Included by getModelFromHomology	s_3185[erm] <=> s_3467[ce]	NODE_11_length_392942_cov_27.0.g1805 or NODE_17_length_338202_cov_27.7.g2520 or NODE_37_length_235433_cov_27.6.g4378	1
r_3887	phosphatidylethanolamine (1-18:0, 2-16:1) transport, ER membrane-cell envelope	Included by getModelFromHomology	s_3187[erm] <=> s_3469[ce]	NODE_11_length_392942_cov_27.0.g1805 or NODE_17_length_338202_cov_27.7.g2520 or NODE_37_length_235433_cov_27.6.g4378	1
r_3888	phosphatidylethanolamine (1-18:1, 2-16:1) transport, ER membrane-cell envelope	Included by getModelFromHomology	s_3189[erm] <=> s_3471[ce]	NODE_11_length_392942_cov_27.0.g1805 or NODE_17_length_338202_cov_27.7.g2520 or NODE_37_length_235433_cov_27.6.g4378	1
r_3889	phosphatidylethanolamine (1-16:0, 2-18:1) transport, ER membrane-cell envelope	Included by getModelFromHomology	s_3191[erm] <=> s_3473[ce]	NODE_11_length_392942_cov_27.0.g1805 or NODE_17_length_338202_cov_27.7.g2520 or NODE_37_length_235433_cov_27.6.g4378	1
r_3890	phosphatidylethanolamine (1-16:1, 2-18:1) transport, ER membrane-cell envelope	Included by getModelFromHomology	s_3193[erm] <=> s_3474[ce]	NODE_11_length_392942_cov_27.0.g1805 or NODE_17_length_338202_cov_27.7.g2520 or NODE_37_length_235433_cov_27.6.g4378	1
r_3891	phosphatidylethanolamine (1-18:0, 2-18:1) transport, ER membrane-cell envelope	Included by getModelFromHomology	s_3195[erm] <=> s_3475[ce]	NODE_11_length_392942_cov_27.0.g1805 or NODE_17_length_338202_cov_27.7.g2520 or NODE_37_length_235433_cov_27.6.g4378	1
r_3892	phosphatidylethanolamine (1-18:1, 2-18:1) transport, ER membrane-cell envelope	Included by getModelFromHomology	s_3197[erm] <=> s_3476[ce]	NODE_11_length_392942_cov_27.0.g1805 or NODE_17_length_338202_cov_27.7.g2520 or NODE_37_length_235433_cov_27.6.g4378	1
r_3893	phosphatidyl-L-serine (1-16:0, 2-16:1) transport, ER membrane-cell envelope	Included by getModelFromHomology	s_3109[erm] <=> s_3478[ce]	NODE_136_length_89519_cov_28.0.g9275	1
r_3894	phosphatidyl-L-serine (1-16:1, 2-16:1) transport, ER membrane-cell envelope	Included by getModelFromHomology	s_3110[erm] <=> s_3480[ce]	NODE_136_length_89519_cov_28.0.g9275	1
r_3895	phosphatidyl-L-serine (1-18:0, 2-16:1) transport, ER membrane-cell envelope	Included by getModelFromHomology	s_3111[erm] <=> s_3482[ce]	NODE_136_length_89519_cov_28.0.g9275	1
r_3896	phosphatidyl-L-serine (1-18:1, 2-16:1) transport, ER membrane-cell envelope	Included by getModelFromHomology	s_3112[erm] <=> s_3484[ce]	NODE_136_length_89519_cov_28.0.g9275	1
r_3897	phosphatidyl-L-serine (1-16:0, 2-18:1) transport, ER membrane-cell envelope	Included by getModelFromHomology	s_3113[erm] <=> s_3486[ce]	NODE_136_length_89519_cov_28.0.g9275	1
r_3898	phosphatidyl-L-serine (1-16:1, 2-18:1) transport, ER membrane-cell envelope	Included by getModelFromHomology	s_3114[erm] <=> s_3487[ce]	NODE_136_length_89519_cov_28.0.g9275	1
r_3899	phosphatidyl-L-serine (1-18:0, 2-18:1) transport, ER membrane-cell envelope	Included by getModelFromHomology	s_3115[erm] <=> s_3488[ce]	NODE_136_length_89519_cov_28.0.g9275	1
r_3900	phosphatidyl-L-serine (1-18:1, 2-18:1) transport, ER membrane-cell envelope	Included by getModelFromHomology	s_3116[erm] <=> s_3489[ce]	NODE_136_length_89519_cov_28.0.g9275	1
r_3961	phosphate transport, mitochondrion-mitochondrial membrane	Included by getModelFromHomology	s_1326[m] <=> s_3228[mm]	NODE_138_length_88552_cov_28.1.g9301 or NODE_5_length_424989_cov_27.61.g869 or NODE_138_length_88552_cov_28.1.g9301	1
r_4152	Cytochrome c apocytochrome-c-lyase	Included by getModelFromHomology	s_3748[m] <=> s_0712[m] + s_3749[m]	NODE_106_length_113993_cov_27..g8266	1
r_4153	(R)-Acetoin:NAD+ oxidoreductase	Included by getModelFromHomology	s_0794[c] + s_1203[c] + s_3750[c] --> s_0020[c] + s_1198[c]	NODE_206_length_41826_cov_26.3.g10734	0
r_4154	Probable diacetyl reductase [(R)-acetoin forming] 2 (EC 1.1.1.303)	Included by getModelFromHomology	s_1201[n] + s_3751[n] <=> s_0794[c] + s_3752[n] + s_3753[n]	NODE_206_length_41826_cov_26.3.g10734	1
r_4156	Methionine aminopeptidase 2 (MAP 2) (MetAP 2) (EC 3.4.11.18) (Peptidase M)	Included by getModelFromHomology	s_0810[v] + s_3757[v] <=> s_3758[v] + s_3759[v]	NODE_13_length_366849_cov_26.4.g1963 or NODE_9_length_401396_cov_27.21.g1474	1
r_4158	NADPH2:quinone oxidoreductase	Included by getModelFromHomology	s_0794[c] + s_1212[c] + 2.0 s_3762[c] <=> s_1207[c] + 2.0 s_3763[c]	NODE_3_length_556175_cov_27.01.g593	1
r_4160	ADP-ribose pyrophosphatase (EC 3.6.1.13) (ADP-ribose diphosphatase) (ADP-ribose phosphohydrolase) (Adenosine diphosphoribose pyrophosphatase) (ADPR-PPase)	Included by getModelFromHomology	s_0803[c] + s_3761[c] <=> s_0423[c] + 2.0 s_0794[c] + s_3768[c]	NODE_4_length_507526_cov_27.50.g790 or NODE_87_length_132516_cov_26.4.g7458	1
r_4164	oxalate:CoA ligase (AMP-forming)	Included by getModelFromHomology	s_0439[p] + s_0534[p] + s_3769[p] <=> s_0426[p] + s_0638[p] + s_3770[p]	NODE_298_length_7870_cov_27.45.g11347	1
r_4165	Glucosidase 2 subunit alpha (EC 3.2.1.84) (Alpha-glucosidase II subunit alpha) (Glucosidase II subunit alpha) (Reversal of TOR2 lethality protein 2)	Included by getModelFromHomology	s_0804[er] + s_3771[er] <=> s_3772[er] + s_3773[er]	NODE_243_length_26253_cov_29.3.g11110	1
r_4166	Glucosidase 2 subunit alpha (EC 3.2.1.84) (Alpha-glucosidase II subunit alpha) (Glucosidase II subunit alpha) (Reversal of TOR2 lethality protein 2)	Included by getModelFromHomology	s_0804[er] + s_3773[er] <=> s_3772[er] + s_3774[er]	NODE_243_length_26253_cov_29.3.g11110	1
r_4167	Vacuolar cation-chloride cotransporter 1 (Vacuolar homolog of CCC family protein 1)	Included by getModelFromHomology	s_3775[v] + s_3776[v] + s_3777[v] <=> s_1373[c] + s_1437[c] + s_3778[c]	NODE_176_length_55132_cov_32.7.g10241	1
r_4170	UDP-N-acetyl-D-glucosamine:dolichyl-phosphate N-acetyl-D-glucosamine phosphotransferase	Included by getModelFromHomology	s_0646[er] + s_3764[er] <=> s_3765[er] + s_3781[er]	NODE_96_length_120465_cov_26.2.g7833	1
r_4172	P-type cation-transporting ATPase (EC 3.6.3.3) (Cadmium resistance protein 2) (Cadmium-translocating P-type ATPase) (Cd(2+)-exporting ATPase)	Included by getModelFromHomology	s_0434[c] + s_0803[c] + s_3782[c] --> s_0394[c] + s_0794[c] + s_1322[c] + s_3783[e]	NODE_176_length_55132_cov_32.7.g10237 or NODE_25_length_267681_cov_27.5.g3361 or NODE_294_length_8232_cov_27.12.g11339 or NODE_294_length_8232_cov_27.12.g11341 or NODE_326_length_3657_cov_80.71.g11396	0
r_4173	L-cysteine:sulfur-acceptor sulfurtransferase	Included by getModelFromHomology	s_3784[m] + s_3785[m] <=> s_0957[m] + s_3786[m]	NODE_121_length_101246_cov_27..g8777	1
r_4174	Probable ATP-dependent permease	Included by getModelFromHomology	s_3787[er] <=> s_3788[erm]	NODE_200_length_46852_cov_27.1.g10657 or NODE_26_length_259969_cov_27.4.g3447 or NODE_270_length_13318_cov_26.9.g11266 or NODE_65_length_163929_cov_26.8.g6314 or NODE_68_length_158201_cov_27.6.g6496 or NODE_6_length_411765_cov_27.80.g1090 or NODE_6_length_411765_cov_27.80.g1091 or NODE_82_length_138544_cov_28.8.g7185	1
r_4175	Putative aryl-alcohol dehydrogenase AAD3 (EC 1.1.1.-)	Included by getModelFromHomology	s_1198[c] + s_3789[c] <=> s_0794[c] + s_1203[c] + s_3790[c]	NODE_108_length_111086_cov_26..g8342 or NODE_113_length_109421_cov_26..g8517 or NODE_125_length_97704_cov_27.7.g8908 or NODE_179_length_54418_cov_33.8.g10306 or NODE_3_length_556175_cov_27.01.g506 or NODE_108_length_111086_cov_26..g8342 or NODE_113_length_109421_cov_26..g8517 or NODE_125_length_97704_cov_27.7.g8908 or NODE_179_length_54418_cov_33.8.g10306 or NODE_3_length_556175_cov_27.01.g506 or…	1
r_4177	Putative aryl-alcohol dehydrogenase AAD3 (EC 1.1.1.-)	Included by getModelFromHomology	s_1198[c] + s_3793[c] <=> s_0794[c] + s_1203[c] + s_3794[c]	NODE_108_length_111086_cov_26..g8342 or NODE_113_length_109421_cov_26..g8517 or NODE_125_length_97704_cov_27.7.g8908 or NODE_179_length_54418_cov_33.8.g10306 or NODE_3_length_556175_cov_27.01.g506 or NODE_108_length_111086_cov_26..g8342 or NODE_113_length_109421_cov_26..g8517 or NODE_125_length_97704_cov_27.7.g8908 or NODE_179_length_54418_cov_33.8.g10306 or NODE_3_length_556175_cov_27.01.g506 or…	1
r_4178	Putative aryl-alcohol dehydrogenase AAD3 (EC 1.1.1.-)	Included by getModelFromHomology	s_1198[c] + s_3795[c] <=> s_0794[c] + s_1203[c] + s_3796[c]	NODE_108_length_111086_cov_26..g8342 or NODE_113_length_109421_cov_26..g8517 or NODE_125_length_97704_cov_27.7.g8908 or NODE_179_length_54418_cov_33.8.g10306 or NODE_3_length_556175_cov_27.01.g506 or NODE_108_length_111086_cov_26..g8342 or NODE_113_length_109421_cov_26..g8517 or NODE_125_length_97704_cov_27.7.g8908 or NODE_179_length_54418_cov_33.8.g10306 or NODE_3_length_556175_cov_27.01.g506 or…	1
r_4179	Putative aryl-alcohol dehydrogenase AAD3 (EC 1.1.1.-)	Included by getModelFromHomology	s_1198[c] + s_3797[c] <=> s_0794[c] + s_1203[c] + s_3798[c]	NODE_108_length_111086_cov_26..g8342 or NODE_113_length_109421_cov_26..g8517 or NODE_125_length_97704_cov_27.7.g8908 or NODE_179_length_54418_cov_33.8.g10306 or NODE_3_length_556175_cov_27.01.g506 or NODE_108_length_111086_cov_26..g8342 or NODE_113_length_109421_cov_26..g8517 or NODE_125_length_97704_cov_27.7.g8908 or NODE_179_length_54418_cov_33.8.g10306 or NODE_3_length_556175_cov_27.01.g506 or…	1
r_4180	Benzyl alcohol:NAD+ oxidoreductase	Included by getModelFromHomology	s_1198[c] + s_3799[c] <=> s_0794[c] + s_1203[c] + s_3800[c]	NODE_108_length_111086_cov_26..g8342 or NODE_113_length_109421_cov_26..g8517 or NODE_125_length_97704_cov_27.7.g8908 or NODE_179_length_54418_cov_33.8.g10306 or NODE_3_length_556175_cov_27.01.g506 or NODE_108_length_111086_cov_26..g8342 or NODE_113_length_109421_cov_26..g8517 or NODE_125_length_97704_cov_27.7.g8908 or NODE_179_length_54418_cov_33.8.g10306 or NODE_3_length_556175_cov_27.01.g506 or…	1
r_4181	Manganese-transporting ATPase 1 (EC 3.6.3.-)	Included by getModelFromHomology	s_0434[c] + s_0803[c] + s_3801[c] <=> s_0394[c] + s_0794[c] + s_1322[c] + s_3802[er]	NODE_22_length_283055_cov_26.7.g3093	1
r_4186	L-methionine:thioredoxin-disulfide S-oxidoreductase	Included by getModelFromHomology	s_0803[c] + s_1029[c] + s_1620[c] <=> s_0794[c] + s_1616[c] + s_3807[c]	NODE_224_length_33459_cov_26.2.g10921	1
r_4190	superoxide:superoxide oxidoreductase	Included by getModelFromHomology	2.0 s_0799[m] + 2.0 s_3813[m] --> s_0838[m] + s_1278[m]	NODE_178_length_54466_cov_26.7.g10283 or NODE_71_length_155431_cov_26.5.g6625	0
r_4193	S-Adenosyl-L-methionine:histone-L-lysine N6-methyltransferase	Included by getModelFromHomology	s_3818[n] + s_3819[n] <=> s_0800[n] + s_3820[n] + s_3821[n]	NODE_26_length_259969_cov_27.4.g3466 or NODE_140_length_86844_cov_26.6.g9370 or NODE_5_length_424989_cov_27.61.g859	1
r_4195	Zinc transporter YKE4	Included by getModelFromHomology	s_4026[m] <=> s_4027[v]	NODE_176_length_55132_cov_32.7.g10236 or NODE_23_length_273380_cov_26.9.g3143 or NODE_176_length_55132_cov_32.7.g10236 or NODE_23_length_273380_cov_26.9.g3143	1
r_4196	NADH:ferricytochrome-b5 oxidoreductase	Included by getModelFromHomology	s_2818[erm] + 2.0 s_4210[erm] <=> s_2783[erm] + 2.0 s_4209[erm]	NODE_107_length_111361_cov_27..g8275 or NODE_12_length_368260_cov_29.4.g1844 or NODE_12_length_368260_cov_29.4.g1844	1
r_4197	NADH-cytochrome b5 reductase 1 (EC 1.6.2.2) (Microsomal cytochrome b reductase) (P35)	Included by getModelFromHomology	s_1205[m] + 2.0 s_3826[m] <=> s_0799[m] + s_1200[m] + 2.0 s_3827[m]	NODE_107_length_111361_cov_27..g8275 or NODE_12_length_368260_cov_29.4.g1844 or NODE_107_length_111361_cov_27..g8275 or NODE_129_length_95894_cov_26.7.g9062 or NODE_12_length_368260_cov_29.4.g1844 or NODE_12_length_368260_cov_29.4.g1844	1
r_4200	Glutathione S-transferase 1 (EC 2.5.1.18) (GST-I)	Included by getModelFromHomology	s_0750[c] + s_3834[c] <=> s_3835[c] + s_3836[c]	NODE_103_length_117134_cov_27..g8122 or NODE_19_length_334163_cov_27.7.g2799 or NODE_41_length_228709_cov_27.1.g4726 or NODE_103_length_117134_cov_27..g8122 or NODE_19_length_334163_cov_27.7.g2799 or NODE_41_length_228709_cov_27.1.g4726	1
r_4203	Vacuolar aminopeptidase 1 (EC 3.4.11.22) (Aminopeptidase yscI) (Leucine aminopeptidase IV) (LAPIV) (Lysosomal aminopeptidase III) (Polypeptidase) (Vacuolar aminopeptidase I)	Included by getModelFromHomology	s_0810[v] + s_3838[v] <=> s_3759[v] + s_3839[v]	NODE_53_length_196776_cov_30.8.g5606	1
r_4204	Vacuolar aminopeptidase 1 (EC 3.4.11.22) (Aminopeptidase yscI) (Leucine aminopeptidase IV) (LAPIV) (Lysosomal aminopeptidase III) (Polypeptidase) (Vacuolar aminopeptidase I)	Included by getModelFromHomology	s_0810[v] + s_3840[v] <=> s_1024[v] + s_3759[v]	NODE_53_length_196776_cov_30.8.g5606	1
r_4205	5-oxo-L-proline amidohydrolase (ATP-hydrolysing)	Included by getModelFromHomology	s_0434[c] + 2.0 s_0803[c] + s_3810[c] --> s_0394[c] + s_0794[c] + s_0991[c] + s_1322[c]	NODE_193_length_49317_cov_26.7.g10547 or NODE_193_length_49317_cov_26.7.g10548 or NODE_193_length_49317_cov_26.7.g10549 or NODE_51_length_199863_cov_26.9.g5404 or NODE_51_length_199863_cov_26.9.g5405 or NODE_6_length_411765_cov_27.80.g994 or NODE_8_length_406910_cov_27.48.g1366	0
r_4206	threo-3-hydroxy-L-aspartate ammonia-lyase	Included by getModelFromHomology	s_3841[c] <=> s_0419[c] + s_1271[c]	NODE_14_length_355240_cov_27.0.g2185 or NODE_61_length_173278_cov_26.9.g6066	1
r_4207	Glutathione S-transferase omega-like 2 (EC 2.5.1.18) (Extracellular mutant protein 4) (Glutathione-dependent dehydroascorbate reductase) (EC 1.8.5.1)	Included by getModelFromHomology	s_3842[p] + s_3843[p] <=> s_3844[p] + s_3845[p]	NODE_103_length_117134_cov_27..g8122 or NODE_41_length_228709_cov_27.1.g4726	1
r_4208	glutathione:dehydroascorbate oxidoreductase	Included by getModelFromHomology	2.0 s_0750[c] + s_3846[c] <=> s_0754[c] + s_3847[c]	NODE_103_length_117134_cov_27..g8122 or NODE_19_length_334163_cov_27.7.g2799 or NODE_41_length_228709_cov_27.1.g4726	1
r_4209	Glutathione S-transferase omega-like 2 (EC 2.5.1.18) (Extracellular mutant protein 4) (Glutathione-dependent dehydroascorbate reductase) (EC 1.8.5.1)	Included by getModelFromHomology	2.0 s_3843[p] + s_3848[p] <=> s_3849[p] + s_3850[p]	NODE_103_length_117134_cov_27..g8122 or NODE_41_length_228709_cov_27.1.g4726	1
r_4212	D-ribulose 5-phosphate,D-glyceraldehyde 3-phosphate pyridoxal 5-phosphate-lyase	Included by getModelFromHomology	s_0577[c] + s_0764[c] + s_0999[c] <=> s_0794[c] + 3.0 s_0803[c] + s_0991[c] + s_1322[c] + s_1393[c]	NODE_37_length_235433_cov_27.6.g4395	1
r_4214	L-cysteinylglycine dipeptidase	Included by getModelFromHomology	s_0803[c] + s_0983[c] <=> s_0981[c] + s_1003[c]	NODE_207_length_40235_cov_26.6.g10746	1
r_4215	Cys-Gly metallodipeptidase DUG1 (EC 3.4.13.-) (Deficient in utilization of glutathione protein 1) (GSH degradosomal complex subunit DUG1)	Included by getModelFromHomology	s_0803[c] + s_3853[c] <=> s_1003[c] + s_3854[c]	NODE_207_length_40235_cov_26.6.g10746	1
r_4220	4-nitrophenyl phosphate phosphohydrolase	Included by getModelFromHomology	s_0803[c] + s_3859[c] <=> s_0794[c] + s_1322[c] + s_3860[c]	NODE_7_length_410815_cov_26.94.g1140	1
r_4221	D-Iditol:NAD+ 2-oxidoreductase	Included by getModelFromHomology	s_1198[c] + s_3861[c] <=> s_0794[c] + s_1043[c] + s_1203[c]	NODE_121_length_101246_cov_27..g8778 or NODE_206_length_41826_cov_26.3.g10735 or NODE_57_length_176316_cov_27.6.g5834	1
r_4222	ATP:alpha-D-galactose 1-phosphotransferase	Included by getModelFromHomology	s_0434[c] + s_3862[c] --> s_0394[c] + s_0410[c] + s_0794[c]	NODE_22_length_283055_cov_26.7.g3058 or NODE_38_length_233147_cov_27.2.g4467	0
r_4224	Sodium transport ATPase 5 (EC 3.6.3.7)	Included by getModelFromHomology	s_0434[c] + s_0803[c] + s_1437[c] --> s_0394[c] + s_0794[c] + s_1322[c] + s_1438[e]	NODE_10_length_395589_cov_26.8.g1683 or NODE_126_length_97537_cov_27.6.g8968 or NODE_126_length_97537_cov_27.6.g8969 or NODE_126_length_97537_cov_27.6.g8970 or NODE_209_length_39594_cov_49.4.g10773 or NODE_87_length_132516_cov_26.4.g7467 or NODE_10_length_395589_cov_26.8.g1683 or NODE_126_length_97537_cov_27.6.g8968 or NODE_126_length_97537_cov_27.6.g8969 or NODE_126_length_97537_cov_27.6.g8970 o…	0
r_4225	Broad-range acid phosphatase DET1 (EC 3.1.3.-) (Decreased ergosterol transport protein 1)	Included by getModelFromHomology	s_0434[c] + s_0803[c] + s_3865[e] <=> s_0394[c] + s_0794[c] + s_1322[c] + s_3866[c]	NODE_26_length_259969_cov_27.4.g3447 or NODE_281_length_10646_cov_27.2.g11300 or NODE_6_length_411765_cov_27.80.g1090 or NODE_6_length_411765_cov_27.80.g1091 or NODE_82_length_138544_cov_28.8.g7185	1
r_4226	L-Alanine:2-oxoglutarate aminotransferase	Included by getModelFromHomology	s_0180[c] + s_0955[c] <=> s_0991[c] + s_1399[c]	NODE_24_length_269354_cov_27.3.g3295	1
r_4227	2-phenylacetamide amidohydrolase	Included by getModelFromHomology	s_0803[c] + s_3867[c] <=> s_0419[c] + s_1321[c]	NODE_102_length_117370_cov_27..g8103 or NODE_3_length_556175_cov_27.01.g467 or NODE_48_length_212693_cov_26.3.g5198	1
r_4228	Indole-3-acetamide amidohydrolase	Included by getModelFromHomology	s_0803[c] + s_3868[c] --> s_0419[c] + s_0853[c]	NODE_102_length_117370_cov_27..g8103 or NODE_3_length_556175_cov_27.01.g467 or NODE_48_length_212693_cov_26.3.g5198	0
r_4230	Probable amidase (EC 3.5.1.4)	Included by getModelFromHomology	s_0419[c] + s_3871[c] <=> s_0803[c] + s_3872[c]	NODE_102_length_117370_cov_27..g8103 or NODE_3_length_556175_cov_27.01.g467 or NODE_48_length_212693_cov_26.3.g5198	1
r_4237	Calcium-transporting ATPase 2 (EC 3.6.3.8) (Vacuolar Ca(2+)-ATPase)	Included by getModelFromHomology	s_0810[v] + s_3880[c] + s_3881[v] --> s_0802[v] + s_1329[v] + s_3882[v] + s_3883[v]	NODE_10_length_395589_cov_26.8.g1683 or NODE_45_length_221366_cov_26.9.g4965 or NODE_1_length_670061_cov_26.98.g145 or NODE_1_length_670061_cov_26.98.g146	0
r_4238	Calcium-transporting ATPase 2 (EC 3.6.3.8) (Golgi Ca(2+)-ATPase)	Included by getModelFromHomology	s_0806[g] + s_3880[c] + s_4196[g] --> s_0797[g] + s_1325[g] + s_4197[g] + s_4198[g]	NODE_17_length_338202_cov_27.7.g2537	0
r_4240	Dolichyl-diphosphooligosaccharide--protein glycosyltransferase subunit STT3 (Oligosaccharyl transferase subunit STT3) (EC 2.4.99.18)	Included by getModelFromHomology	s_3886[er] + s_3887[er] <=> s_0795[er] + s_3888[er] + s_3889[er]	NODE_23_length_273380_cov_26.9.g3149	1
r_4242	Initiation-specific alpha-1,6-mannosyltransferase (EC 2.4.1.232) (Outer chain elongation protein 1)	Included by getModelFromHomology	s_3890[er] + s_3891[er] <=> s_0795[er] + s_3892[er] + s_3893[er]	NODE_4_length_507526_cov_27.50.g743	1
r_4243	Alpha-1,3/1,6-mannosyltransferase ALG2 (EC 2.4.1.132) (EC 2.4.1.257) (Asparagine-linked glycosylation protein 2) (GDP-Man:Man(1)GlcNAc(2)-PP-Dol alpha-1,3-mannosyltransferase) (GDP-Man:Man(1)GlcNAc(2)-PP-dolichol mannosyltransferase) (GDP-Man:Man(2)GlcNAc(2)-PP-Dol alpha-1,6-mannosyltransferase)	Included by getModelFromHomology	s_3890[er] + s_3894[er] <=> s_0795[er] + s_3892[er] + s_3895[er]	NODE_40_length_228955_cov_27.5.g4626	1
r_4244	GDP-D-mannose:D-Man-alpha-(1->3)-D-Man-beta-(1->4)-D-GlcNAc-beta-(1->4)-D-GlcNAc-diphosphodolichol alpha-6-mannosyltransferase	Included by getModelFromHomology	s_3890[er] + s_3895[er] <=> s_0795[er] + s_3892[er] + s_3896[er]	NODE_40_length_228955_cov_27.5.g4626	1
r_4245	2-O-(6-phospho-alpha-D-mannosyl)-D-glycerate 6-phosphomannohydrolase	Included by getModelFromHomology	s_0810[v] + s_3897[v] --> s_3898[v] + s_3899[v]	NODE_87_length_132516_cov_26.4.g7454	0
r_4246	Alpha-mannosidase (EC 3.2.1.24) (Alpha-D-mannoside mannohydrolase)	Included by getModelFromHomology	s_0810[v] + s_3900[v] --> s_3901[v] + s_3902[v]	NODE_87_length_132516_cov_26.4.g7454	0
r_4247	ATP:L-threonyl,bicarbonate adenylyltransferase	Included by getModelFromHomology	s_0434[c] + s_0445[c] + s_1045[c] --> s_0633[c] + s_0803[c] + s_3903[c]	NODE_16_length_349410_cov_26.6.g2423	0
r_4249	O3-acetyl-L-serine:hydrogen-sulfide 2-amino-2-carboxyethyltransferase; O3-acetyl-L-serine acetate-lyase (adding hydrogen sulfide)	Included by getModelFromHomology	s_3905[m] + s_3906[m] <=> s_0365[m] + s_3785[m]	NODE_4_length_507526_cov_27.50.g659	1
r_4251	CTP:phosphatidate cytidyltransferase	Included by getModelFromHomology	s_0541[m] + s_0799[m] + s_3907[m] <=> s_0636[m] + s_3908[m]	NODE_58_length_176313_cov_26.9.g5905	1
r_4252	Thiamine thiazole synthase (Thiazole biosynthetic enzyme)	Included by getModelFromHomology	s_1003[c] + s_1198[c] + s_3909[c] <=> 3.0 s_0803[c] + s_1216[c] + s_3910[c]	NODE_100_length_117988_cov_26..g8037	1
r_4262	citrate hydroxymutase	Included by getModelFromHomology	s_0524[m] <=> s_0941[m]	NODE_141_length_85858_cov_27.6.g9395 or NODE_14_length_355240_cov_27.0.g2109 or NODE_14_length_355240_cov_27.0.g2111 or NODE_7_length_410815_cov_26.94.g1179 or NODE_7_length_410815_cov_26.94.g1180	1
r_4263	Anion/proton exchange transporter GEF1 (CLC protein GEF1) (ClC-A) (ClC-Y1) (Voltage-gated chloride channel) [Cleaved into: GEF1 N-terminal; GEF1 C-terminal]	Included by getModelFromHomology	s_3926[g] <=> s_3778[c]	NODE_41_length_228709_cov_27.1.g4681	1
r_4264	succinate:NAD+ oxidoreductase	Included by getModelFromHomology	s_0727[m] + s_0799[m] + s_1205[m] --> s_1200[m] + s_1460[m]	NODE_70_length_156640_cov_26.7.g6606	0
r_4271	Endoplasmic reticulum mannosyl-oligosaccharide 1,2-alpha-mannosidase (EC 3.2.1.113) (ER alpha-1,2-mannosidase) (Man(9)-alpha-mannosidase)	Included by getModelFromHomology	4.0 s_0804[er] + s_3774[er] <=> s_3932[er] + 4.0 s_3933[er]	NODE_46_length_219541_cov_27.4.g5070	1
r_4272	alpha 1,2-mannosyloligosaccharide alpha-D-mannohydrolase	Included by getModelFromHomology	s_0804[er] + s_3774[er] <=> s_3891[er] + s_3933[er]	NODE_46_length_219541_cov_27.4.g5070	1
r_4274	O-Succinyl-L-homoserine succinate-lyase (deaminating; 2-oxobutanoate-forming)	Included by getModelFromHomology	s_0803[c] + s_1241[c] --> s_0178[c] + s_0419[c] + s_0794[c] + s_1458[c]	NODE_207_length_40235_cov_26.6.g10747 or NODE_244_length_26194_cov_28.4.g11116	0
r_4282	ATP:D-fructose-6-phosphate 2-phosphotransferase	Included by getModelFromHomology	s_0434[c] + s_3948[c] --> s_0394[c] + s_0442[c] + s_0794[c]	NODE_7_length_410815_cov_26.94.g1190	0
r_4288	alpha-D-Glucose 6-phosphate ketol-isomerase	Included by getModelFromHomology	s_3952[c] <=> s_3950[c]	NODE_34_length_241180_cov_27.8.g4099	1
r_4291	D-Glyceraldehyde:NAD+ oxidoreductase	Included by getModelFromHomology	s_0570[c] + s_0803[c] + s_1198[c] <=> 2.0 s_0794[c] + s_1203[c] + s_3958[c]	NODE_6_length_411765_cov_27.80.g1039	1
r_4292	4-Aminobutyraldehyde:NAD+ oxidoreductase	Included by getModelFromHomology	s_0274[c] + s_0803[c] + s_1207[c] <=> s_0734[c] + 2.0 s_0794[c] + s_1212[c]	NODE_6_length_411765_cov_27.80.g1039	1
r_4293	4-aminobutanal:NAD+ 1-oxidoreductase; 4-aminobutyraldehyde:NAD+ oxidoreductase	Included by getModelFromHomology	s_0274[c] + s_0803[c] + s_1198[c] --> s_0734[c] + 2.0 s_0794[c] + s_1203[c]	NODE_6_length_411765_cov_27.80.g1039	0
r_4294	Indole-3-acetaldehyde:NAD+ oxidoreductase	Included by getModelFromHomology	s_0803[c] + s_0850[c] + s_1198[c] --> 2.0 s_0794[c] + s_0853[c] + s_1203[c]	NODE_6_length_411765_cov_27.80.g1039	0
r_4295	2-Propyn-1-al:NAD+ oxidoreductase	Included by getModelFromHomology	s_0803[c] + s_1198[c] + s_3959[c] <=> 2.0 s_0794[c] + s_1203[c] + s_3960[c]	NODE_6_length_411765_cov_27.80.g1039	1
r_4296	D-Glucuronolactone:NAD+ oxidoreductase	Included by getModelFromHomology	2.0 s_0803[c] + s_1198[c] + s_3961[c] --> 3.0 s_0794[c] + s_1203[c] + s_3962[c]	NODE_6_length_411765_cov_27.80.g1039	0
r_4297	4-Trimethylammoniobutanal:NAD+ 1-oxidoreductase; 4-Trimethylammoniobutanal:NAD+ oxidoreductase	Included by getModelFromHomology	s_0803[c] + s_1198[c] + s_3963[c] <=> 2.0 s_0794[c] + s_1203[c] + s_3964[c]	NODE_6_length_411765_cov_27.80.g1039	1
r_4298	(S)-Methylmalonate semialdehyde:NAD+ oxidoreductase	Included by getModelFromHomology	s_0803[c] + s_1198[c] + s_3965[c] <=> 2.0 s_0794[c] + s_1203[c] + s_3966[c]	NODE_6_length_411765_cov_27.80.g1039	1
r_4299	Imidazole acetaldehyde:NAD+ oxidoreductase	Included by getModelFromHomology	s_0803[c] + s_1198[c] + s_3967[c] <=> 2.0 s_0794[c] + s_1203[c] + s_3968[c]	NODE_6_length_411765_cov_27.80.g1039	1
r_4300	3alpha,7alpha-Dihydroxy-5beta-cholestan-26-al:NAD+ oxidoreductase	Included by getModelFromHomology	s_0803[c] + s_1198[c] + s_3969[c] <=> 2.0 s_0794[c] + s_1203[c] + s_3970[c]	NODE_6_length_411765_cov_27.80.g1039	1
r_4301	5-Hydroxyindoleacetaldehyde:NAD+ oxidoreductase	Included by getModelFromHomology	s_0803[c] + s_1198[c] + s_3971[c] <=> 2.0 s_0794[c] + s_1203[c] + s_3972[c]	NODE_6_length_411765_cov_27.80.g1039	1
r_4302	N4-Acetylaminobutanal:NAD+ oxidoreductase	Included by getModelFromHomology	s_0803[c] + s_1198[c] + s_3973[c] <=> 2.0 s_0794[c] + s_1203[c] + s_3974[c]	NODE_6_length_411765_cov_27.80.g1039	1
r_4303	Fatty aldehyde dehydrogenase HFD1 (EC 1.2.1.3)	Included by getModelFromHomology	s_0803[c] + s_1198[c] + s_3975[c] <=> 2.0 s_0794[c] + s_1203[c] + s_3976[c]	NODE_6_length_411765_cov_27.80.g1039	1
r_4304	Fatty aldehyde dehydrogenase HFD1 (EC 1.2.1.3)	Included by getModelFromHomology	s_0803[c] + s_1198[c] + s_3977[c] <=> 2.0 s_0794[c] + s_1203[c] + s_3978[c]	NODE_6_length_411765_cov_27.80.g1039	1
r_4305	Chloroacetaldehyde:NAD+ oxidoreductase	Included by getModelFromHomology	s_0803[c] + s_1198[c] + s_3979[c] <=> 2.0 s_0794[c] + s_1203[c] + s_3980[c]	NODE_6_length_411765_cov_27.80.g1039	1
r_4306	Aldehyde:NAD+ oxidoreductase	Included by getModelFromHomology	s_0803[c] + s_1198[c] + s_3981[c] <=> 2.0 s_0794[c] + s_1203[c] + s_3982[c]	NODE_6_length_411765_cov_27.80.g1039	1
r_4307	farnesal:NAD+ oxidoreductase	Included by getModelFromHomology	s_0803[c] + s_1198[c] + s_3983[c] <=> 2.0 s_0794[c] + s_1203[c] + s_3984[c]	NODE_6_length_411765_cov_27.80.g1039	1
r_4308	Probable phospholipid-transporting ATPase DNF3 (EC 3.6.3.1) (Aminophospholipid translocase) (APT) (Phospholipid translocase) (PLT)	Included by getModelFromHomology	s_2808[erm] + s_2831[erm] + s_3985[erm] --> s_2783[erm] + s_2966[erm] + s_3986[gm] + s_3987[erm]	NODE_11_length_392942_cov_27.0.g1805 or NODE_37_length_235433_cov_27.6.g4378	0
r_4309	Putative esterase YMR210W (EC 3.1.1.-)	Included by getModelFromHomology	s_0803[c] + s_3988[c] --> s_0765[c] + s_0794[c] + s_1260[c]	NODE_8_length_406910_cov_27.48.g1272	0
r_4310	GDP-mannose:glycolipid 1,2-alpha-D-mannosyltransferase	Included by getModelFromHomology	2.0 s_3890[er] + s_3896[er] <=> 2.0 s_0795[er] + 2.0 s_3892[er] + s_3989[er]	NODE_9_length_401396_cov_27.21.g1480	1
r_4311	GDP-mannose:glycolipid 1,2-alpha-D-mannosyltransferase	Included by getModelFromHomology	2.0 s_3890[er] + s_3989[er] <=> 2.0 s_0795[er] + 2.0 s_3892[er] + s_3990[er]	NODE_9_length_401396_cov_27.21.g1480	1
r_4315	Glycolate:NAD+ oxidoreductase	Included by getModelFromHomology	s_1198[c] + s_3997[c] <=> s_0779[c] + s_0794[c] + s_1203[c]	NODE_16_length_349410_cov_26.6.g2431 or NODE_201_length_46091_cov_27.7.g10677 or NODE_25_length_267681_cov_27.5.g3356 or NODE_2_length_654939_cov_26.45.g352 or NODE_30_length_247314_cov_27.1.g3814	1
r_4317	sucrose glucohydrolase	Included by getModelFromHomology	s_0803[c] + s_3998[c] <=> s_0553[c] + s_0563[c]	NODE_17_length_338202_cov_27.7.g2493 or NODE_1_length_670061_cov_26.98.g193 or NODE_212_length_37781_cov_26.4.g10810 or NODE_54_length_193036_cov_28.0.g5681 or NODE_96_length_120465_cov_26.2.g7839	1
r_4318	Isomaltose 6-alpha-D-glucanohydrolase	Included by getModelFromHomology	s_0803[c] + s_3999[c] <=> s_0563[c] + s_3951[c]	NODE_17_length_338202_cov_27.7.g2493 or NODE_1_length_670061_cov_26.98.g193 or NODE_212_length_37781_cov_26.4.g10810 or NODE_54_length_193036_cov_28.0.g5681 or NODE_96_length_120465_cov_26.2.g7839	1
r_4319	Dextrin 6-alpha-D-glucanohydrolase	Included by getModelFromHomology	2.0 s_0803[c] + s_4000[c] <=> 2.0 s_0563[c]	NODE_17_length_338202_cov_27.7.g2493 or NODE_1_length_670061_cov_26.98.g193 or NODE_212_length_37781_cov_26.4.g10810 or NODE_54_length_193036_cov_28.0.g5681 or NODE_96_length_120465_cov_26.2.g7839	1
r_4321	dolichyl beta-D-glucosyl phosphate:D-Glc-alpha-(1->3)-D-Man-alpha-(1->2)-D-Man-alpha-(1->2)-D-Man-alpha-(1->3)-[D-Man-alpha-(1->2)-D-Man-alpha-(1->3)-[D-Man-alpha-(1->2)-D-Man-alpha-(1->6)]-D-Man-alpha-(1->6)]-D-Man-beta-(1->4)-D-GlcNAc-beta-(1->4)-D-GlcNAc-diphosphodolichol alpha-1,3-glucosyltransferase	Included by getModelFromHomology	s_0795[er] + s_3911[er] + s_4001[er] <=> s_0646[er] + s_3912[er]	NODE_102_length_117370_cov_27..g8108	1
r_4323	protein N6-(octanoyl)lysine:sulfur sulfurtransferase	Included by getModelFromHomology	2.0 s_1419[m] + s_3945[m] + 2.0 s_4004[m] <=> 2.0 s_1031[m] + s_3947[m] + 2.0 s_4005[m]	NODE_127_length_96530_cov_26.5.g8992	1
r_4324	octanoyl-[acp]:sulfur sulfurtransferase	Included by getModelFromHomology	s_1254[m] + 2.0 s_1419[m] + 2.0 s_4004[m] <=> 2.0 s_1031[m] + s_3946[m] + 2.0 s_4005[m]	NODE_127_length_96530_cov_26.5.g8992	1
r_4326	thiosulfate:cyanide sulfurtranserase	Included by getModelFromHomology	s_4009[m] + s_4010[m] <=> 2.0 s_0799[m] + s_4011[m] + s_4012[m]	NODE_61_length_173278_cov_26.9.g6052 or NODE_61_length_173278_cov_26.9.g6053 or NODE_64_length_163996_cov_27.3.g6261	1
r_4327	Magnesium transporter MRS2, mitochondrial (RNA-splicing protein MRS2)	Included by getModelFromHomology	s_4013[c] <=> s_4014[m]	NODE_7_length_410815_cov_26.94.g1116	1
r_4328	UDPglucose:dolichyl-phosphate beta-D-glucosyltransferase	Included by getModelFromHomology	s_0646[er] + s_4015[er] <=> 2.0 s_0795[er] + s_3766[er] + s_3911[er]	NODE_4_length_507526_cov_27.50.g791	1
r_4329	Putative sulfate transporter YPR003C	Included by getModelFromHomology	s_1467[c] <=> s_4016[er]	NODE_22_length_283055_cov_26.7.g3090	1
r_4330	Pyridoxine:NADP+ 4-oxidoreductase	Included by getModelFromHomology	s_1207[c] + s_1396[c] <=> s_0794[c] + s_1212[c] + s_1392[c]	NODE_194_length_48951_cov_27.1.g10573 or NODE_19_length_334163_cov_27.7.g2769	1
r_4331	[1,4-(N-Acetyl-beta-D-glucosaminyl)]n glycanohydrolase	Included by getModelFromHomology	s_0509[c] + s_0803[c] <=> s_4017[c]	NODE_82_length_138544_cov_28.8.g7191	1
r_4332	Protein PNS1 (pH nine-sensitive protein 1)	Included by getModelFromHomology	s_0512[c] <=> s_0513[e]	NODE_84_length_136552_cov_27.2.g7293	1
r_4333	Polyphosphate phosphohydrolase	Included by getModelFromHomology	s_0803[c] + s_4018[c] <=> s_0794[c] + 2.0 s_1322[c]	NODE_33_length_243588_cov_26.2.g4080	1
r_4334	Copper-transporting ATPase (EC 3.6.3.54) (Cu(2+)-ATPase)	Included by getModelFromHomology	s_0434[c] + s_0803[c] + s_4019[c] --> s_0394[c] + s_0794[c] + s_1322[c] + s_4020[g]	NODE_310_length_5748_cov_51.63.g11377 or NODE_44_length_222088_cov_27.0.g4918	0
r_4335	Endopolyphosphatase (EC 3.6.1.10) (Deoxyadenosine triphosphate phosphohydrolase) (dATP phosphohydrolase) (EC 3.6.1.-) (Exopolyphosphatase) (EC 3.6.1.11) (Phosphate metabolism protein 5)	Included by getModelFromHomology	s_0586[c] + s_0803[c] --> s_0582[c] + s_0794[c] + s_1322[c]	NODE_33_length_243588_cov_26.2.g4080	0
r_4336	Monoamide of a dicarboxylic acid amidohydrolase	Included by getModelFromHomology	s_0803[c] + s_4021[c] <=> s_0180[c] + s_0419[c]	NODE_21_length_297574_cov_26.8.g2967	1
r_4337	Iron-sulfur clusters transporter ATM1, mitochondrial	Included by getModelFromHomology	s_0437[m] + s_0807[m] + s_4022[m] <=> s_0397[m] + s_0799[m] + s_1326[m] + s_4023[c]	NODE_161_length_68337_cov_26.7.g9949 or NODE_17_length_338202_cov_27.7.g2569 or NODE_21_length_297574_cov_26.8.g2946 or NODE_46_length_219541_cov_27.4.g5058 or NODE_52_length_197255_cov_26.9.g5511 or NODE_5_length_424989_cov_27.61.g832 or NODE_66_length_161770_cov_28.0.g6337 or NODE_6_length_411765_cov_27.80.g1030 or NODE_93_length_125225_cov_27.2.g7693	1
r_4338	Oligo-1,6-glucosidase IMA2 (EC 3.2.1.10) (Alpha-glucosidase) (Isomaltase 2)	Included by getModelFromHomology	s_0803[c] + s_4024[c] <=> 2.0 s_3951[c]	NODE_17_length_338202_cov_27.7.g2493 or NODE_1_length_670061_cov_26.98.g193 or NODE_212_length_37781_cov_26.4.g10810 or NODE_54_length_193036_cov_28.0.g5681 or NODE_96_length_120465_cov_26.2.g7839	1
r_4361	Gly-Met transport via proton symport	Included by getModelFromHomology	s_0796[e] + s_4085[e] <=> s_0794[c] + s_4086[c]	NODE_103_length_117134_cov_27..g8133 or NODE_84_length_136552_cov_27.2.g7294 or NODE_24_length_269354_cov_27.3.g3303	1
r_4387	ala-L-asp-L transport via proton symport	Included by getModelFromHomology	s_0796[e] + s_4119[e] <=> s_0794[c] + s_4120[c]	NODE_103_length_117134_cov_27..g8133 or NODE_84_length_136552_cov_27.2.g7294 or NODE_24_length_269354_cov_27.3.g3303	1
r_4395	D-tagatose uptake via diffusion	Included by getModelFromHomology	s_4130[e] <=> s_4128[c]	NODE_45_length_221366_cov_26.9.g5005 or NODE_55_length_187800_cov_32.8.g5726 or NODE_214_length_37197_cov_26.8.g10822 or NODE_29_length_252949_cov_26.3.g3740 or NODE_45_length_221366_cov_26.9.g5004 or NODE_45_length_221366_cov_26.9.g5005 or NODE_55_length_187800_cov_32.8.g5726 or NODE_214_length_37197_cov_26.8.g10822 or NODE_29_length_252949_cov_26.3.g3740 or NODE_45_length_221366_cov_26.9.g5004 …	1
r_4398	Ala-Gln transport via proton symport	Included by getModelFromHomology	s_0796[e] + s_4034[e] <=> s_0794[c] + s_4035[c]	NODE_103_length_117134_cov_27..g8133 or NODE_84_length_136552_cov_27.2.g7294 or NODE_24_length_269354_cov_27.3.g3303	1
r_4402	Ala-Thr transport via proton symport (extracellular to cytosol)	Included by getModelFromHomology	s_0796[e] + s_4040[e] <=> s_0794[c] + s_4041[c]	NODE_103_length_117134_cov_27..g8133 or NODE_84_length_136552_cov_27.2.g7294 or NODE_24_length_269354_cov_27.3.g3303	1
r_4403	Triphosphate phosphohydrolase	Included by getModelFromHomology	s_0803[c] + s_4098[c] --> s_0633[c] + s_1322[c]	NODE_33_length_243588_cov_26.2.g4080	0
r_4404	Gly-Asn transport via proton symport (extracellular to cytosol)	Included by getModelFromHomology	s_0796[e] + s_4053[e] <=> s_0794[c] + s_4054[c]	NODE_103_length_117134_cov_27..g8133 or NODE_84_length_136552_cov_27.2.g7294 or NODE_24_length_269354_cov_27.3.g3303	1
r_4408	L-alanyl-L-glutamate transport in via proton symport	Included by getModelFromHomology	s_0796[e] + s_4037[e] <=> s_0794[c] + s_4038[c]	NODE_103_length_117134_cov_27..g8133 or NODE_84_length_136552_cov_27.2.g7294 or NODE_24_length_269354_cov_27.3.g3303	1
r_4424	Gly-Gln transport via proton symport	Included by getModelFromHomology	s_0796[e] + s_4056[e] <=> s_0794[c] + s_4057[c]	NODE_103_length_117134_cov_27..g8133 or NODE_84_length_136552_cov_27.2.g7294 or NODE_24_length_269354_cov_27.3.g3303	1
r_4429	Ala-His transport via proton symport	Included by getModelFromHomology	s_0796[e] + s_4050[e] <=> s_0794[c] + s_4051[c]	NODE_103_length_117134_cov_27..g8133 or NODE_84_length_136552_cov_27.2.g7294 or NODE_24_length_269354_cov_27.3.g3303	1
r_4435	glycerol-1-phosphate phosphohydrolase	Included by getModelFromHomology	s_0803[c] + s_4048[c] --> s_0765[c] + s_1322[c]	NODE_44_length_222088_cov_27.0.g4951	0
r_4437	Gly-Glu transport via proton symport (extracellular to cytosol)	Included by getModelFromHomology	s_0796[e] + s_4059[e] <=> s_0794[c] + s_4060[c]	NODE_103_length_117134_cov_27..g8133 or NODE_84_length_136552_cov_27.2.g7294 or NODE_24_length_269354_cov_27.3.g3303	1
r_4448	Met-Ala transport via proton symport (extracellular to cytosol)	Included by getModelFromHomology	s_0796[e] + s_4143[e] <=> s_0794[c] + s_4144[c]	NODE_103_length_117134_cov_27..g8133 or NODE_84_length_136552_cov_27.2.g7294 or NODE_24_length_269354_cov_27.3.g3303	1
r_4457	1-propyl alcohol transport, cytosol	Included by getModelFromHomology	s_0796[e] + s_4154[e] <=> s_0794[c] + s_1239[c]	NODE_17_length_338202_cov_27.7.g2520 or NODE_37_length_235433_cov_27.6.g4378	1
r_4468	2-deoxy-D-ribose transport	Included by getModelFromHomology	s_4165[e] <=> s_0152[c]	NODE_214_length_37197_cov_26.8.g10822 or NODE_29_length_252949_cov_26.3.g3740 or NODE_45_length_221366_cov_26.9.g5004 or NODE_45_length_221366_cov_26.9.g5005 or NODE_55_length_187800_cov_32.8.g5726 or NODE_214_length_37197_cov_26.8.g10822 or NODE_29_length_252949_cov_26.3.g3740 or NODE_45_length_221366_cov_26.9.g5004 or NODE_55_length_187800_cov_32.8.g5726	1
r_4469	L-Citrulline transport in via proton symport	Included by getModelFromHomology	s_0796[e] + s_4166[e] <=> s_0794[c] + s_0979[c]	NODE_61_length_173278_cov_26.9.g6089	1
r_4471	Ala-Leu transport via proton symport (extracellular to cytosol)	Included by getModelFromHomology	s_0796[e] + s_4168[e] <=> s_0794[c] + s_4169[c]	NODE_103_length_117134_cov_27..g8133 or NODE_84_length_136552_cov_27.2.g7294 or NODE_24_length_269354_cov_27.3.g3303	1
r_4473	L-alanylglycine transport via proton antiport	Included by getModelFromHomology	s_0796[e] + s_4170[e] <=> s_0794[c] + s_4171[c]	NODE_103_length_117134_cov_27..g8133 or NODE_84_length_136552_cov_27.2.g7294 or NODE_24_length_269354_cov_27.3.g3303	1
r_4484	O4-succinyl-L-homoserine:hydrogen sulfide S-(3-amino-3-carboxypropyl)transferase; O-succinyl-L-homoserine succinate-lyase (adding hydrogen sulfide)	Included by getModelFromHomology	s_0841[c] + s_1241[c] <=> s_1012[c] + s_1458[c]	NODE_207_length_40235_cov_26.6.g10747 or NODE_244_length_26194_cov_28.4.g11116 or NODE_207_length_40235_cov_26.6.g10747 or NODE_244_length_26194_cov_28.4.g11116	1
r_4587	Ca(2+) transport	Included by getModelFromHomology	s_0796[e] + s_4199[e] <=> s_0794[c] + s_3880[c]	NODE_176_length_55132_cov_32.7.g10234 or NODE_248_length_24135_cov_27.5.g11147	1
r_4588	chloride transport	Included by getModelFromHomology	s_4200[e] <=> s_3778[c]	NODE_145_length_83040_cov_26.3.g9519 or NODE_41_length_228709_cov_27.1.g4681	1
r_4589	Cu2(+) transport	Included by getModelFromHomology	s_0796[e] + s_4201[e] <=> s_0794[c] + s_4019[c]	NODE_176_length_55132_cov_32.7.g10234 or NODE_248_length_24135_cov_27.5.g11147	1
r_4590	Mn(2+) transport	Included by getModelFromHomology	s_0796[e] + s_4202[e] <=> s_0794[c] + s_3801[c]	NODE_39_length_231879_cov_29.3.g4508	1
r_4591	Zn(2+) transport	Included by getModelFromHomology	s_0796[e] + s_4203[e] <=> s_0794[c] + s_3822[c]	NODE_23_length_273380_cov_26.9.g3163 or NODE_311_length_5667_cov_27.88.g11378 or NODE_61_length_173278_cov_26.9.g6049 or NODE_8_length_406910_cov_27.48.g1304 or NODE_23_length_273380_cov_26.9.g3163 or NODE_311_length_5667_cov_27.88.g11378 or NODE_61_length_173278_cov_26.9.g6049 or NODE_8_length_406910_cov_27.48.g1304	1
r_4592	Mg(2+) transport	Included by getModelFromHomology	s_0796[e] + s_4204[e] <=> s_0794[c] + s_4013[c]	NODE_116_length_106348_cov_27..g8630 or NODE_123_length_99989_cov_27.5.g8849 or NODE_126_length_97537_cov_27.6.g8944 or NODE_126_length_97537_cov_27.6.g8945 or NODE_134_length_90674_cov_26.0.g9219 or NODE_185_length_52541_cov_26.5.g10424 or NODE_220_length_35414_cov_26.9.g10887 or NODE_2_length_654939_cov_26.45.g342 or NODE_2_length_654939_cov_26.45.g343 or NODE_51_length_199863_cov_26.9.g5418 or…	1
r_4651	pyruvate decarboxylase (aldedyde-forming)	Included by getModelFromHomology	s_0178[c] + s_0794[c] --> s_0456[c] + s_4232[c]	NODE_49_length_208842_cov_27.4.g5294 or NODE_77_length_146545_cov_27.4.g6966 or NODE_49_length_208842_cov_27.4.g5294 or NODE_77_length_146545_cov_27.4.g6966 or NODE_87_length_132516_cov_26.4.g7427 or NODE_49_length_208842_cov_27.4.g5294 or NODE_77_length_146545_cov_27.4.g6966 or NODE_87_length_132516_cov_26.4.g7427	0
r_4652	aldehyde dehydrogenase (1-propanol, NAD)	Included by getModelFromHomology	s_0794[c] + s_1203[c] + s_4232[c] --> s_1198[c] + s_4233[c]	NODE_123_length_99989_cov_27.5.g8864 or NODE_45_length_221366_cov_26.9.g4978 or NODE_67_length_161391_cov_27.3.g6441 or NODE_290_length_8791_cov_27.27.g11327 or NODE_123_length_99989_cov_27.5.g8864 or NODE_44_length_222088_cov_27.0.g4922 or NODE_46_length_219541_cov_27.4.g5076 or NODE_67_length_161391_cov_27.3.g6441	0
r_4653	aldehyde dehydrogenase (1-propanol, NAD)	Included by getModelFromHomology	s_0799[m] + s_1205[m] + s_4234[m] --> s_1200[m] + s_4235[m]	NODE_123_length_99989_cov_27.5.g8864 or NODE_44_length_222088_cov_27.0.g4922 or NODE_45_length_221366_cov_26.9.g4978 or NODE_46_length_219541_cov_27.4.g5076 or NODE_67_length_161391_cov_27.3.g6441 or NODE_97_length_120454_cov_27.0.g7866	0
r_4654	aldehyde dehydrogenase (1-propanol, NADP)	Included by getModelFromHomology	s_0794[c] + s_1212[c] + s_4232[c] --> s_1207[c] + s_4233[c]	NODE_183_length_53949_cov_26.5.g10387 or NODE_55_length_187800_cov_32.8.g5715 or NODE_10_length_395589_cov_26.8.g1624 or NODE_153_length_75119_cov_27.1.g9755 or NODE_15_length_354016_cov_27.6.g2330 or NODE_206_length_41826_cov_26.3.g10725 or NODE_226_length_32573_cov_35.6.g10933 or NODE_39_length_231879_cov_29.3.g4573 or NODE_183_length_53949_cov_26.5.g10387 or NODE_55_length_187800_cov_32.8.g571…	0
r_4661	aldehyde dehydrogenase (methionol, NAD)	Included by getModelFromHomology	s_0794[c] + s_1203[c] + s_4238[c] --> s_1198[c] + s_4239[c]	NODE_123_length_99989_cov_27.5.g8864 or NODE_45_length_221366_cov_26.9.g4978 or NODE_67_length_161391_cov_27.3.g6441 or NODE_290_length_8791_cov_27.27.g11327 or NODE_123_length_99989_cov_27.5.g8864 or NODE_44_length_222088_cov_27.0.g4922 or NODE_46_length_219541_cov_27.4.g5076 or NODE_67_length_161391_cov_27.3.g6441	0
r_4662	aldehyde dehydrogenase (methionol, NAD)	Included by getModelFromHomology	s_0799[m] + s_1205[m] + s_4240[m] --> s_1200[m] + s_4241[m]	NODE_123_length_99989_cov_27.5.g8864 or NODE_44_length_222088_cov_27.0.g4922 or NODE_45_length_221366_cov_26.9.g4978 or NODE_46_length_219541_cov_27.4.g5076 or NODE_67_length_161391_cov_27.3.g6441 or NODE_97_length_120454_cov_27.0.g7866	0
r_4663	aldehyde dehydrogenase (methionol, NADP)	Included by getModelFromHomology	s_0794[c] + s_1212[c] + s_4238[c] --> s_1207[c] + s_4239[c]	NODE_183_length_53949_cov_26.5.g10387 or NODE_55_length_187800_cov_32.8.g5715 or NODE_10_length_395589_cov_26.8.g1624 or NODE_153_length_75119_cov_27.1.g9755 or NODE_15_length_354016_cov_27.6.g2330 or NODE_206_length_41826_cov_26.3.g10725 or NODE_226_length_32573_cov_35.6.g10933 or NODE_39_length_231879_cov_29.3.g4573 or NODE_183_length_53949_cov_26.5.g10387 or NODE_55_length_187800_cov_32.8.g571…	0
r_4669	pyruvate decarboxylase (hydroxy-phenyl)	Included by getModelFromHomology	s_0204[c] + s_0794[c] --> s_0456[c] + s_4244[c]	NODE_49_length_208842_cov_27.4.g5294 or NODE_77_length_146545_cov_27.4.g6966 or NODE_49_length_208842_cov_27.4.g5294 or NODE_77_length_146545_cov_27.4.g6966 or NODE_87_length_132516_cov_26.4.g7427 or NODE_49_length_208842_cov_27.4.g5294 or NODE_77_length_146545_cov_27.4.g6966 or NODE_87_length_132516_cov_26.4.g7427	0
r_4670	aldehyde dehydrogenase (tyrosol, NAD)	Included by getModelFromHomology	s_0794[c] + s_1203[c] + s_4244[c] --> s_1198[c] + s_4245[c]	NODE_123_length_99989_cov_27.5.g8864 or NODE_45_length_221366_cov_26.9.g4978 or NODE_67_length_161391_cov_27.3.g6441 or NODE_290_length_8791_cov_27.27.g11327 or NODE_123_length_99989_cov_27.5.g8864 or NODE_44_length_222088_cov_27.0.g4922 or NODE_46_length_219541_cov_27.4.g5076 or NODE_67_length_161391_cov_27.3.g6441	0
r_4671	aldehyde dehydrogenase (tyrosol, NAD)	Included by getModelFromHomology	s_0799[m] + s_1205[m] + s_4246[m] --> s_1200[m] + s_4247[m]	NODE_123_length_99989_cov_27.5.g8864 or NODE_44_length_222088_cov_27.0.g4922 or NODE_45_length_221366_cov_26.9.g4978 or NODE_46_length_219541_cov_27.4.g5076 or NODE_67_length_161391_cov_27.3.g6441 or NODE_97_length_120454_cov_27.0.g7866	0
r_4672	aldehyde dehydrogenase (tyrosol, NADP)	Included by getModelFromHomology	s_0794[c] + s_1212[c] + s_4244[c] --> s_1207[c] + s_4245[c]	NODE_183_length_53949_cov_26.5.g10387 or NODE_55_length_187800_cov_32.8.g5715 or NODE_10_length_395589_cov_26.8.g1624 or NODE_153_length_75119_cov_27.1.g9755 or NODE_15_length_354016_cov_27.6.g2330 or NODE_206_length_41826_cov_26.3.g10725 or NODE_226_length_32573_cov_35.6.g10933 or NODE_39_length_231879_cov_29.3.g4573 or NODE_183_length_53949_cov_26.5.g10387 or NODE_55_length_187800_cov_32.8.g571…	0
r_4678	aldehyde dehydrogenase	Included by getModelFromHomology	s_0803[c] + s_1198[c] + s_4232[c] <=> s_0794[c] + s_1203[c] + s_4250[c]	NODE_113_length_109421_cov_26..g8497 or NODE_149_length_79314_cov_26.9.g9639 or NODE_155_length_73617_cov_27.6.g9793 or NODE_157_length_73230_cov_27.0.g9832 or NODE_16_length_349410_cov_26.6.g2468 or NODE_18_length_335662_cov_27.1.g2624 or NODE_227_length_32214_cov_26.4.g10938 or NODE_24_length_269354_cov_27.3.g3273 or NODE_35_length_240790_cov_27.3.g4252 or NODE_35_length_240790_cov_27.3.g4255 o…	1
r_4679	short-chain-fatty-acid-CoA ligase (propionate)	Included by getModelFromHomology	s_0439[p] + s_0534[p] + s_4251[p] <=> s_0426[p] + s_0638[p] + s_4252[p]	NODE_12_length_368260_cov_29.4.g1866 or NODE_2_length_654939_cov_26.45.g374 or NODE_12_length_368260_cov_29.4.g1866 or NODE_12_length_368260_cov_29.4.g1866	1
r_59	L-fuconate dehydratase	Included by manual curation	s_55[c] <=> s_0803[c] + s_56[c]	NODE_40_length_228955_cov_27.5.g4604 or NODE_32_length_245437_cov_26.5.g3956	1
r_58	Urease	Included by manual curation	2.0 s_0794[c] + s_0803[c] + s_1552[c] <=> 2.0 s_0419[c] + s_0456[c]	NODE_107_length_111361_cov_27..g8273	1
r_52	Carbonic anhydrase	Included by manual curation	s_0445[c] + s_0794[c] <=> s_0456[c] + s_0803[c]	NODE_1_length_670061_cov_26.98.g144	1
r_51	2-dehydropantoate 2-reductase	Included by manual curation	s_0030[c] + s_1207[c] <=> s_0151[c] + s_0794[c] + s_1212[c]	NODE_93_length_125225_cov_27.2.g7708 or NODE_50_length_206616_cov_28.5.g5393 or NODE_30_length_247314_cov_27.1.g3799 or NODE_189_length_50265_cov_26.7.g10489	1
r_516	Arylsulfatase	Included by manual curation	s_0803[c] + s_59[c] <=> s_0794[c] + s_1467[c] + s_510[c]	NODE_2_length_654939_cov_26.45.g319 or NODE_66_length_161770_cov_28.0.g6359	1
r_518	Phosphatidylethanolamine N-methyltransferase	Included by manual curation	s_1417[er] + s_511[er] <=> s_0794[er] + s_512[er]	NODE_3_length_556175_cov_27.01.g471 or NODE_3_length_556175_cov_27.01.g472	1
r_519	Molybdopterin molybdenumtransferase	Included by manual curation	s_0434[c] + s_0794[c] + s_513[c] <=> s_0633[c] + s_514[c]	NODE_3_length_556175_cov_27.01.g587	1
r_520	Ureidoglycolate hydrolase	Included by manual curation	s_1555[c] <=> s_0779[c] + s_1552[c]	NODE_3_length_556175_cov_27.01.g628 or NODE_132_length_93426_cov_27.9.g9128	1
r_0987	formylglutathione hydrolase	Included by Gapfilling	s_0803[c] + s_1421[c] <=> s_0722[c] + s_0750[c] + s_0794[c]	NODE_5_length_424989_cov_27.61.g865	1
r_524	Acetyl-CoA deacylase	Included by manual curation	s_0373[c] + s_0803[c] <=> s_0362[c] + s_0529[c] + s_0794[c]	NODE_5_length_424989_cov_27.61.g933 or NODE_5_length_424989_cov_27.61.g934	1
r_1083	Hydroxymethylbilane hydrolyase	Included by Gapfilling	s_1378[c] --> s_0803[c] + s_1558[c]	NODE_14_length_355240_cov_27.0.g2113	0
r_532	S-hydroxymethylglutathione dehydrogenase	Included by manual curation	s_1198[c] + s_530[c] <=> s_0794[c] + s_1203[c] + s_1421[c]	NODE_16_length_349410_cov_26.6.g2442	1
r_0965	Flavin mononucleotide kinase 1	Included by Gapfilling	s_0434[c] + s_1405[c] --> s_0394[c] + s_0714[c] + s_0794[c]	NODE_17_length_338202_cov_27.7.g2538 or NODE_40_length_228955_cov_27.5.g4629	0
r_535	Arylamine N-acetyltransferase	Included by manual curation	s_0373[c] + s_532[c] <=> s_0529[c] + s_533[c]	NODE_17_length_338202_cov_27.7.g2590 or NODE_33_length_243588_cov_26.2.g4057	1
r_536	Cysteine dioxygenase	Included by manual curation	s_0981[c] + s_1275[c] <=> s_0794[c] + s_4104[c]	NODE_18_length_335662_cov_27.1.g2689	1
r_0984	Ribulose-phosphate 3-epimerase	Included by Gapfilling	s_0577[c] <=> s_0581[c]	NODE_22_length_283055_cov_26.7.g3115	1
r_4157	ADP-ribose 1-phosphate phosphatase	Included by manual curation	s_0803[c] + s_3760[c] <=> s_1322[c] + s_3761[c]	NODE_22_length_283055_cov_26.7.g3124 or NODE_22_length_283055_cov_26.7.g3125 or NODE_95_length_120467_cov_26.6.g7781 or NODE_95_length_120467_cov_26.6.g7782	1
r_543	Tyrosinase	Included by manual curation	s_1275[c] + 2.0 s_541[c] <=> 2.0 s_0803[c] + 2.0 s_542[c]	NODE_3_length_556175_cov_27.01.g642 or NODE_23_length_273380_cov_26.9.g3147	1
r_551	ATP citrate synthase	Included by manual curation	s_0373[c] + s_0394[c] + s_1271[c] + s_1322[c] <=> s_0434[c] + s_0522[c] + s_0529[c]	NODE_31_length_246726_cov_27.2.g3841 or NODE_31_length_246726_cov_27.2.g3842	1
r_552	Thiamine-triphosphatase	Included by manual curation	s_0803[c] + s_551[c] <=> s_0522[c] + s_0794[c] + s_1322[c]	NODE_33_length_243588_cov_26.2.g4051	1
r_553	1-aminocyclopropane-1-carboxylate deaminase	Included by manual curation	s_0803[c] + s_552[c] <=> s_0178[c] + s_0419[c]	NODE_34_length_241180_cov_27.8.g4127	1
r_555	Sugar phosphate phosphatase	Included by manual curation	s_0556[c] + s_0803[c] <=> s_0553[c] + s_1322[c]	NODE_104_length_115211_cov_27..g8155 or NODE_50_length_206616_cov_28.5.g5365 or NODE_35_length_240790_cov_27.3.g4253	1
r_560	3-phytase	Included by manual curation	s_0803[c] + s_1158[c] <=> s_1156[c] + s_1322[c]	NODE_39_length_231879_cov_29.3.g4572 or NODE_71_length_155431_cov_26.5.g6653 or NODE_156_length_73428_cov_27.0.g9816	1
r_571	Mannitol-1-phosphate 5-dehydrogenase	Included by Gapfilling	s_1198[c] + s_571[c] <=> s_0557[c] + s_0794[c] + s_1203[c]	NODE_80_length_144745_cov_26.9.g7106	1
r_0485	Glutathione synthetase	Included by manual curation	s_0434[c] + s_0988[c] + s_1003[c] <=> s_0394[c] + s_0750[c] + s_0794[c] + s_1322[c]	NODE_80_length_144745_cov_26.9.g7139	1
r_574	UDP-glucose 6-dehydrogenase	Included by manual curation	s_0803[c] + 2.0 s_1198[c] + s_1543[c] <=> 3.0 s_0794[c] + 2.0 s_1203[c] + s_575[c]	NODE_81_length_139484_cov_26.8.g7170	1
r_577	N-acetylglucosamine-6-phosphate deacetylase	Included by manual curation	s_0803[c] + s_1189[c] <=> s_0362[c] + s_0411[c]	NODE_87_length_132516_cov_26.4.g7432 or NODE_52_length_197255_cov_26.9.g5488 or NODE_52_length_197255_cov_26.9.g5489	1
r_578	Hydroxymethylglutaryl-CoA lyase	Included by manual curation	s_0218[c] <=> s_0373[c] + s_4132[c]	NODE_90_length_126318_cov_26.7.g7583 or NODE_48_length_212693_cov_26.3.g5238	1
r_1071	Galactose-1-phosphate uridylyltransferase	Included by manual curation	s_0410[c] + s_1543[c] <=> s_0567[c] + s_1541[c]	NODE_106_length_113993_cov_27..g8227	1
r_584	Cyanate hydratase	Included by manual curation	s_0445[c] + 3.0 s_0794[c] + s_585[c] <=> s_0419[c] + 2.0 s_0456[c]	NODE_111_length_110367_cov_27..g8439	1
r_586	Ribose-phosphate diphosphokinase	Included by manual curation	s_0415[c] + s_0434[c] <=> s_0423[c] + s_0794[c] + s_1386[c]	NODE_109_length_110887_cov_27..g8365 or NODE_115_length_107921_cov_27..g8564 or NODE_230_length_32041_cov_26.7.g10973	1
r_596	Ferulic acid decarboxylase 1	Included by manual curation	s_0794[c] + s_598[c] <=> s_0456[c] + s_597[c]	NODE_157_length_73230_cov_27.0.g9824	1
r_597	Alpha-aminoadipate reductase	Included by manual curation	s_0423[c] + s_0633[c] + s_0959[c] + s_1207[c] <=> s_0434[c] + s_0794[c] + s_0953[c] + s_1212[c]	NODE_169_length_59077_cov_27.0.g10106	1
r_5101	Proline dehydrogenase	Included by manual curation	s_1035[c] + s_3762[c] <=> s_0794[c] + s_4195[c] + s_589[c]	NODE_224_length_33459_cov_26.2.g10919	1
r_5102	Imidazole glycerol phosphate synthase hisHF	Included by manual curation	s_0077[c] + s_0999[c] <=> s_0403[c] + s_0550[c] + s_0794[c] + s_0991[c]	NODE_229_length_32150_cov_27.2.g10966	1
r_5107	Ferroxidase	Included by manual curation	4.0 s_0799[m] + 4.0 s_0926[m] + s_1278[m] <=> 2.0 s_0807[m] + 4.0 s_5107[m]	NODE_42_length_223018_cov_26.8.g4793	1
r_5111	Probable acetate kinase	Included by manual curation	s_0362[c] + s_0434[c] --> s_0394[c] + s_5115[c]	NODE_53_length_196776_cov_30.8.g5596 or NODE_53_length_196776_cov_30.8.g5597	0
EX_s_0003[e]	(1->3)-beta-D-glucan exchange	Included by manual curation	s_0003[e] -->		0
EX_s_0022[e]	(R)-carnitine exchange	Included by manual curation	s_0022[e] -->		0
EX_s_0026[e]	(R)-lactate exchange	Included by manual curation	s_0026[e] -->		0
EX_s_0032[e]	(R)-pantothenate exchange	Included by manual curation	s_0032[e] <=>		1
EX_s_0064[e]	(S)-lactate exchange	Included by manual curation	s_0064[e] -->		0
EX_s_0139[e]	2'-deoxyuridine exchange	Included by manual curation	s_0139[e] -->		0
EX_s_0406[e]	allantoate exchange	Included by manual curation	s_0406[e] -->		0
EX_s_0420[e]	ammonium exchange	Included by manual curation	s_0420[e] <=>		1
EX_s_0452[e]	biotin exchange	Included by manual curation	s_0452[e] -->		0
EX_s_0513[e]	choline exchange	Included by manual curation	s_0513[e] -->		0
EX_s_0549[e]	D-arabinose exchange	Included by manual curation	s_0549[e] -->		0
EX_s_0554[e]	D-fructose exchange	Included by manual curation	s_0554[e] -->		0
EX_s_0559[e]	D-galactose exchange	Included by manual curation	s_0559[e] -->		0
EX_s_0562[e]	D-glucitol exchange	Included by manual curation	s_0562[e] -->		0
EX_s_0565[e]	D-glucose exchange	Included by manual curation	s_0565[e] <=>		1
EX_s_0572[e]	D-mannose exchange	Included by manual curation	s_0572[e] -->		0
EX_s_0576[e]	D-ribose exchange	Included by manual curation	s_0576[e] -->		0
EX_s_0579[e]	D-xylose exchange	Included by manual curation	s_0579[e] -->		0
EX_s_0659[e]	episterol exchange	Included by manual curation	s_0659[e] -->		0
EX_s_0668[e]	ergosterol exchange	Included by manual curation	s_0668[e] -->		0
EX_s_0684[e]	ethanolamine exchange	Included by manual curation	s_0684[e] -->		0
EX_s_0702[e]	fecosterol exchange	Included by manual curation	s_0702[e] -->		0
EX_s_0736[e]	gamma-aminobutyrate exchange	Included by manual curation	s_0736[e] -->		0
EX_s_0766[e]	glycerol exchange	Included by manual curation	s_0766[e] -->		0
EX_s_0796[e]	H+ exchange	Included by manual curation	s_0796[e] -->		0
EX_s_0805[e]	H2O exchange	Included by manual curation	s_0805[e] -->		0
EX_s_0925[e]	iron(2+) exchange	Included by manual curation	s_0925[e] <=>		1
EX_s_0956[e]	L-alanine exchange	Included by manual curation	s_0956[e] -->		0
EX_s_0964[e]	L-arabinose exchange	Included by manual curation	s_0964[e] -->		0
EX_s_0966[e]	L-arginine exchange	Included by manual curation	s_0966[e] -->		0
EX_s_0970[e]	L-asparagine exchange	Included by manual curation	s_0970[e] -->		0
EX_s_0974[e]	L-aspartate exchange	Included by manual curation	s_0974[e] -->		0
EX_s_0982[e]	L-cysteine exchange	Included by manual curation	s_0982[e] -->		0
EX_s_0990[e]	L-glucitol exchange	Included by manual curation	s_0990[e] -->		0
EX_s_0992[e]	L-glutamate exchange	Included by manual curation	s_0992[e] -->		0
EX_s_1000[e]	L-glutamine exchange	Included by manual curation	s_1000[e] -->		0
EX_s_1004[e]	L-glycine exchange	Included by manual curation	s_1004[e] -->		0
EX_s_1007[e]	L-histidine exchange	Included by manual curation	s_1007[e] -->		0
EX_s_1017[e]	L-isoleucine exchange	Included by manual curation	s_1017[e] -->		0
EX_s_1022[e]	L-leucine exchange	Included by manual curation	s_1022[e] -->		0
EX_s_1026[e]	L-lysine exchange	Included by manual curation	s_1026[e] -->		0
EX_s_1030[e]	L-methionine exchange	Included by manual curation	s_1030[e] -->		0
EX_s_1033[e]	L-phenylalanine exchange	Included by manual curation	s_1033[e] -->		0
EX_s_1036[e]	L-proline exchange	Included by manual curation	s_1036[e] -->		0
EX_s_1041[e]	L-serine exchange	Included by manual curation	s_1041[e] -->		0
EX_s_1044[e]	L-sorbose exchange	Included by manual curation	s_1044[e] -->		0
EX_s_1046[e]	L-threonine exchange	Included by manual curation	s_1046[e] -->		0
EX_s_1049[e]	L-tryptophan exchange	Included by manual curation	s_1049[e] <=>		1
EX_s_1052[e]	L-tyrosine exchange	Included by manual curation	s_1052[e] -->		0
EX_s_1057[e]	L-valine exchange	Included by manual curation	s_1057[e] -->		0
EX_s_1061[e]	lanosterol exchange	Included by manual curation	s_1061[e] -->		0
EX_s_1106[e]	maltose exchange	Included by manual curation	s_1106[e] -->		0
EX_s_1154[e]	myo-inositol exchange	Included by manual curation	s_1154[e] -->		0
EX_s_1267[e]	ornithine exchange	Included by manual curation	s_1267[e] -->		0
EX_s_1324[e]	phosphate exchange	Included by manual curation	s_1324[e] <=>		1
EX_s_1374[e]	potassium exchange	Included by manual curation	s_1374[e] <=>		1
EX_s_1390[e]	putrescine exchange	Included by manual curation	s_1390[e] -->		0
EX_s_1400[e]	pyruvate exchange	Included by manual curation	s_1400[e] -->		0
EX_s_1406[e]	riboflavin exchange	Included by manual curation	s_1406[e] -->		0
EX_s_1418[e]	S-adenosyl-L-methionine exchange	Included by manual curation	s_1418[e] -->		0
EX_s_1425[e]	S-methyl-L-methionine exchange	Included by manual curation	s_1425[e] -->		0
EX_s_1438[e]	sodium exchange	Included by manual curation	s_1438[e] <=>		1
EX_s_1440[e]	spermidine exchange	Included by manual curation	s_1440[e] -->		0
EX_s_1443[e]	spermine exchange	Included by manual curation	s_1443[e] -->		0
EX_s_1466[e]	sucrose exchange	Included by manual curation	s_1466[e] -->		0
EX_s_1468[e]	sulphate exchange	Included by manual curation	s_1468[e] -->		0
EX_s_1490[e]	thiamine exchange	Included by manual curation	s_1490[e] -->		0
EX_s_1521[e]	trehalose exchange	Included by manual curation	s_1521[e] -->		0
EX_s_1551[e]	uracil exchange	Included by manual curation	s_1551[e] -->		0
EX_s_1553[e]	urea exchange	Included by manual curation	s_1553[e] -->		0
EX_s_1557[e]	uridine exchange	Included by manual curation	s_1557[e] -->		0
EX_s_1567[e]	xylitol exchange	Included by manual curation	s_1567[e] -->		0
EX_s_1571[e]	zymosterol exchange	Included by manual curation	s_1571[e] -->		0
EX_s_3783[e]	cadmium(2+) exchange	Included by manual curation	s_3783[e] -->		0
EX_s_3865[e]	sterols exchange	Included by manual curation	s_3865[e] -->		0
EX_s_4034[e]	Ala-Gln exchange	Included by manual curation	s_4034[e] -->		0
EX_s_4037[e]	Ala-Glu exchange	Included by manual curation	s_4037[e] -->		0
EX_s_4040[e]	Ala-Thr exchange	Included by manual curation	s_4040[e] -->		0
EX_s_4050[e]	Ala-His exchange	Included by manual curation	s_4050[e] -->		0
EX_s_4053[e]	Gly-Asn exchange	Included by manual curation	s_4053[e] -->		0
EX_s_4056[e]	Gly-Gln exchange	Included by manual curation	s_4056[e] -->		0
EX_s_4059[e]	Gly-Glu exchange	Included by manual curation	s_4059[e] -->		0
EX_s_4085[e]	Gly-Met exchange	Included by manual curation	s_4085[e] -->		0
EX_s_4119[e]	Ala-Asp exchange	Included by manual curation	s_4119[e] -->		0
EX_s_4130[e]	D-tagatose exchange	Included by manual curation	s_4130[e] -->		0
EX_s_4143[e]	Met-Ala exchange	Included by manual curation	s_4143[e] -->		0
EX_s_4154[e]	O-phosphoethanolamine exchange	Included by manual curation	s_4154[e] -->		0
EX_s_4165[e]	2-deoxy-D-ribose exchange	Included by manual curation	s_4165[e] -->		0
EX_s_4166[e]	L-citrulline exchange	Included by manual curation	s_4166[e] -->		0
EX_s_4168[e]	Ala-Leu exchange	Included by manual curation	s_4168[e] -->		0
EX_s_4170[e]	Ala-Gly exchange	Included by manual curation	s_4170[e] -->		0
EX_s_4199[e]	Ca(2+) exchange	Included by manual curation	s_4199[e] <=>		1
EX_s_4200[e]	chloride exchange	Included by manual curation	s_4200[e] <=>		1
EX_s_4201[e]	Cu2(+) exchange	Included by manual curation	s_4201[e] <=>		1
EX_s_4202[e]	Mn(2+) exchange	Included by manual curation	s_4202[e] <=>		1
EX_s_4203[e]	Zn(2+) exchange	Included by manual curation	s_4203[e] <=>		1
EX_s_4204[e]	Mg(2+) exchange	Included by manual curation	s_4204[e] <=>		1
r_5120	(1->3)-beta-D-glucan transport	Included by manual curation	s_0003[e] <=> s_0001[ce]	NODE_12_length_368260_cov_29.4.g1851 or NODE_40_length_228955_cov_27.5.g4627	1
r_5104	Ubiquinone biosynthesis monooxygenase COQ6, mitochondrial	Included by manual curation	s_0807[m] + s_5124[m] <=> s_0216[m] + 2.0 s_0799[m] + s_1278[m]	NODE_1_length_670061_cov_26.98.g1	1
r_4396	Acetoacetate-CoA ligase	Included by manual curation	s_0367[c] + s_0423[c] + s_0633[c] <=> s_0434[c] + s_0529[c] + s_4132[c]	NODE_40_length_228955_cov_27.5.g4645 or NODE_3_length_556175_cov_27.01.g538	1
r_5133	Phosphomethylpyrimidine kinase	Included by manual curation	s_0394[c] + s_5126[c] <=> s_0270[c] + s_0434[c]	NODE_70_length_156640_cov_26.7.g6622	1
r_5134	Phosphomethylpyrimidine kinase II	Included by manual curation	s_0267[c] + s_0394[c] <=> s_0434[c] + s_5126[c]	NODE_70_length_156640_cov_26.7.g6622	1
r_5136	thiamin-phosphate phosphotransferase II	Included by manual curation	s_0423[c] + s_551[c] <=> s_0394[c] + s_1475[c]	NODE_43_length_222341_cov_26.6.g4841 or NODE_62_length_171748_cov_27.3.g6148	1
r_5137	R02721	Included by manual curation	s_0293[c] <=> s_0764[c] + s_1399[c]		1
r_5138	L-ascorbate oxidase	Included by manual curation	2.0 s_0803[c] + 4.0 s_5127[c] <=> s_1275[c] + 4.0 s_3847[c]	NODE_51_length_199863_cov_26.9.g5470 and NODE_56_length_186747_cov_27.1.g5789 and NODE_21_length_297574_cov_26.8.g2995	1
r_5139	R03186	Included by manual curation	s_3846[c] + s_3847[c] <=> 2.0 s_5127[c]	NODE_51_length_199863_cov_26.9.g5470 or NODE_56_length_186747_cov_27.1.g5789 or NODE_19_length_334163_cov_27.7.g2799	1
r_5141	UDP-glucose:4-hydroxyphenylethanol 1-O-beta-D-glucosyltransferase	Included by manual curation	s_1538[c] + s_5128[c] <=> s_1543[c] + s_4245[c]	NODE_49_length_208842_cov_27.4.g5281 or NODE_102_length_117370_cov_27..g8108	1
r_55	GlcNAc-PI synthesis protein	Included by manual curation	s_0794[er] + s_3118[erm] + s_3766[er] <=> s_3764[er] + s_57[er]	NODE_1_length_670061_cov_26.98.g50 or NODE_108_length_111086_cov_26..g8325	1
r_559	pyridoxal kinase	Included by manual curation	s_0434[c] + s_1392[c] --> s_0394[c] + s_0794[c] + s_1393[c]	NODE_74_length_150323_cov_27.5.g6805	0
r_510	pyrimidine precursor biosynthesis enzyme	Included by manual curation	s_1006[c] + s_5126[c] <=> s_1393[c]		1
r_0956	pyridoxal oxidase	Included by Gapfilling	s_1275[c] + s_1396[c] --> s_0837[c] + s_1392[c]	NODE_8_length_406910_cov_27.48.g1332	0
r_5147	Mannitol-1-phosphatase	Included by manual curation	s_0803[c] + s_571[c] <=> s_1322[c] + s_5132[c]	G_NODE_104_length_115211_cov_27_46_46_g8155 or G_NODE_50_length_206616_cov_28_46_5_46_g5365 or G_NODE_35_length_240790_cov_27_46_3_46_g4253	1
r_0001	(R)-lactate:ferricytochrome-c 2-oxidoreductase	Included by Gapfilling	s_0025[c] + 2.0 s_0709[m] --> 2.0 s_0710[m] + s_1399[c]	NODE_10_length_395589_cov_26.8.g1620 and NODE_30_length_247314_cov_27.1.g3795 and NODE_41_length_228709_cov_27.1.g4680 and NODE_61_length_173278_cov_26.9.g6065 and NODE_64_length_163996_cov_27.3.g6248 and NODE_82_length_138544_cov_28.8.g7196	0
r_0002	(R)-lactate:ferricytochrome-c 2-oxidoreductase	Included by Gapfilling	s_0027[m] + 2.0 s_0709[m] --> 2.0 s_0710[m] + s_1401[m]	NODE_10_length_395589_cov_26.8.g1620 and NODE_30_length_247314_cov_27.1.g3795 and NODE_41_length_228709_cov_27.1.g4680 and NODE_61_length_173278_cov_26.9.g6065 and NODE_64_length_163996_cov_27.3.g6248 and NODE_82_length_138544_cov_28.8.g7196	0
r_0004	(S)-lactate:ferricytochrome-c 2-oxidoreductase	Included by Gapfilling	s_0063[c] + 2.0 s_0709[m] --> 2.0 s_0710[m] + s_1399[c]	NODE_10_length_395589_cov_26.8.g1620 and NODE_30_length_247314_cov_27.1.g3795 and NODE_41_length_228709_cov_27.1.g4680 and NODE_61_length_173278_cov_26.9.g6065 and NODE_64_length_163996_cov_27.3.g6248 and NODE_82_length_138544_cov_28.8.g7196	0
r_0437	ferrocytochrome-c:hydrogen-peroxide oxidoreductase	Included by Gapfilling	2.0 s_0710[m] + s_0838[m] --> 2.0 s_0709[m] + 2.0 s_0807[m]	NODE_155_length_73617_cov_27.6.g9788 or NODE_162_length_68047_cov_26.7.g9965 or NODE_220_length_35414_cov_26.9.g10878 or NODE_10_length_395589_cov_26.8.g1620 or NODE_30_length_247314_cov_27.1.g3795 or NODE_41_length_228709_cov_27.1.g4680 or NODE_61_length_173278_cov_26.9.g6065 or NODE_64_length_163996_cov_27.3.g6248 or NODE_82_length_138544_cov_28.8.g7196	0
r_0438	ferrocytochrome-c:oxygen oxidoreductase	Included by Gapfilling	s_0710[m] + 1.266 s_0799[m] + 0.25 s_1278[m] --> s_0709[m] + 0.633 s_0794[c] + 0.5 s_0807[m]	NODE_155_length_73617_cov_27.6.g9788 or NODE_162_length_68047_cov_26.7.g9965 or NODE_220_length_35414_cov_26.9.g10878 or NODE_10_length_395589_cov_26.8.g1620 or NODE_30_length_247314_cov_27.1.g3795 or NODE_41_length_228709_cov_27.1.g4680 or NODE_61_length_173278_cov_26.9.g6065 or NODE_64_length_163996_cov_27.3.g6248 or NODE_82_length_138544_cov_28.8.g7196	0
r_0439	ubiHydroquinone:ferricytochrome c reductase	Included by Gapfilling	2.0 s_0709[m] + 1.266 s_0799[m] + s_1535[m] --> 2.0 s_0710[m] + 2.532 s_0794[c] + s_1537[m]	NODE_155_length_73617_cov_27.6.g9788 or NODE_162_length_68047_cov_26.7.g9965 or NODE_220_length_35414_cov_26.9.g10878 or NODE_10_length_395589_cov_26.8.g1620 or NODE_30_length_247314_cov_27.1.g3795 or NODE_41_length_228709_cov_27.1.g4680 or NODE_61_length_173278_cov_26.9.g6065 or NODE_64_length_163996_cov_27.3.g6248 or NODE_82_length_138544_cov_28.8.g7196	0
r_4382	thiosulfate:ferricytochrome-c oxidoreductase	Included by Gapfilling	2.0 s_0709[m] + 2.0 s_4113[c] <=> 2.0 s_0710[m] + s_4112[c]	NODE_155_length_73617_cov_27.6.g9788 or NODE_162_length_68047_cov_26.7.g9965 or NODE_220_length_35414_cov_26.9.g10878 or NODE_10_length_395589_cov_26.8.g1620 or NODE_30_length_247314_cov_27.1.g3795 or NODE_41_length_228709_cov_27.1.g4680 or NODE_61_length_173278_cov_26.9.g6065 or NODE_64_length_163996_cov_27.3.g6248 or NODE_82_length_138544_cov_28.8.g7196	1
r_5148	mannitol dehydrogenase(cytochrome)	Included by Gapfilling	s_0709[m] + s_5132[c] <=> s_0553[c] + s_0710[m] + 2.0 s_0794[c]	NODE_80_length_144745_cov_26.9.g7106 or NODE_155_length_73617_cov_27.6.g9788 or NODE_162_length_68047_cov_26.7.g9965 or NODE_220_length_35414_cov_26.9.g10878 or NODE_10_length_395589_cov_26.8.g1620 or NODE_30_length_247314_cov_27.1.g3795 or NODE_41_length_228709_cov_27.1.g4680 or NODE_61_length_173278_cov_26.9.g6065 or NODE_64_length_163996_cov_27.3.g6248 or NODE_82_length_138544_cov_28.8.g7196	1
r_4462	thiosulfate transport	Included by Gapfilling	s_4159[e] <=> s_4113[c]	NODE_80_length_144745_cov_26.9.g7122 or NODE_80_length_144745_cov_26.9.g7124 or NODE_1_length_670061_cov_26.98.g19	1
r_4625	thiosulfate transport	Included by Gapfilling	s_4113[c] <=> s_4010[m]	NODE_10_length_395589_cov_26.8.g1545	1
r_4383	tetrathionate transport via diffusion	Included by Gapfilling	s_4114[e] <=> s_4112[c]		1
r_0883	3-phosphoadenylylsulfate reductase	Included by Gapfilling	s_0201[c] + s_1616[c] --> s_0390[c] + s_1469[c] + s_1620[c]	NODE_13_length_366849_cov_26.4.g2077	0
r_0971	ribonucleoside-triphosphate reductase (CTP)	Included by Gapfilling	s_0539[c] + s_0794[c] + s_1616[c] --> s_0590[c] + s_0803[c] + s_1620[c]	NODE_155_length_73617_cov_27.6.g9795	0
r_0972	ribonucleotide reductase (GTP)	Included by Gapfilling	s_0785[c] + s_0794[c] + s_1616[c] --> s_0617[c] + s_0803[c] + s_1620[c]	NODE_140_length_86844_cov_26.6.g9375	0
r_0973	ribonucleotide reductase (UTP)	Included by Gapfilling	s_0794[c] + s_1559[c] + s_1616[c] --> s_0656[c] + s_0803[c] + s_1620[c]	NODE_15_length_354016_cov_27.6.g2298	0
r_0970	ribonucleotide reductase (ATP)	Included by Gapfilling	s_0434[c] + s_0794[c] + s_1616[c] --> s_0586[c] + s_0803[c] + s_1620[c]	NODE_15_length_354016_cov_27.6.g2298 or NODE_155_length_73617_cov_27.6.g9795 or NODE_155_length_73617_cov_27.6.g9796	0
r_0550	hydrogen peroxide reductase (thioredoxin)	Included by Gapfilling	s_0794[c] + s_0837[c] + s_1616[c] --> 2.0 s_0803[c] + s_1620[c]	NODE_15_length_354016_cov_27.6.g2242 and NODE_15_length_354016_cov_27.6.g2243	0
r_2037	reduced thioredoxin transport	Included by Gapfilling	s_1616[c] <=> s_1619[p]	NODE_60_length_174043_cov_33.4.g6030 or NODE_80_length_144745_cov_26.9.g7092	1
r_1039	thioredoxin reductase (NADPH)	Included by Gapfilling	s_1214[m] + s_1621[m] --> s_1210[m] + s_1617[m]	NODE_241_length_26907_cov_27.1.g11085	0
r_5149	thioredoxin transport	Included by manual curation	s_1617[m] <=> s_1616[c]		1
r_0796	nucleoside diphosphate kinase	Included by Gapfilling	s_0434[c] + s_0582[c] --> s_0394[c] + s_0586[c]	NODE_10_length_395589_cov_26.8.g1668	0
r_4266	nucleotide diphosphatase	Included by Gapfilling	s_0586[c] + s_0803[c] --> s_0584[c] + s_0633[c] + s_0794[c]	NODE_15_length_354016_cov_27.6.g2298 or NODE_42_length_223018_cov_26.8.g4781	0
r_4267	nucleotide diphosphatase	Included by Gapfilling	s_0617[c] + s_0803[c] --> s_0615[c] + s_0633[c] + s_0794[c]	NODE_15_length_354016_cov_27.6.g2298 or NODE_42_length_223018_cov_26.8.g4781	0
r_4265	nucleoside-triphosphate diphosphohydrolase	Included by Gapfilling	s_0803[c] + s_3927[c] --> s_0633[c] + s_0794[c] + s_3928[c]	NODE_15_length_354016_cov_27.6.g2298 or NODE_42_length_223018_cov_26.8.g4781	0
r_4269	nucleoside triphosphate pyrophosphatase	Included by Gapfilling	s_0803[c] + s_3929[c] <=> s_0633[c] + s_0794[c] + s_3930[c]	NODE_15_length_354016_cov_27.6.g2298 or NODE_42_length_223018_cov_26.8.g4781	1
r_0364	Deoxyuridine 5-triphosphate nucleotidohydrolase	Included by Gapfilling	s_0656[c] + s_0803[c] --> s_0633[c] + s_0654[c] + s_0794[c]	NODE_74_length_150323_cov_27.5.g6806	0
r_0803	nucleoside diphosphate kinase	Included by Gapfilling	s_0434[c] + s_0652[c] <=> s_0394[c] + s_0656[c]	NODE_3_length_556175_cov_27.01.g576	1
r_0327	dCTP deaminase	Included by Gapfilling	s_0590[c] + s_0794[c] + s_0803[c] --> s_0419[c] + s_0656[c]	NODE_72_length_151002_cov_26.9.g6716	0
r_0797	nucleoside diphosphate kinase	Included by Gapfilling	s_0434[c] + s_0587[c] --> s_0394[c] + s_0590[c]	NODE_10_length_395589_cov_26.8.g1677	0
r_0798	nucleoside diphosphate kinase	Included by Gapfilling	s_0434[c] + s_0613[c] --> s_0394[c] + s_0617[c]	NODE_110_length_110843_cov_27..g8397	0
r_0799	nucleoside diphosphate kinase	Included by Gapfilling	s_0434[c] + s_0647[c] --> s_0394[c] + s_0650[c]	NODE_17_length_338202_cov_27.7.g2518	0
r_1975	nucleoside-triphosphatase (dGTP)	Included by Gapfilling	s_0617[c] + s_0803[c] --> s_0613[c] + s_0794[c] + s_1322[c]	NODE_15_length_354016_cov_27.6.g2298 or NODE_42_length_223018_cov_26.8.g4781	0
r_1734	deoxyuridine kinase	Included by Gapfilling	s_0138[c] + s_0434[c] --> s_0394[c] + s_0654[c] + s_0794[c]	NODE_17_length_338202_cov_27.7.g2518	0
r_0326	dCMP deaminase	Included by Gapfilling	s_0589[c] + s_0794[c] + s_0803[c] <=> s_0419[c] + s_0654[c]	NODE_2_length_654939_cov_26.45.g303	1
r_1618	5-nucleotidase (dUMP)	Included by Gapfilling	s_0654[c] + s_0803[c] --> s_0138[c] + s_1322[c]	NODE_3_length_556175_cov_27.01.g574 or NODE_3_length_556175_cov_27.01.g575 or NODE_3_length_556175_cov_27.01.g576 or NODE_3_length_556175_cov_27.01.g577 or NODE_10_length_395589_cov_26.8.g1668 or NODE_10_length_395589_cov_26.8.g1668 or NODE_10_length_395589_cov_26.8.g1676 or NODE_10_length_395589_cov_26.8.g1677 or NODE_17_length_338202_cov_27.7.g2519 or NODE_17_length_338202_cov_27.7.g2518 or NOD…	0
r_1617	5-nucleotidase (dTMP)	Included by Gapfilling	s_0649[c] + s_0803[c] --> s_1322[c] + s_1493[c]	NODE_3_length_556175_cov_27.01.g574 or NODE_3_length_556175_cov_27.01.g575 or NODE_3_length_556175_cov_27.01.g576 or NODE_3_length_556175_cov_27.01.g577 or NODE_10_length_395589_cov_26.8.g1668 or NODE_10_length_395589_cov_26.8.g1668 or NODE_10_length_395589_cov_26.8.g1676 or NODE_10_length_395589_cov_26.8.g1677 or NODE_17_length_338202_cov_27.7.g2519 or NODE_17_length_338202_cov_27.7.g2518 or NOD…	0
r_1614	5-nucleotidase (dAMP)	Included by Gapfilling	s_0584[c] + s_0803[c] <=> s_0132[c] + s_1322[c]	NODE_3_length_556175_cov_27.01.g574 or NODE_3_length_556175_cov_27.01.g575 or NODE_3_length_556175_cov_27.01.g576 or NODE_3_length_556175_cov_27.01.g577 or NODE_10_length_395589_cov_26.8.g1668 or NODE_10_length_395589_cov_26.8.g1668 or NODE_10_length_395589_cov_26.8.g1676 or NODE_10_length_395589_cov_26.8.g1677 or NODE_17_length_338202_cov_27.7.g2519 or NODE_17_length_338202_cov_27.7.g2518 or NOD…	1
r_1615	5-nucleotidase (dCMP)	Included by Gapfilling	s_0589[c] + s_0803[c] --> s_0610[c] + s_1322[c]	NODE_3_length_556175_cov_27.01.g574 or NODE_3_length_556175_cov_27.01.g575 or NODE_3_length_556175_cov_27.01.g576 or NODE_3_length_556175_cov_27.01.g577 or NODE_10_length_395589_cov_26.8.g1668 or NODE_10_length_395589_cov_26.8.g1668 or NODE_10_length_395589_cov_26.8.g1676 or NODE_10_length_395589_cov_26.8.g1677 or NODE_17_length_338202_cov_27.7.g2519 or NODE_17_length_338202_cov_27.7.g2518 or NOD…	0
r_1616	5-nucleotidase (dGMP)	Included by Gapfilling	s_0615[c] + s_0803[c] --> s_0134[c] + s_1322[c]	NODE_3_length_556175_cov_27.01.g574 or NODE_3_length_556175_cov_27.01.g575 or NODE_3_length_556175_cov_27.01.g576 or NODE_3_length_556175_cov_27.01.g577 or NODE_10_length_395589_cov_26.8.g1668 or NODE_10_length_395589_cov_26.8.g1668 or NODE_10_length_395589_cov_26.8.g1676 or NODE_10_length_395589_cov_26.8.g1677 or NODE_17_length_338202_cov_27.7.g2519 or NODE_17_length_338202_cov_27.7.g2518 or NOD…	0
r_1704	cytidylate kinase(dCMP)	Included by Gapfilling	s_0434[c] + s_0589[c] <=> s_0394[c] + s_0587[c]	NODE_3_length_556175_cov_27.01.g577	1
r_1974	nucleoside-diphosphatase (dGDP)	Included by Gapfilling	s_0613[c] + s_0803[c] --> s_0615[c] + s_0794[c] + s_1322[c]	NODE_15_length_354016_cov_27.6.g2298 or NODE_42_length_223018_cov_26.8.g4781	0
r_0034	3',5'-cyclic-nucleotide phosphodiesterase	Included by Gapfilling	s_0194[c] + s_0803[c] --> s_0584[c] + s_0794[c]	NODE_47_length_214060_cov_27.1.g5182	0
r_1725	dADP deamination	Included by Gapfilling	s_0582[c] + s_0794[c] + s_0803[c] --> s_0419[c] + s_0618[c]	NODE_17_length_338202_cov_27.7.g2519	0
r_1750	dTTP uniport	Included by Gapfilling	s_0650[c] <=> s_0651[e]		1
r_1751	dUDP diffusion	Included by Gapfilling	s_0652[c] <=> s_0653[n]		1
r_1721	dCDP transport	Included by Gapfilling	s_0587[c] <=> s_0588[n]		1
r_1752	dUMP transport	Included by Gapfilling	s_0654[c] <=> s_0655[n]		1
r_1720	dADP transport	Included by Gapfilling	s_0582[c] <=> s_0583[n]		1
r_0802	nucleoside diphosphate kinase	Included by Gapfilling	s_0434[c] + s_0618[c] <=> s_0394[c] + s_0639[c]	NODE_3_length_556175_cov_27.01.g574	1
r_1737	dGDP transport	Included by Gapfilling	s_0613[c] <=> s_0614[n]		1
r_2064	thymidine phosphatase	Included by Gapfilling	s_0803[c] + s_1497[c] --> s_1322[c] + s_1489[c]	NODE_15_length_354016_cov_27.6.g2298	0
r_2069	thiamine-phosphate kinase	Included by Gapfilling	s_0434[c] + s_1497[c] --> s_0394[c] + s_1475[c]	NODE_43_length_222341_cov_26.6.g4841	0
r_0789	nucleoside diphosphatase GDP	Included by Gapfilling	s_0739[c] + s_0803[c] --> s_0782[c] + s_0794[c] + s_1322[c]	NODE_42_length_223018_cov_26.8.g4781	0
r_4451	GMP transport via proton symport	Included by Gapfilling	s_0796[e] + s_4148[e] <=> s_0782[c] + s_0794[c]		1
r_1165	GDP-mannose antiport	Included by Gapfilling	s_0743[c] + s_0782[g] --> s_0744[g] + s_0782[c]	NODE_39_length_231879_cov_29.3.g4502	0
r_1821	guanosine kinase	Included by Gapfilling	s_0434[c] + s_0790[c] --> s_0394[c] + s_0782[c] + s_0794[c]	NODE_69_length_158162_cov_26.5.g6522	0
r_0036	3',5'-cyclic-nucleotide phosphodiesterase	Included by Gapfilling	s_0195[c] + s_0803[c] --> s_0782[c] + s_0794[c]	NODE_69_length_158162_cov_26.5.g6522	0
r_1703	cytidylate kinase (CMP)	Included by Gapfilling	s_0434[c] + s_0526[c] --> s_0394[c] + s_0467[c]	NODE_72_length_151002_cov_26.9.g6716	0
r_1131	CTP/CMP antiport	Included by Gapfilling	s_0528[m] + s_0539[c] + 2.0 s_0794[c] --> s_0526[c] + s_0541[m] + 2.0 s_0799[m]	NODE_14_length_355240_cov_27.0.g2193 or NODE_14_length_355240_cov_27.0.g2210	0
r_3540	CMP transport, cytoplasm-ER membrane	Included by Gapfilling	s_3108[erm] <=> s_0526[c]		1
r_1130	CTP transport	Included by Gapfilling	s_0528[m] + s_0539[c] + s_0794[c] --> s_0526[c] + s_0541[m] + s_0799[m]	NODE_14_length_355240_cov_27.0.g2193 or NODE_14_length_355240_cov_27.0.g2210	0
r_1690	CMP nucleosidase	Included by Gapfilling	s_0526[c] + s_0803[c] --> s_0545[c] + s_1408[c]	NODE_3_length_556175_cov_27.01.g574 or NODE_3_length_556175_cov_27.01.g575 or NODE_3_length_556175_cov_27.01.g576 or NODE_3_length_556175_cov_27.01.g577 or NODE_10_length_395589_cov_26.8.g1668 or NODE_10_length_395589_cov_26.8.g1668 or NODE_10_length_395589_cov_26.8.g1676 or NODE_10_length_395589_cov_26.8.g1677 or NODE_17_length_338202_cov_27.7.g2519 or NODE_17_length_338202_cov_27.7.g2518 or NOD…	0
r_0037	3',5'-cyclic-nucleotide phosphodiesterase	Included by Gapfilling	s_0193[c] + s_0803[c] --> s_0526[c] + s_0794[c]	NODE_47_length_214060_cov_27.1.g5182	0
r_0792	3',5'-cyclic-nucleotide phosphodiesterase	Included by Gapfilling	s_0467[c] + s_0803[c] --> s_0526[c] + s_0794[c] + s_1322[c]	NODE_15_length_354016_cov_27.6.g2298 or NODE_42_length_223018_cov_26.8.g4781	0
r_4466	CMP transport in/out via proton symport	Included by Gapfilling	s_0796[e] + s_4163[e] <=> s_0526[c] + s_0794[c]		1
r_0790	nucleoside diphosphatase	Included by Gapfilling	s_0803[c] + s_1538[c] --> s_0794[c] + s_1322[c] + s_1545[c]	NODE_15_length_354016_cov_27.6.g2298 or NODE_42_length_223018_cov_26.8.g4781	0
r_4454	UMP transport	Included by Gapfilling	s_4151[e] <=> s_1545[c]		1
r_4616	UMP transport	Included by Gapfilling	s_3781[er] <=> s_1545[c]		1
r_4611	UMP transport	Included by Gapfilling	s_1546[g] <=> s_1545[c]		1
r_2089	UMP transport	Included by Gapfilling	s_1548[n] <=> s_1545[c]		1
r_1275	UTP transport	Included by Gapfilling	s_0716[m] + s_0794[c] + s_1547[m] + s_1559[c] --> s_0714[c] + s_0799[m] + s_1545[c] + s_1560[m]	NODE_154_length_74153_cov_26.9.g9761 or NODE_154_length_74153_cov_26.9.g9770 or NODE_156_length_73428_cov_27.0.g9813	0
r_1276	UTP/UMP antiport	Included by Gapfilling	2.0 s_0794[c] + s_1547[m] + s_1559[c] --> 2.0 s_0799[m] + s_1545[c] + s_1560[m]	NODE_19_length_334163_cov_27.7.g2727 or NODE_154_length_74153_cov_26.9.g9761 or NODE_154_length_74153_cov_26.9.g9770 or NODE_156_length_73428_cov_27.0.g9813	0
r_1033	thiamin phosphatase	Included by Gapfilling	s_0805[e] + s_1498[e] --> s_1324[e] + s_1490[e]	NODE_42_length_223018_cov_26.8.g4781	0
r_1656	AMP transport	Included by Gapfilling	s_0425[n] <=> s_0423[c]		1
r_1116	AMP/ATP transporter	Included by Gapfilling	s_0426[p] + s_0434[c] + s_0801[p] --> s_0423[c] + s_0439[p] + s_0794[c]	NODE_21_length_297574_cov_26.8.g2946 or NODE_23_length_273380_cov_26.9.g3137 or NODE_26_length_259969_cov_27.4.g3447	0
r_0764	NAD diphosphatase	Included by Gapfilling	s_0809[p] + s_1202[p] --> s_0426[p] + 2.0 s_0801[p] + s_1228[p]	NODE_42_length_223018_cov_26.8.g4769	0
r_0149	adenylate kinase	Included by Gapfilling	s_0424[m] + s_0437[m] --> 2.0 s_0397[m]	NODE_3_length_556175_cov_27.01.g574	0
r_0150	adenylate kinase (GTP)	Included by Gapfilling	s_0424[m] + s_0786[m] <=> s_0397[m] + s_0741[m]	NODE_10_length_395589_cov_26.8.g1668	1
r_1058	tryptophanyl-tRNA synthetase	Included by Gapfilling	s_0437[m] + s_1050[m] + s_1611[m] --> s_0424[m] + s_0636[m] + s_1528[m]	NODE_136_length_89519_cov_28.0.g9280	0
r_4187	L-proline:tRNA(Pro) ligase (AMP-forming)	Included by Gapfilling	s_0437[m] + s_1037[m] + s_3808[m] --> s_0424[m] + s_0636[m] + s_3809[m]	NODE_31_length_246726_cov_27.2.g3845	0
r_0730	methionyl-tRNA synthetase	Included by Gapfilling	s_0437[m] + s_1031[m] + s_1603[m] --> s_0424[m] + s_0636[m] + s_1149[m]	NODE_73_length_150420_cov_28.7.g6767	0
r_1067	tyrosyl-tRNA synthetase	Included by Gapfilling	s_0437[m] + s_1053[m] + s_1613[m] --> s_0424[m] + s_0636[m] + s_1534[m]	NODE_61_length_173278_cov_26.9.g6070	0
r_0033	3',5'-cyclic-nucleotide phosphodiesterase	Included by Gapfilling	s_0192[c] + s_0803[c] --> s_0423[c] + s_0794[c]	NODE_85_length_134555_cov_34.2.g7341 or NODE_85_length_134555_cov_34.2.g7342 or NODE_27_length_259938_cov_27.3.g3580 or NODE_27_length_259938_cov_27.3.g3581	0
r_0788	nucleoside diphosphatase	Included by Gapfilling	s_0394[c] + s_0803[c] --> s_0423[c] + s_0794[c] + s_1322[c]	NODE_15_length_354016_cov_27.6.g2298	0
r_1613	5'-nucleotidase (AMP)	Included by Gapfilling	s_0423[c] + s_0803[c] --> s_0386[c] + s_1322[c]	NODE_1_length_670061_cov_26.98.g78 or NODE_33_length_243588_cov_26.2.g3999 or NODE_59_length_175307_cov_27.0.g5973	0
r_4258	[lipoyl-carrier protein]-L-lysine:lipoate ligase (AMP-forming)	Included by Gapfilling	s_0434[c] + s_3915[c] + s_3917[c] --> s_0423[c] + s_0633[c] + s_3918[c]	NODE_9_length_401396_cov_27.21.g1513	0
r_4278	diphthine:ammonia ligase (AMP-forming)	Included by Gapfilling	s_0419[c] + s_0434[c] + s_3940[c] --> s_0423[c] + s_0633[c] + s_0794[c] + s_3941[c]	NODE_103_length_117134_cov_27..g8132	0
r_4363	R07420	Included by Gapfilling	s_4088[c] --> s_1322[c] + s_4089[c]		0
r_4463	AMP transport in/out via proton symport	Included by Gapfilling	s_0796[e] + s_4160[e] <=> s_0423[c] + s_0794[c]	NODE_39_length_231879_cov_29.3.g4511	1
r_3544	AMP transport, cytoplasm-ER membrane	Included by Gapfilling	s_2833[erm] <=> s_0423[c]	NODE_60_length_174043_cov_33.4.g6041 or NODE_72_length_151002_cov_26.9.g6720	1
r_3586	AMP transport, cytoplasm-lipid particle	Included by Gapfilling	s_2833[erm] <=> s_0423[c]		1
r_4584	long-chain-fatty-acid---CoA ligase	Included by Gapfilling	s_0434[c] + s_0529[c] + s_4191[c] --> s_0423[c] + s_0633[c] + s_4190[c]	NODE_2_length_654939_cov_26.45.g430 or NODE_30_length_247314_cov_27.1.g3810	0
r_2448	PS synthase (1-18:0, 2-16:1), ER membrane	Included by manual curation	s_3086[erm] + s_3107[erm] --> 2.0 s_2783[erm] + s_3108[erm] + s_3111[erm]	NODE_202_length_45316_cov_40.9.g10689 or NODE_2_length_654939_cov_26.45.g385 or NODE_3_length_556175_cov_27.01.g623 or NODE_10_length_395589_cov_26.8.g1554 or NODE_10_length_395589_cov_26.8.g1595 or NODE_10_length_395589_cov_26.8.g1623	0
r_2447	PS synthase (1-16:1, 2-16:1), ER membrane	Included by manual curation	s_3085[erm] + s_3107[erm] --> 2.0 s_2783[erm] + s_3108[erm] + s_3110[erm]	NODE_202_length_45316_cov_40.9.g10689 or NODE_2_length_654939_cov_26.45.g385 or NODE_3_length_556175_cov_27.01.g623 or NODE_10_length_395589_cov_26.8.g1554 or NODE_10_length_395589_cov_26.8.g1595 or NODE_10_length_395589_cov_26.8.g1623	0
r_2446	PS synthase (1-16:0, 2-16:1), ER membrane	Included by manual curation	s_3084[erm] + s_3107[erm] --> 2.0 s_2783[erm] + s_3108[erm] + s_3109[erm]	NODE_202_length_45316_cov_40.9.g10689 or NODE_2_length_654939_cov_26.45.g385 or NODE_3_length_556175_cov_27.01.g623 or NODE_10_length_395589_cov_26.8.g1554 or NODE_10_length_395589_cov_26.8.g1595 or NODE_10_length_395589_cov_26.8.g1623	0
r_2449	PS synthase (1-18:1, 2-16:1), ER membrane	Included by manual curation	s_3087[erm] + s_3107[erm] --> 2.0 s_2783[erm] + s_3108[erm] + s_3112[erm]	NODE_202_length_45316_cov_40.9.g10689 or NODE_2_length_654939_cov_26.45.g385 or NODE_3_length_556175_cov_27.01.g623 or NODE_10_length_395589_cov_26.8.g1554 or NODE_10_length_395589_cov_26.8.g1595 or NODE_10_length_395589_cov_26.8.g1623	0
r_2450	PS synthase (1-16:0, 2-18:1), ER membrane	Included by manual curation	s_3088[erm] + s_3107[erm] --> 2.0 s_2783[erm] + s_3108[erm] + s_3113[erm]	NODE_202_length_45316_cov_40.9.g10689 or NODE_2_length_654939_cov_26.45.g385 or NODE_3_length_556175_cov_27.01.g623 or NODE_10_length_395589_cov_26.8.g1554 or NODE_10_length_395589_cov_26.8.g1595 or NODE_10_length_395589_cov_26.8.g1623	0
r_2451	PS synthase (1-16:1, 2-18:1), ER membrane	Included by manual curation	s_3089[erm] + s_3107[erm] --> 2.0 s_2783[erm] + s_3108[erm] + s_3114[erm]	NODE_202_length_45316_cov_40.9.g10689 or NODE_2_length_654939_cov_26.45.g385 or NODE_3_length_556175_cov_27.01.g623 or NODE_10_length_395589_cov_26.8.g1554 or NODE_10_length_395589_cov_26.8.g1595 or NODE_10_length_395589_cov_26.8.g1623	0
r_2452	PS synthase (1-18:0, 2-18:1), ER membrane	Included by manual curation	s_3090[erm] + s_3107[erm] --> 2.0 s_2783[erm] + s_3108[erm] + s_3115[erm]	NODE_202_length_45316_cov_40.9.g10689 or NODE_2_length_654939_cov_26.45.g385 or NODE_3_length_556175_cov_27.01.g623 or NODE_10_length_395589_cov_26.8.g1554 or NODE_10_length_395589_cov_26.8.g1595 or NODE_10_length_395589_cov_26.8.g1623	0
r_2453	PS synthase (1-18:1, 2-18:1), ER membrane	Included by manual curation	s_3091[erm] + s_3107[erm] --> 2.0 s_2783[erm] + s_3108[erm] + s_3116[erm]	NODE_202_length_45316_cov_40.9.g10689 or NODE_2_length_654939_cov_26.45.g385 or NODE_3_length_556175_cov_27.01.g623 or NODE_10_length_395589_cov_26.8.g1554 or NODE_10_length_395589_cov_26.8.g1595 or NODE_10_length_395589_cov_26.8.g1623	0
r_2454	PI synthase (1-16:0, 2-16:1),, ER membrane	Included by manual curation	s_3084[erm] + s_3117[erm] --> 2.0 s_2783[erm] + s_3108[erm] + s_3118[erm]	NODE_202_length_45316_cov_40.9.g10689 or NODE_2_length_654939_cov_26.45.g385 or NODE_3_length_556175_cov_27.01.g623 or NODE_10_length_395589_cov_26.8.g1554 or NODE_10_length_395589_cov_26.8.g1595 or NODE_10_length_395589_cov_26.8.g1623	0
r_2455	PI synthase (1-16:1, 2-16:1),, ER membrane	Included by manual curation	s_3085[erm] + s_3117[erm] --> 2.0 s_2783[erm] + s_3108[erm] + s_3119[erm]	NODE_202_length_45316_cov_40.9.g10689 or NODE_2_length_654939_cov_26.45.g385 or NODE_3_length_556175_cov_27.01.g623 or NODE_10_length_395589_cov_26.8.g1554 or NODE_10_length_395589_cov_26.8.g1595 or NODE_10_length_395589_cov_26.8.g1623	0
r_2456	PI synthase (1-18:0, 2-16:1),, ER membrane	Included by manual curation	s_3086[erm] + s_3117[erm] --> 2.0 s_2783[erm] + s_3108[erm] + s_3120[erm]	NODE_202_length_45316_cov_40.9.g10689 or NODE_2_length_654939_cov_26.45.g385 or NODE_3_length_556175_cov_27.01.g623 or NODE_10_length_395589_cov_26.8.g1554 or NODE_10_length_395589_cov_26.8.g1595 or NODE_10_length_395589_cov_26.8.g1623	0
r_2457	PI synthase (1-18:1, 2-16:1),, ER membrane	Included by manual curation	s_3087[erm] + s_3117[erm] --> 2.0 s_2783[erm] + s_3108[erm] + s_3121[erm]	NODE_202_length_45316_cov_40.9.g10689 or NODE_2_length_654939_cov_26.45.g385 or NODE_3_length_556175_cov_27.01.g623 or NODE_10_length_395589_cov_26.8.g1554 or NODE_10_length_395589_cov_26.8.g1595 or NODE_10_length_395589_cov_26.8.g1623	0
r_2458	PI synthase (1-16:0, 2-18:1),, ER membrane	Included by manual curation	s_3088[erm] + s_3117[erm] --> 2.0 s_2783[erm] + s_3108[erm] + s_3122[erm]	NODE_202_length_45316_cov_40.9.g10689 or NODE_2_length_654939_cov_26.45.g385 or NODE_3_length_556175_cov_27.01.g623 or NODE_10_length_395589_cov_26.8.g1554 or NODE_10_length_395589_cov_26.8.g1595 or NODE_10_length_395589_cov_26.8.g1623	0
r_2459	PI synthase (1-16:1, 2-18:1),, ER membrane	Included by manual curation	s_3089[erm] + s_3117[erm] --> 2.0 s_2783[erm] + s_3108[erm] + s_3123[erm]	NODE_202_length_45316_cov_40.9.g10689 or NODE_2_length_654939_cov_26.45.g385 or NODE_3_length_556175_cov_27.01.g623 or NODE_10_length_395589_cov_26.8.g1554 or NODE_10_length_395589_cov_26.8.g1595 or NODE_10_length_395589_cov_26.8.g1623	0
r_2460	PI synthase (1-18:0, 2-18:1),, ER membrane	Included by manual curation	s_3090[erm] + s_3117[erm] --> 2.0 s_2783[erm] + s_3108[erm] + s_3124[erm]	NODE_202_length_45316_cov_40.9.g10689 or NODE_2_length_654939_cov_26.45.g385 or NODE_3_length_556175_cov_27.01.g623 or NODE_10_length_395589_cov_26.8.g1554 or NODE_10_length_395589_cov_26.8.g1595 or NODE_10_length_395589_cov_26.8.g1623	0
r_2461	PI synthase (1-18:1, 2-18:1),, ER membrane	Included by manual curation	s_3091[erm] + s_3117[erm] --> 2.0 s_2783[erm] + s_3108[erm] + s_3125[erm]	NODE_202_length_45316_cov_40.9.g10689 or NODE_2_length_654939_cov_26.45.g385 or NODE_3_length_556175_cov_27.01.g623 or NODE_10_length_395589_cov_26.8.g1554 or NODE_10_length_395589_cov_26.8.g1595 or NODE_10_length_395589_cov_26.8.g1623	0
r_2520	ethanolaminephosphotransferase (1-16:0, 2-16:1), ER membrane	Included by manual curation	s_2967[erm] + s_3216[erm] --> s_2783[erm] + s_3108[erm] + s_3181[erm]	NODE_10_length_395589_cov_26.8.g1595 or NODE_69_length_158162_cov_26.5.g6555	0
r_2521	ethanolaminephosphotransferase (1-16:1, 2-16:1), ER membrane	Included by manual curation	s_2969[erm] + s_3216[erm] --> s_2783[erm] + s_3108[erm] + s_3185[erm]	NODE_10_length_395589_cov_26.8.g1595 or NODE_69_length_158162_cov_26.5.g6555	0
r_2522	ethanolaminephosphotransferase (1-18:0, 2-16:1), ER membrane	Included by manual curation	s_2971[erm] + s_3216[erm] --> s_2783[erm] + s_3108[erm] + s_3187[erm]	NODE_10_length_395589_cov_26.8.g1595 or NODE_69_length_158162_cov_26.5.g6555	0
r_2523	ethanolaminephosphotransferase (1-18:1, 2-16:1), ER membrane	Included by manual curation	s_2973[erm] + s_3216[erm] --> s_2783[erm] + s_3108[erm] + s_3189[erm]	NODE_10_length_395589_cov_26.8.g1595 or NODE_69_length_158162_cov_26.5.g6555	0
r_2524	ethanolaminephosphotransferase (1-16:0, 2-18:1), ER membrane	Included by manual curation	s_2968[erm] + s_3216[erm] --> s_2783[erm] + s_3108[erm] + s_3191[erm]	NODE_10_length_395589_cov_26.8.g1595 or NODE_69_length_158162_cov_26.5.g6555	0
r_2525	ethanolaminephosphotransferase (1-16:1, 2-18:1), ER membrane	Included by manual curation	s_2970[erm] + s_3216[erm] --> s_2783[erm] + s_3108[erm] + s_3193[erm]	NODE_10_length_395589_cov_26.8.g1595 or NODE_69_length_158162_cov_26.5.g6555	0
r_2526	ethanolaminephosphotransferase (1-18:0, 2-18:1), ER membrane	Included by manual curation	s_2972[erm] + s_3216[erm] --> s_2783[erm] + s_3108[erm] + s_3195[erm]	NODE_10_length_395589_cov_26.8.g1595 or NODE_69_length_158162_cov_26.5.g6555	0
r_2527	ethanolaminephosphotransferase (1-18:1, 2-18:1), ER membrane	Included by manual curation	s_2974[erm] + s_3216[erm] --> s_2783[erm] + s_3108[erm] + s_3197[erm]	NODE_10_length_395589_cov_26.8.g1595 or NODE_69_length_158162_cov_26.5.g6555	0
r_2528	cholinephosphotransferase (1-16:0, 2-16:1), ER membrane	Included by manual curation	s_2967[erm] + s_3217[erm] --> s_2783[erm] + s_3108[erm] + s_3207[erm]	NODE_10_length_395589_cov_26.8.g1595 or NODE_69_length_158162_cov_26.5.g6555	0
r_2529	cholinephosphotransferase (1-16:1, 2-16:1), ER membrane	Included by manual curation	s_2969[erm] + s_3217[erm] --> s_2783[erm] + s_3108[erm] + s_3208[erm]	NODE_10_length_395589_cov_26.8.g1595 or NODE_69_length_158162_cov_26.5.g6555	0
r_2530	cholinephosphotransferase (1-18:0, 2-16:1), ER membrane	Included by manual curation	s_2971[erm] + s_3217[erm] --> s_2783[erm] + s_3108[erm] + s_3209[erm]	NODE_10_length_395589_cov_26.8.g1595 or NODE_69_length_158162_cov_26.5.g6555	0
r_2531	cholinephosphotransferase (1-18:1, 2-16:1), ER membrane	Included by manual curation	s_2973[erm] + s_3217[erm] --> s_2783[erm] + s_3108[erm] + s_3210[erm]	NODE_10_length_395589_cov_26.8.g1595 or NODE_69_length_158162_cov_26.5.g6555	0
r_2532	cholinephosphotransferase (1-16:0, 2-18:1), ER membrane	Included by manual curation	s_2968[erm] + s_3217[erm] --> s_2783[erm] + s_3108[erm] + s_3211[erm]	NODE_10_length_395589_cov_26.8.g1595 or NODE_69_length_158162_cov_26.5.g6555	0
r_2533	cholinephosphotransferase (1-16:1, 2-18:1), ER membrane	Included by manual curation	s_2970[erm] + s_3217[erm] --> s_2783[erm] + s_3108[erm] + s_3212[erm]	NODE_10_length_395589_cov_26.8.g1595 or NODE_69_length_158162_cov_26.5.g6555	0
r_2535	cholinephosphotransferase (1-18:1, 2-18:1), ER membrane	Included by manual curation	s_2974[erm] + s_3217[erm] --> s_2783[erm] + s_3108[erm] + s_3214[erm]	NODE_10_length_395589_cov_26.8.g1595 or NODE_69_length_158162_cov_26.5.g6555	0
r_2534	cholinephosphotransferase (1-18:0, 2-18:1), ER membrane	Included by manual curation	s_2972[erm] + s_3217[erm] --> s_2783[erm] + s_3108[erm] + s_3213[erm]	NODE_10_length_395589_cov_26.8.g1595 or NODE_69_length_158162_cov_26.5.g6555	0
r_3959	CMP transport,mitochondrion-mitochondrial membrane	Included by manual curation	s_0528[m] <=> s_3219[mm]	NODE_14_length_355240_cov_27.0.g2153	1
r_0224	ATP adenylyltransferase	Included by manual curation	s_0739[c] + s_0785[c] --> s_1283[c] + s_1322[c]	NODE_7_length_410815_cov_26.94.g1211	0
r_0361	dolichyl-phosphate D-mannosyltransferase	Included by manual curation	s_0645[c] + s_0743[c] --> s_0644[er] + s_0739[c] + s_0794[c]	NODE_105_length_115038_cov_27..g8187	0
r_0800	nucleoside diphosphate kinase	Included by manual curation	s_0434[c] + s_0739[c] --> s_0394[c] + s_0785[c]	NODE_17_length_338202_cov_27.7.g2519	0
r_1801	GDP transport	Included by manual curation	s_0739[c] <=> s_0740[g]		1
r_1802	GDP transport	Included by manual curation	s_0739[c] <=> s_0742[n]		1
r_0747	MIPC synthase	Included by manual curation	s_0744[g] + s_0895[g] --> s_0740[g] + s_0797[g] + s_1117[g]	NODE_30_length_247314_cov_27.1.g3818 and NODE_111_length_110367_cov_27..g8415	0
r_0748	MIPC synthase	Included by manual curation	s_0744[g] + s_0898[g] --> s_0740[g] + s_0797[g] + s_1120[g]	NODE_30_length_247314_cov_27.1.g3818 and NODE_111_length_110367_cov_27..g8415	0
r_0749	MIPC synthase	Included by manual curation	s_0744[g] + s_0907[g] --> s_0740[g] + s_0797[g] + s_1129[g]	NODE_30_length_247314_cov_27.1.g3818 and NODE_111_length_110367_cov_27..g8415	0
r_0750	MIPC synthase	Included by manual curation	s_0744[g] + s_0910[g] --> s_0740[g] + s_0797[g] + s_1132[g]	NODE_30_length_247314_cov_27.1.g3818 and NODE_111_length_110367_cov_27..g8415	0
r_0752	MIPC synthase	Included by manual curation	s_0744[g] + s_0904[g] --> s_0740[g] + s_0797[g] + s_1126[g]	NODE_30_length_247314_cov_27.1.g3818 and NODE_111_length_110367_cov_27..g8415	0
r_0753	MIPC synthase	Included by manual curation	s_0744[g] + s_0913[g] --> s_0740[g] + s_0797[g] + s_1135[g]	NODE_30_length_247314_cov_27.1.g3818 and NODE_111_length_110367_cov_27..g8415	0
r_0755	MIPC synthase	Included by manual curation	s_0744[g] + s_0919[g] --> s_0740[g] + s_0797[g] + s_1141[g]	NODE_30_length_247314_cov_27.1.g3818 and NODE_111_length_110367_cov_27..g8415	0
r_0756	MIPC synthase	Included by manual curation	s_0744[g] + s_0922[g] --> s_0740[g] + s_0797[g] + s_1144[g]	NODE_30_length_247314_cov_27.1.g3818 and NODE_111_length_110367_cov_27..g8415	0
r_0360	dolichol kinase	Included by manual curation	s_0539[c] + s_0642[c] + s_0794[c] --> s_0467[c] + s_0645[c]	NODE_26_length_259969_cov_27.4.g3420	0
r_0795	nucleoside diphosphate kinase	Included by manual curation	s_0434[c] + s_0467[c] --> s_0394[c] + s_0539[c]	NODE_101_length_117498_cov_27..g8073	0
r_0806	nucleoside triphosphatase	Included by manual curation	s_0539[c] + s_0803[c] --> s_0467[c] + s_0794[c] + s_1322[c]	NODE_15_length_354016_cov_27.6.g2298 or NODE_42_length_223018_cov_26.8.g4781	0
r_1673	carnitine transport	Included by manual curation	s_0021[c] --> s_0024[p]		0
r_1675	CDP transport	Included by manual curation	s_0467[c] <=> s_0468[n]		1
r_3539	CDP transport	Included by manual curation	s_0467[c] <=> s_3215[erm]		1
r_1034	thiamine diphosphokinase	Included by manual curation	s_0434[c] + s_1489[c] --> s_0423[c] + s_0794[c] + s_1475[c]	NODE_12_length_368260_cov_29.4.g1860	0
r_1035	thiamine-diphosphate kinase	Included by manual curation	s_0434[c] + s_1475[c] --> s_0394[c] + s_551[c]	NODE_12_length_368260_cov_29.4.g1860	0
r_1269	thiamine diphosphate transport	Included by manual curation	s_1475[c] --> s_1477[m]	NODE_14_length_355240_cov_27.0.g2142 or NODE_27_length_259938_cov_27.3.g3576 or NODE_27_length_259938_cov_27.3.g3577 or NODE_47_length_214060_cov_27.1.g5133	0
r_1032	thiamin diphosphatase	Included by manual curation	2.0 s_0805[e] + s_1476[e] --> s_0796[e] + 2.0 s_1324[e] + s_1490[e]	NODE_43_length_222341_cov_26.6.g4841	0
r_0805	nucleoside triphosphatase	Included by manual curation	s_0803[c] + s_1559[c] --> s_0794[c] + s_1322[c] + s_1538[c]	NODE_15_length_354016_cov_27.6.g2298 or NODE_42_length_223018_cov_26.8.g4781	0
r_0811	nucleoside-diphosphate kinase (ATP:UDP)	Included by manual curation	s_0434[c] + s_1538[c] --> s_0394[c] + s_1559[c]	NODE_72_length_151002_cov_26.9.g6716	0
r_4609	UDP transport	Included by manual curation	s_1538[c] <=> s_1539[g]		1
r_4610	UDP transport	Included by manual curation	s_1538[c] <=> s_1540[n]		1
r_0084	5-formethyltetrahydrofolate cyclo-ligase	Included by manual curation	s_0319[c] + s_0434[c] --> s_0304[c] + s_0394[c] + s_1322[c]	NODE_32_length_245437_cov_26.5.g3983	0
r_0083	5-diphosphoinositol-1,2,3,4,6-pentakisphosphate synthase	Included by manual curation	s_0434[c] + s_1158[c] --> s_0318[c] + s_0394[c]	NODE_97_length_120454_cov_27.0.g7898	0
r_0074	4PP-IP5 pyrophosphorylation to 4,5-PP2-IP4	Included by manual curation	s_0279[c] + s_0434[c] + s_0794[c] --> s_0263[c] + s_0394[c]	NODE_97_length_120454_cov_27.0.g7898	0
r_0093	6PP-IP5 pyrophosphorylation to 5,6-PP2-IP4	Included by manual curation	s_0333[c] + s_0434[c] + s_0794[c] --> s_0309[c] + s_0394[c]	NODE_97_length_120454_cov_27_46_0_46_g7898	0
r_0223	ATP adenylyltransferase	Included by manual curation	s_0394[c] + s_0785[c] + s_0794[c] --> s_1284[c] + s_1322[c]	NODE_175_length_56413_cov_27.1.g10217	0
r_0222	ATP adenylyltransferase	Included by manual curation	s_0394[c] + s_0434[c] + s_0794[c] --> s_1282[c] + s_1322[c]	NODE_16_length_349410_cov_26.6.g2458	0
r_0227	ATPase, cytosolic	Included by manual curation	s_0434[c] + s_0803[c] --> s_0394[c] + s_0796[e] + s_1322[c]	(NODE_38_length_233147_cov_27.2.g4456 and NODE_24_length_269354_cov_27.3.g3268) or (NODE_2_length_654939_cov_26.45.g389 and NODE_10_length_395589_cov_26.8.g1683)	0
r_0273	choline kinase	Included by manual curation	s_0434[c] + s_0512[c] --> s_0394[c] + s_0514[c] + s_0794[c]	NODE_72_length_151002_cov_26.9.g6673	0
r_0332	deoxyribokinase	Included by manual curation	s_0152[c] + s_0434[c] --> s_0153[c] + s_0394[c] + s_0794[c]	NODE_61_length_173278_cov_26.9.g6091 or NODE_100_length_117988_cov_26..g8028	0
r_0335	dethiobiotin synthase	Included by manual curation	s_0341[c] + s_0434[c] + s_0456[c] <=> s_0394[c] + s_0612[c] + 3.0 s_0794[c] + s_1322[c]	NODE_64_length_163996_cov_27.3.g6252	1
r_0358	diphosphoinositol-1,3,4,6-tetrakisphosphate synthase	Included by manual curation	s_0434[c] + 2.0 s_0794[c] + s_1156[c] + 2.0 s_1322[c] --> s_0309[c] + s_0394[c] + 2.0 s_0803[c]	NODE_104_length_115211_cov_27..g8179	0
r_0368	ethanolamine kinase	Included by manual curation	s_0434[c] + s_0683[c] --> s_0394[c] + s_0794[c] + s_1239[c]	NODE_72_length_151002_cov_26.9.g6673 or NODE_13_length_366849_cov_26.4.g2044	0
r_0801	nucleoside diphosphate kinase	Included by manual curation	s_0434[c] + s_0846[c] --> s_0394[c] + s_0950[c]	NODE_33_length_243588_cov_26.2.g4050	0
r_0969	ribokinase	Included by manual curation	s_0434[c] + s_0575[c] --> s_0394[c] + s_0794[c] + s_1408[c]	NODE_61_length_173278_cov_26.9.g6091 or NODE_100_length_117988_cov_26..g8028	0
r_0983	ribosylnicotinamide kinase	Included by manual curation	s_0434[c] + s_1218[c] --> s_0394[c] + s_0794[c] + s_1224[c]	NODE_24_length_269354_cov_27.3.g3250	0
r_1026	sulfate adenylyltransferase (ADP)	Included by manual curation	s_0394[c] + s_0794[c] + s_1467[c] <=> s_0298[c] + s_1322[c]	NODE_13_length_366849_cov_26.4.g2076	1
r_1086	V-ATPase, vacuole	Included by manual curation	s_0434[c] + s_0794[c] + s_0803[c] --> s_0394[c] + 2.0 s_0802[v] + s_1322[c]	NODE_163_length_66822_cov_25.8.g9988 and NODE_84_length_136552_cov_27.2.g7327 and NODE_3_length_556175_cov_27.01.g589 and NODE_47_length_214060_cov_27.1.g5118 and NODE_83_length_137659_cov_27.2.g7271 and NODE_10_length_395589_cov_26.8.g1681 and NODE_99_length_118876_cov_26.9.g7982 and NODE_112_length_109587_cov_27..g8449 and NODE_80_length_144745_cov_26.9.g7117 and NODE_41_length_228709_cov_27.1.…	0
r_1110	ADP/ATP transporter	Included by manual curation	s_0394[c] + s_0437[m] <=> s_0397[m] + s_0434[c]	NODE_212_length_37781_cov_26.4.g10803 or NODE_212_length_37781_cov_26.4.g10804	1
r_1111	ADP/ATP transporter	Included by manual curation	s_0399[p] + s_0434[c] + s_0801[p] --> s_0394[c] + s_0439[p] + s_0794[c]	NODE_246_length_24423_cov_26.3.g11136 or NODE_75_length_148317_cov_28.2.g6856	0
r_1624	5-formyltetrahydrofolate:10-formyltetrahydrofolate isomerase	Included by manual curation	s_0319[c] + s_0434[c] + s_0803[c] --> s_0120[c] + s_0394[c] + s_0794[c] + s_1322[c]	NODE_49_length_208842_cov_27.4.g5314	0
r_1644	ADP transport	Included by manual curation	s_0394[c] <=> s_0398[n]		1
r_1645	ADP transport	Included by manual curation	s_0394[c] <=> s_0395[er]		1
r_1724	ADP deamination	Included by manual curation	s_0394[c] + s_0794[c] + s_0803[c] --> s_0419[c] + s_0846[c]	NODE_10_length_395589_cov_26.8.g1677	0
r_1736	dephospho-CoA kinase	Included by manual curation	s_0197[c] + s_0434[c] --> s_0394[c] + s_0529[c] + s_0794[c]	NODE_104_length_115211_cov_27..g8169 or NODE_119_length_103716_cov_27..g8734	0
r_1797	fructose-1-phosphate kinase	Included by manual curation	s_0434[c] + s_0556[c] --> s_0394[c] + s_0555[c] + s_0794[c]	NODE_50_length_206616_cov_28.5.g5365 or NODE_123_length_99989_cov_27.5.g8848	0
r_1850	insosine kinase	Included by manual curation	s_0434[c] + s_0856[c] --> s_0394[c] + s_0794[c] + s_0849[c]	NODE_89_length_131047_cov_25.9.g7525	0
r_2219	fatty acyl-CoA transport via ABC system (C12:0)	Included by manual curation	s_0434[c] + s_0803[c] + s_1073[c] --> s_0394[c] + s_0794[c] + s_1076[p] + s_1322[c]	NODE_30_length_247314_cov_27.1.g3810	0
[truncated: 2,566 more rows]

## Sheet: Metabolites
Metabolite ID	Metabolite Name	Metabolite Formula	Metabolite Charge
s_0001[ce]	(1->3)-beta-D-glucan	C6H10O5	0
s_0003[e]	(1->3)-beta-D-glucan	C6H10O5	0
[truncated: 3,017 more rows]

## Sheet: Biomass
Met ID	Met Name	Formula	MW(g/mol)	Stoichiometry	Weight Contribution	C	H	N	O	P	S
[truncated: 69 more rows]

[truncated: 1 more sheets: media]
