# Supplementary material for: Unraveling the metabolic landscape of Exophiala spinifera strain FM: Model reconstruction, insights into biodesulfurization and beyond
Source: PLoS One. 2025 Jan 29;20(1):e0317796. doi: 10.1371/journal.pone.0317796 (PMC11778650; doi:10.1371/journal.pone.0317796)
Supplement: S2 File — (XLSX) [file pone.0317796.s002.xlsx]

## Sheet: blast results
FM Strain's query	E. Spinifera	similarity	Matching Protein
NODE_1_length_670061_cov_26.98.g1	KIW10324	98.690	Ubiquinone biosynthesis monooxygenase COQ6, mitochondrial
NODE_1_length_670061_cov_26.98.g2	KIW10325	99.179	Flavin_Reduct domain-containing protein(dszD)
NODE_1_length_670061_cov_26.98.g3	KIW10328	99.490	Protein FYV10
NODE_1_length_670061_cov_26.98.g3	KIW10327	99.663	Uncharacterized protein
NODE_1_length_670061_cov_26.98.g4	KIW10329	99.069	Uncharacterized protein
NODE_1_length_670061_cov_26.98.g5	KIW10331	99.381	Uncharacterized protein
NODE_1_length_670061_cov_26.98.g6	KIW10332	100.000	Uncharacterized protein
NODE_1_length_670061_cov_26.98.g7	KIW10333	99.256	Uncharacterized protein
NODE_1_length_670061_cov_26.98.g8	KIW10335	99.123	Ubiquitin carboxyl-terminal hydrolase
NODE_1_length_670061_cov_26.98.g9	KIW10336	99.190	Uncharacterized protein
NODE_1_length_670061_cov_26.98.g11	KIW10340	97.814	MYND-type zinc finger protein samB
NODE_1_length_670061_cov_26.98.g12	KIW10340	99.053	MYND-type zinc finger protein samB
NODE_1_length_670061_cov_26.98.g13	KIW10341	99.756	Chitobiosyldiphosphodolichol beta-mannosyltransferase
NODE_1_length_670061_cov_26.98.g14	KIW10342	99.005	Uncharacterized protein
NODE_1_length_670061_cov_26.98.g15	KIW10343	98.989	Uncharacterized protein
NODE_1_length_670061_cov_26.98.g16	KIW10344	99.884	Uncharacterized protein
NODE_1_length_670061_cov_26.98.g17	KIW10345	99.754	Uncharacterized protein
NODE_1_length_670061_cov_26.98.g18	KIW10346	99.391	Uncharacterized protein
NODE_1_length_670061_cov_26.98.g19	KIW10347	98.253	MFS domain-containing protein
NODE_1_length_670061_cov_26.98.g20	KIW10347	97.585	MFS domain-containing protein
NODE_1_length_670061_cov_26.98.g21	KIW10348	98.896	APH domain-containing protein
NODE_1_length_670061_cov_26.98.g22	KIW10349	99.776	INTRADIOL_DIOXYGENAS domain-containing protein(catechol 1,2-dioxygenase)
NODE_1_length_670061_cov_26.98.g23	KIW10350	99.694	Uncharacterized protein
NODE_1_length_670061_cov_26.98.g24	KIW10352	98.920	USP domain-containing protein
NODE_1_length_670061_cov_26.98.g25	KIW10353	98.865	Cir_N domain-containing protein
NODE_1_length_670061_cov_26.98.g26	KIW10354	99.371	Vesicular-fusion protein SEC18
NODE_1_length_670061_cov_26.98.g27	KIW10354	99.564	Vesicular-fusion protein SEC18
NODE_1_length_670061_cov_26.98.g28	KIW10355	99.085	Lactoylglutathione lyase
NODE_1_length_670061_cov_26.98.g29	KIW10356	99.129	Uncharacterized protein
NODE_1_length_670061_cov_26.98.g30	KIW10357	99.014	Uncharacterized protein
NODE_1_length_670061_cov_26.98.g31	KIW10358	99.719	Uncharacterized protein
NODE_1_length_670061_cov_26.98.g32	KIW10359	99.550	Uncharacterized protein
NODE_1_length_670061_cov_26.98.g33	KIW10360	98.891	Uncharacterized protein
NODE_1_length_670061_cov_26.98.g34	KIW10361	99.656	Uncharacterized protein
NODE_1_length_670061_cov_26.98.g35	KIW10362	99.623	MFS domain-containing protein
NODE_1_length_670061_cov_26.98.g36	KIW10363	96.234	Uncharacterized protein
NODE_1_length_670061_cov_26.98.g37	KIW10365	99.646	Uncharacterized protein
NODE_1_length_670061_cov_26.98.g38	KIW10366	99.375	Uncharacterized protein
NODE_1_length_670061_cov_26.98.g39	KIW10367	99.752	DNA repair protein RAD51 homolog
NODE_1_length_670061_cov_26.98.g40	KIW10368	99.688	Uncharacterized protein
NODE_1_length_670061_cov_26.98.g41	KIW10369	99.328	Uncharacterized protein
NODE_1_length_670061_cov_26.98.g42	KIW10370	100.000	Uncharacterized protein
NODE_1_length_670061_cov_26.98.g43	KIW10370	97.021	Uncharacterized protein
NODE_1_length_670061_cov_26.98.g44	KIW10371	97.510	Uncharacterized protein
NODE_1_length_670061_cov_26.98.g45	KIW10372	100.000	FAD_binding_3 domain-containing protein(salicylate hydroxylase)
NODE_1_length_670061_cov_26.98.g46	KIW10373	97.980	Uncharacterized protein
NODE_1_length_670061_cov_26.98.g47	KIW10374	98.084	Uncharacterized protein
NODE_1_length_670061_cov_26.98.g48	KIW10376	96.624	N-acetyltransferase domain-containing protein
NODE_1_length_670061_cov_26.98.g49	KIW10377	98.938	Uncharacterized protein
NODE_1_length_670061_cov_26.98.g50	KIW10378	99.510	Phosphatidylinositol N-acetylglucosaminyltransferase
NODE_1_length_670061_cov_26.98.g51	KIW10379	99.387	tRNA pseudouridine(38-40) synthase
NODE_1_length_670061_cov_26.98.g52	KIW10380	99.376	Histone transcription regulator 3 homolog
NODE_1_length_670061_cov_26.98.g53	KIW10381	99.695	Uncharacterized protein
NODE_1_length_670061_cov_26.98.g54	KIW10384	99.645	Brix domain-containing protein
NODE_1_length_670061_cov_26.98.g55	KIW10385	98.958	Zn(2)-C6 fungal-type domain-containing protein
NODE_1_length_670061_cov_26.98.g56	KIW10386	99.668	Alpha-galactosidase
NODE_1_length_670061_cov_26.98.g57	KIW10387	100.000	Uncharacterized protein
NODE_1_length_670061_cov_26.98.g58	KIW10388	99.611	Manganese lipoxygenase
NODE_1_length_670061_cov_26.98.g59	KIW10389	99.099	RNA helicase
NODE_1_length_670061_cov_26.98.g60	KIW10390	99.656	MFS domain-containing protein
NODE_1_length_670061_cov_26.98.g61	KIW10391	99.661	Beta-xylanase
NODE_1_length_670061_cov_26.98.g62	KIW10393	99.619	Carboxylic ester hydrolase
NODE_1_length_670061_cov_26.98.g63	KIW10394	99.481	Zn(2)-C6 fungal-type domain-containing protein
NODE_1_length_670061_cov_26.98.g64	KIW10395	99.519	Uncharacterized protein
NODE_1_length_670061_cov_26.98.g65	KIW10396	100.000	Uncharacterized protein
NODE_1_length_670061_cov_26.98.g66	KIW10396	97.297	Uncharacterized protein
NODE_1_length_670061_cov_26.98.g67	KIW10397	98.912	Uncharacterized protein
NODE_1_length_670061_cov_26.98.g68	KIW10397	99.471	Uncharacterized protein
NODE_1_length_670061_cov_26.98.g69	KIW10398	97.827	RING-type domain-containing protein
NODE_1_length_670061_cov_26.98.g70	KIW10399	99.306	Uncharacterized protein
NODE_1_length_670061_cov_26.98.g71	KIW10400	99.021	UBC core domain-containing protein
NODE_1_length_670061_cov_26.98.g71	KIW10401	98.943	Uncharacterized protein
NODE_1_length_670061_cov_26.98.g72	KIW10402	99.860	Uncharacterized protein
NODE_1_length_670061_cov_26.98.g73	KIW10403	97.680	RRM domain-containing protein
NODE_1_length_670061_cov_26.98.g74	KIW10404	98.674	RNA 3'-terminal-phosphate cyclase (ATP)
NODE_1_length_670061_cov_26.98.g75	KIW10405	99.474	Catalase-peroxidase
NODE_1_length_670061_cov_26.98.g76	KIW10406	99.204	Dipeptidyl peptidase 3
NODE_1_length_670061_cov_26.98.g77	KIW10407	99.542	Protein kinase domain-containing protein
NODE_1_length_670061_cov_26.98.g78	KIW10408	99.555	5'/3'-nucleotidase SurE
NODE_1_length_670061_cov_26.98.g79	KIW10409	99.548	Branched-chain-amino-acid aminotransferase
NODE_1_length_670061_cov_26.98.g80	KIW10410	95.292	NAD(P)-bd_dom domain-containing protein
NODE_1_length_670061_cov_26.98.g81	KIW10411	99.290	MFS domain-containing protein
NODE_1_length_670061_cov_26.98.g82	KIW10413	99.760	BZIP domain-containing protein
NODE_1_length_670061_cov_26.98.g83	KIW10415	99.566	Zn(2)-C6 fungal-type domain-containing protein
NODE_1_length_670061_cov_26.98.g84	KIW10416	99.619	Casein kinase II subunit beta
NODE_1_length_670061_cov_26.98.g85	KIW10417	99.896	RNA helicase
NODE_1_length_670061_cov_26.98.g86	KIW10418	99.751	Uncharacterized protein
NODE_1_length_670061_cov_26.98.g87	KIW10419	99.474	Uncharacterized protein
NODE_1_length_670061_cov_26.98.g88	KIW10420	99.761	Seryl-tRNA synthetase
NODE_1_length_670061_cov_26.98.g89	KIW10421	99.498	5'-3' exoribonuclease
NODE_1_length_670061_cov_26.98.g90	KIW10421	99.674	5'-3' exoribonuclease
NODE_1_length_670061_cov_26.98.g91	KIW10422	99.381	Uncharacterized protein
NODE_1_length_670061_cov_26.98.g92	KIW10423	99.785	Isoleucyl-tRNA synthetase
NODE_1_length_670061_cov_26.98.g93	KIW10425	99.154	Uncharacterized protein
NODE_1_length_670061_cov_26.98.g94	KIW10426	99.814	Uncharacterized protein
NODE_1_length_670061_cov_26.98.g95	KIW10427	100.000	Uncharacterized protein
NODE_1_length_670061_cov_26.98.g96	KIW10427	100.000	Uncharacterized protein
NODE_1_length_670061_cov_26.98.g97	KIW10428	99.693	26S protease regulatory subunit 6A
NODE_1_length_670061_cov_26.98.g98	KIW10428	99.684	26S protease regulatory subunit 6A
NODE_1_length_670061_cov_26.98.g99	KIW10429	99.065	Uncharacterized protein
NODE_1_length_670061_cov_26.98.g100	KIW10431	99.733	AA_permease domain-containing protein
NODE_1_length_670061_cov_26.98.g101	KIW10432	98.927	Uncharacterized protein
NODE_1_length_670061_cov_26.98.g102	KIW10433	99.370	Protein kinase domain-containing protein
NODE_1_length_670061_cov_26.98.g103	KIW10434	98.684	Uncharacterized protein
NODE_1_length_670061_cov_26.98.g104	KIW10435	99.112	Biogenesis of lysosome-related organelles complex 1 subunit KXD1
NODE_1_length_670061_cov_26.98.g105	KIW10436	99.405	Uncharacterized protein
NODE_1_length_670061_cov_26.98.g106	KIW10437	100.000	Transmembrane 9 superfamily member
NODE_1_length_670061_cov_26.98.g107	KIW10438	98.952	Uncharacterized protein
NODE_1_length_670061_cov_26.98.g108	KIW10439	99.875	DAO domain-containing protein
NODE_1_length_670061_cov_26.98.g109	KIW10440	99.749	WD_REPEATS_REGION domain-containing protein
NODE_1_length_670061_cov_26.98.g110	KIW10441	97.725	PCI domain-containing protein
NODE_1_length_670061_cov_26.98.g111	KIW10443	99.438	Uncharacterized protein
NODE_1_length_670061_cov_26.98.g112	KIW10443	99.444	Uncharacterized protein
NODE_1_length_670061_cov_26.98.g113	KIW10444	97.333	Uncharacterized protein
NODE_1_length_670061_cov_26.98.g115	KIW10445	97.659	BZIP domain-containing protein
NODE_1_length_670061_cov_26.98.g115	KIW10446	98.799	Uncharacterized protein
NODE_1_length_670061_cov_26.98.g116	KIW10447	98.507	Uncharacterized protein
NODE_1_length_670061_cov_26.98.g117	KIW10448	99.569	Uncharacterized protein
NODE_1_length_670061_cov_26.98.g118	KIW10449	99.278	Uncharacterized protein
NODE_1_length_670061_cov_26.98.g119	KIW10450	99.358	Uncharacterized protein
NODE_1_length_670061_cov_26.98.g120	KIW10451	96.703	Uncharacterized protein
NODE_1_length_670061_cov_26.98.g121	KIW10451	98.297	Uncharacterized protein
NODE_1_length_670061_cov_26.98.g122	KIW10452	100.000	Uncharacterized protein
NODE_1_length_670061_cov_26.98.g123	KIW10453	99.103	HTH APSES-type domain-containing protein
NODE_1_length_670061_cov_26.98.g124	KIW10453	99.723	HTH APSES-type domain-containing protein
NODE_1_length_670061_cov_26.98.g125	KIW10454	99.621	DNA topoisomerase 2
NODE_1_length_670061_cov_26.98.g126	KIW10455	99.256	Rab-GAP TBC domain-containing protein
NODE_1_length_670061_cov_26.98.g127	KIW10456	98.749	Histidinol-phosphate transaminase
NODE_1_length_670061_cov_26.98.g128	KIW10457	99.846	C2H2-type domain-containing protein
NODE_1_length_670061_cov_26.98.g129	KIW10458	99.225	Uncharacterized protein
NODE_1_length_670061_cov_26.98.g130	KIW10459	99.260	Rab-GAP TBC domain-containing protein
NODE_1_length_670061_cov_26.98.g131	KIW10461	99.561	Uncharacterized protein
NODE_1_length_670061_cov_26.98.g132	KIW10463	99.802	Uncharacterized protein
NODE_1_length_670061_cov_26.98.g133	KIW10463	99.861	Uncharacterized protein
NODE_1_length_670061_cov_26.98.g134	KIW10465	99.536	Uncharacterized protein
NODE_1_length_670061_cov_26.98.g135	KIW10466	98.740	Uncharacterized protein
NODE_1_length_670061_cov_26.98.g136	KIW10468	99.608	Uncharacterized protein
NODE_1_length_670061_cov_26.98.g137	KIW10469	99.317	Uncharacterized protein
NODE_1_length_670061_cov_26.98.g138	KIW10471	99.555	MFS domain-containing protein
NODE_1_length_670061_cov_26.98.g139	KIW10472	99.506	Uncharacterized protein
NODE_1_length_670061_cov_26.98.g140	KIW10472	99.289	Uncharacterized protein
NODE_1_length_670061_cov_26.98.g141	KIW10473	99.755	Uncharacterized protein
NODE_1_length_670061_cov_26.98.g142	KIW10474	97.744	Uncharacterized protein
NODE_1_length_670061_cov_26.98.g143	KIW10475	99.565	Uncharacterized protein
NODE_1_length_670061_cov_26.98.g144	KIW10476	99.556	Carbonic anhydrase
NODE_1_length_670061_cov_26.98.g145	KIW10477	99.864	Uncharacterized protein
NODE_1_length_670061_cov_26.98.g146	KIW10477	99.075	Uncharacterized protein
NODE_1_length_670061_cov_26.98.g147	KIW10478	98.763	Uncharacterized protein
NODE_1_length_670061_cov_26.98.g148	KIW10479	98.910	PHD-type domain-containing protein
NODE_1_length_670061_cov_26.98.g149	KIW10480	99.232	Uncharacterized protein
NODE_1_length_670061_cov_26.98.g150	KIW10481	99.533	Uncharacterized protein
NODE_1_length_670061_cov_26.98.g151	KIW10482	100.000	MFS domain-containing protein
NODE_1_length_670061_cov_26.98.g152	KIW10482	100.000	MFS domain-containing protein
NODE_1_length_670061_cov_26.98.g153	KIW10484	99.889	Fungal_trans domain-containing protein
NODE_1_length_670061_cov_26.98.g154	KIW10486	100.000	Non-specific serine/threonine protein kinase
NODE_1_length_670061_cov_26.98.g155	KIW10487	99.752	LigB domain-containing protein
NODE_1_length_670061_cov_26.98.g156	KIW10488	99.067	Uncharacterized protein
NODE_1_length_670061_cov_26.98.g157	KIW10489	99.312	Uncharacterized protein
NODE_1_length_670061_cov_26.98.g158	KIW10491	99.526	Uncharacterized protein
NODE_1_length_670061_cov_26.98.g159	KIW10492	97.890	Uncharacterized protein
NODE_1_length_670061_cov_26.98.g160	KIW10494	99.359	Uncharacterized protein
NODE_1_length_670061_cov_26.98.g161	KIW10495	98.433	CFEM domain-containing protein
NODE_1_length_670061_cov_26.98.g162	KIW10496	99.502	Uncharacterized protein
NODE_1_length_670061_cov_26.98.g163	KIW10497	99.582	MFS domain-containing protein
NODE_1_length_670061_cov_26.98.g164	KIW10497	99.896	MFS domain-containing protein
NODE_1_length_670061_cov_26.98.g165	KIW10498	100.000	Fungal_trans domain-containing protein
NODE_1_length_670061_cov_26.98.g166	KIW10498	99.711	Fungal_trans domain-containing protein
NODE_1_length_670061_cov_26.98.g167	KIW10500	98.996	Uncharacterized protein
NODE_1_length_670061_cov_26.98.g168	KIW10501	99.471	MFS domain-containing protein
NODE_1_length_670061_cov_26.98.g169	KIW10502	99.195	Uncharacterized protein
NODE_1_length_670061_cov_26.98.g170	KIW10503	99.324	Zn(2)-C6 fungal-type domain-containing protein
NODE_1_length_670061_cov_26.98.g171	KIW10505	98.795	Uncharacterized protein
NODE_1_length_670061_cov_26.98.g172	KIW10505	99.717	Uncharacterized protein
NODE_1_length_670061_cov_26.98.g173	KIW10506	99.232	Uncharacterized protein
NODE_1_length_670061_cov_26.98.g174	KIW10506	99.200	Uncharacterized protein
NODE_1_length_670061_cov_26.98.g175	KIW10507	99.322	Uncharacterized protein
NODE_1_length_670061_cov_26.98.g176	KIW10508	98.168	Uncharacterized protein
NODE_1_length_670061_cov_26.98.g177	KIW10509	99.485	Ada_Zn_binding domain-containing protein
NODE_1_length_670061_cov_26.98.g178	KIW10510	98.981	Uncharacterized protein
NODE_1_length_670061_cov_26.98.g179	KIW10511	99.556	Uncharacterized protein
NODE_1_length_670061_cov_26.98.g180	KIW10511	99.470	Uncharacterized protein
NODE_1_length_670061_cov_26.98.g181	KIW10512	99.911	Uncharacterized protein
NODE_1_length_670061_cov_26.98.g182	KIW10513	99.320	Uncharacterized protein
NODE_1_length_670061_cov_26.98.g183	KIW10513	98.613	Uncharacterized protein
NODE_1_length_670061_cov_26.98.g184	KIW10514	99.176	AB hydrolase-1 domain-containing protein
NODE_1_length_670061_cov_26.98.g185	KIW10516	98.995	Uncharacterized protein
NODE_1_length_670061_cov_26.98.g186	KIW10517	99.209	Hydrophobin
NODE_1_length_670061_cov_26.98.g187	KIW10518	98.889	Kinesin-like protein
NODE_1_length_670061_cov_26.98.g188	KIW10518	98.611	Kinesin-like protein
NODE_1_length_670061_cov_26.98.g189	KIW10519	99.012	Uncharacterized protein
NODE_1_length_670061_cov_26.98.g190	KIW10522	99.307	Lactamase_B domain-containing protein
NODE_1_length_670061_cov_26.98.g191	KIW10523	99.859	Uncharacterized protein
NODE_1_length_670061_cov_26.98.g192	KIW10524	99.746	Amine oxidase
NODE_1_length_670061_cov_26.98.g193	KIW10526	99.637	Aamy domain-containing protein
NODE_1_length_670061_cov_26.98.g193	KIW10525	99.702	Uncharacterized protein
NODE_1_length_670061_cov_26.98.g194	KIW10527	99.062	J domain-containing protein
NODE_1_length_670061_cov_26.98.g195	KIW10528	100.000	Signal peptidase complex catalytic subunit SEC11
NODE_1_length_670061_cov_26.98.g196	KIW10529	99.340	Uncharacterized protein
NODE_1_length_670061_cov_26.98.g197	KIW10529	99.505	Uncharacterized protein
NODE_1_length_670061_cov_26.98.g198	KIW10530	99.029	Uncharacterized protein
NODE_1_length_670061_cov_26.98.g199	KIW10530	99.209	Uncharacterized protein
NODE_1_length_670061_cov_26.98.g200	KIW10531	98.635	TSPc domain-containing protein
NODE_1_length_670061_cov_26.98.g201	KIW10532	99.217	Uncharacterized protein
NODE_1_length_670061_cov_26.98.g202	KIW10533	99.145	SWIB domain-containing protein
NODE_1_length_670061_cov_26.98.g203	KIW10534	99.717	Obg family GTPase CgtA
NODE_1_length_670061_cov_26.98.g204	KIW10535	99.063	Zn(2)-C6 fungal-type domain-containing protein
NODE_1_length_670061_cov_26.98.g205	KIW10536	99.700	MFS domain-containing protein
NODE_1_length_670061_cov_26.98.g206	KIW10537	99.449	Riboflavin synthase, alpha subunit
NODE_1_length_670061_cov_26.98.g207	KIW10538	100.000	Uncharacterized protein
NODE_1_length_670061_cov_26.98.g208	KIW10539	99.604	MFS domain-containing protein
NODE_1_length_670061_cov_26.98.g209	KIW10540	99.627	Zn(2)-C6 fungal-type domain-containing protein
NODE_1_length_670061_cov_26.98.g210	KIW10540	97.939	Zn(2)-C6 fungal-type domain-containing protein
NODE_1_length_670061_cov_26.98.g211	KIW10541	98.745	tRNA wybutosine-synthesizing protein 4
NODE_1_length_670061_cov_26.98.g212	KIW10542	97.401	DAO domain-containing protein
NODE_1_length_670061_cov_26.98.g213	KIW10543	99.845	2-dehydropantoate 2-reductase
NODE_1_length_670061_cov_26.98.g214	KIW10545	99.086	Uncharacterized protein
NODE_1_length_670061_cov_26.98.g215	KIW10546	99.790	Uncharacterized protein
NODE_1_length_670061_cov_26.98.g216	KIW10548	100.000	Uncharacterized protein
NODE_1_length_670061_cov_26.98.g217	KIW10549	99.681	Uncharacterized protein
NODE_1_length_670061_cov_26.98.g218	KIW10550	99.907	Uncharacterized protein
NODE_1_length_670061_cov_26.98.g219	KIW10551	99.775	Uncharacterized protein
NODE_1_length_670061_cov_26.98.g220	KIW10551	98.889	Uncharacterized protein
NODE_1_length_670061_cov_26.98.g221	KIW10553	100.000	Uncharacterized protein
NODE_1_length_670061_cov_26.98.g222	KIW10554	99.242	Uncharacterized protein
NODE_1_length_670061_cov_26.98.g223	KIW10557	100.000	Hva1_TUDOR domain-containing protein
NODE_1_length_670061_cov_26.98.g224	KIW10558	99.468	Uncharacterized protein
NODE_1_length_670061_cov_26.98.g225	KIW10559	99.193	ERCC4 domain-containing protein
NODE_1_length_670061_cov_26.98.g226	KIW10560	99.455	Uncharacterized protein
NODE_1_length_670061_cov_26.98.g227	KIW10561	100.000	CUE domain-containing protein
NODE_1_length_670061_cov_26.98.g228	KIW10562	99.683	Uncharacterized protein
NODE_1_length_670061_cov_26.98.g229	KIW10563	100.000	Uncharacterized protein
NODE_2_length_654939_cov_26.45.g230	KIW13665	99.803	DUF1996 domain-containing protein
NODE_2_length_654939_cov_26.45.g231	KIW13664	99.736	Asparaginase
NODE_2_length_654939_cov_26.45.g232	KIW13663	99.691	NmrA domain-containing protein
NODE_2_length_654939_cov_26.45.g233	KIW13661	98.195	Uncharacterized protein
NODE_2_length_654939_cov_26.45.g234	KIW13659	99.288	Kynurenine formamidase
NODE_2_length_654939_cov_26.45.g234	KIW13660	99.730	BTB domain-containing protein
NODE_2_length_654939_cov_26.45.g235	KIW13658	99.682	MFS domain-containing protein
NODE_2_length_654939_cov_26.45.g236	KIW13658	100.000	MFS domain-containing protein
NODE_2_length_654939_cov_26.45.g237	KIW13657	99.117	Uncharacterized protein
NODE_2_length_654939_cov_26.45.g238	KIW13656	99.691	Uncharacterized protein
NODE_2_length_654939_cov_26.45.g239	KIW13655	98.521	FAD_binding_3 domain-containing protein
NODE_2_length_654939_cov_26.45.g240	KIW13655	99.561	FAD_binding_3 domain-containing protein
NODE_2_length_654939_cov_26.45.g241	KIW13652	99.267	AB hydrolase-1 domain-containing protein
NODE_2_length_654939_cov_26.45.g242	KIW13650	99.460	CID domain-containing protein
NODE_2_length_654939_cov_26.45.g242	KIW13651	100.000	Uncharacterized protein
NODE_2_length_654939_cov_26.45.g243	KIW13650	100.000	CID domain-containing protein
NODE_2_length_654939_cov_26.45.g244	KIW13649	99.184	Tyrosinase_Cu-bd domain-containing protein
NODE_2_length_654939_cov_26.45.g245	KIW13647	98.821	HOOK_N domain-containing protein
NODE_2_length_654939_cov_26.45.g246	KIW13646	99.788	Uncharacterized protein
NODE_2_length_654939_cov_26.45.g247	KIW13645	99.867	Uncharacterized protein
NODE_2_length_654939_cov_26.45.g248	KIW13644	99.552	CBAH domain-containing protein
NODE_2_length_654939_cov_26.45.g249	KIW13643	99.379	C2H2-type domain-containing protein
NODE_2_length_654939_cov_26.45.g250	KIW13641	100.000	Lactamase_B domain-containing protein
NODE_2_length_654939_cov_26.45.g251	KIW13640	100.000	Uncharacterized protein
NODE_2_length_654939_cov_26.45.g252	KIW13639	100.000	MFS domain-containing protein
NODE_2_length_654939_cov_26.45.g253	KIW13638	98.617	Uncharacterized protein
NODE_2_length_654939_cov_26.45.g254	KIW13637	99.093	AB hydrolase-1 domain-containing protein
NODE_2_length_654939_cov_26.45.g255	KIW13634	96.804	RWD domain-containing protein
NODE_2_length_654939_cov_26.45.g256	KIW13633	99.097	RNase H domain-containing protein
NODE_2_length_654939_cov_26.45.g257	KIW13631	99.740	Uncharacterized protein
NODE_2_length_654939_cov_26.45.g258	KIW13630	99.048	WLM domain-containing protein
NODE_2_length_654939_cov_26.45.g259	KIW13629	99.320	Uncharacterized protein
NODE_2_length_654939_cov_26.45.g260	KIW13628	98.723	Amine oxidase
NODE_2_length_654939_cov_26.45.g261	KIW13628	99.300	Amine oxidase
NODE_2_length_654939_cov_26.45.g262	KIW13627	99.256	RECA_2 domain-containing protein
NODE_2_length_654939_cov_26.45.g263	KIW13625	98.943	Uncharacterized protein
NODE_2_length_654939_cov_26.45.g264	KIW13624	100.000	Uncharacterized protein
NODE_2_length_654939_cov_26.45.g265	KIW13623	99.681	Uncharacterized protein
NODE_2_length_654939_cov_26.45.g266	KIW13622	98.928	Ribonuclease
NODE_2_length_654939_cov_26.45.g267	KIW13621	99.505	Uncharacterized protein
NODE_2_length_654939_cov_26.45.g268	KIW13620	99.232	CAP-Gly domain-containing protein
NODE_2_length_654939_cov_26.45.g269	KIW13619	100.000	Uncharacterized protein
NODE_2_length_654939_cov_26.45.g270	KIW13618	99.749	Uncharacterized protein
NODE_2_length_654939_cov_26.45.g271	KIW13617	97.572	SAE2 domain-containing protein
NODE_2_length_654939_cov_26.45.g272	KIW13616	98.408	Probable E3 ubiquitin ligase complex SCF subunit sconB
NODE_2_length_654939_cov_26.45.g275	KIW13614	92.995	Uncharacterized protein
NODE_2_length_654939_cov_26.45.g276	KIW13614	98.172	Uncharacterized protein
NODE_2_length_654939_cov_26.45.g277	KIW13613	99.777	Uncharacterized protein
NODE_2_length_654939_cov_26.45.g278	KIW13612	99.666	MFS domain-containing protein
NODE_2_length_654939_cov_26.45.g279	KIW13612	100.000	MFS domain-containing protein
NODE_2_length_654939_cov_26.45.g280	KIW13609	98.485	Protein kinase domain-containing protein
NODE_2_length_654939_cov_26.45.g281	KIW13609	97.295	Protein kinase domain-containing protein
NODE_2_length_654939_cov_26.45.g282	KIW13608	99.469	Protein kinase domain-containing protein
NODE_2_length_654939_cov_26.45.g283	KIW13608	99.678	Protein kinase domain-containing protein
NODE_2_length_654939_cov_26.45.g284	KIW13607	100.000	Zn(2)-C6 fungal-type domain-containing protein
NODE_2_length_654939_cov_26.45.g285	KIW13605	99.459	Uncharacterized protein
NODE_2_length_654939_cov_26.45.g286	KIW13602	99.904	Uncharacterized protein
NODE_2_length_654939_cov_26.45.g287	KIW13602	100.000	Uncharacterized protein
NODE_2_length_654939_cov_26.45.g288	KIW13601	100.000	Uncharacterized protein
NODE_2_length_654939_cov_26.45.g289	KIW13601	99.379	Uncharacterized protein
NODE_2_length_654939_cov_26.45.g290	KIW13599	99.400	Uncharacterized protein
NODE_2_length_654939_cov_26.45.g290	KIW13600	100.000	NAD(P)-bd_dom domain-containing protein
NODE_2_length_654939_cov_26.45.g291	KIW13598	99.359	DOC domain-containing protein
NODE_2_length_654939_cov_26.45.g292	KIW13596	99.386	MFS domain-containing protein
NODE_2_length_654939_cov_26.45.g293	KIW13595	99.431	1-alkyl-2-acetylglycerophosphocholine esterase
NODE_2_length_654939_cov_26.45.g294	KIW13594	99.471	Uncharacterized protein
NODE_2_length_654939_cov_26.45.g295	KIW13592	99.267	PPM-type phosphatase domain-containing protein
NODE_2_length_654939_cov_26.45.g295	KIW13593	99.237	Uncharacterized protein
NODE_2_length_654939_cov_26.45.g296	KIW13590	98.188	Uncharacterized protein
NODE_2_length_654939_cov_26.45.g297	KIW13586	95.812	Uncharacterized protein
NODE_2_length_654939_cov_26.45.g298	KIW13585	99.080	Abhydrolase_3 domain-containing protein
NODE_2_length_654939_cov_26.45.g299	KIW13584	99.356	WD_REPEATS_REGION domain-containing protein
NODE_2_length_654939_cov_26.45.g300	KIW13582	98.404	Protein-ribulosamine 3-kinase
NODE_2_length_654939_cov_26.45.g301	KIW13581	99.763	Uncharacterized protein
NODE_2_length_654939_cov_26.45.g302	KIW13580	99.267	GYF domain-containing protein
NODE_2_length_654939_cov_26.45.g303	KIW13579	100.000	CMP/dCMP-type deaminase domain-containing protein
NODE_2_length_654939_cov_26.45.g304	KIW13578	99.452	ULP_PROTEASE domain-containing protein
NODE_2_length_654939_cov_26.45.g305	KIW13578	99.001	ULP_PROTEASE domain-containing protein
NODE_2_length_654939_cov_26.45.g306	KIW13577	99.384	Uncharacterized protein
NODE_2_length_654939_cov_26.45.g307	KIW13576	99.617	Protein-serine/threonine kinase
NODE_2_length_654939_cov_26.45.g308	KIW13575	99.829	Ubiquitinyl hydrolase 1
NODE_2_length_654939_cov_26.45.g309	KIW13574	99.658	Carrier domain-containing protein
NODE_2_length_654939_cov_26.45.g310	KIW13573	95.604	DHQ_synthase domain-containing protein
NODE_2_length_654939_cov_26.45.g311	KIW13573	97.583	DHQ_synthase domain-containing protein
NODE_2_length_654939_cov_26.45.g312	KIW13572	98.775	Uncharacterized protein
NODE_2_length_654939_cov_26.45.g313	KIW13571	99.123	ATP-grasp domain-containing protein
NODE_2_length_654939_cov_26.45.g314	KIW13570	97.767	Uncharacterized protein
NODE_2_length_654939_cov_26.45.g315	KIW13568	99.651	VOC domain-containing protein
NODE_2_length_654939_cov_26.45.g316	KIW13567	99.286	FAA_hydrolase domain-containing protein
NODE_2_length_654939_cov_26.45.g317	KIW13566	99.506	Fungal_trans domain-containing protein
NODE_2_length_654939_cov_26.45.g318	KIW13564	99.474	Uncharacterized protein
NODE_2_length_654939_cov_26.45.g319	KIW13563	98.089	Arylsulfatase
NODE_2_length_654939_cov_26.45.g320	KIW13562	97.256	Abhydrolase_3 domain-containing protein
NODE_2_length_654939_cov_26.45.g321	KIW13560	96.250	Fungal_trans domain-containing protein
NODE_2_length_654939_cov_26.45.g322	KIW13558	98.519	Uncharacterized protein
NODE_2_length_654939_cov_26.45.g323	KIW13557	98.833	Uncharacterized protein
NODE_2_length_654939_cov_26.45.g324	KIW13556	98.002	Uncharacterized protein
NODE_2_length_654939_cov_26.45.g326	KIW13552	96.433	Signal peptidase subunit 3
NODE_2_length_654939_cov_26.45.g327	KIW13551	96.448	N-acetyltransferase domain-containing protein
NODE_2_length_654939_cov_26.45.g328	KIW13550	97.634	Uncharacterized protein
NODE_2_length_654939_cov_26.45.g329	KIW13549	98.718	Succinate dehydrogenase, cytochrome b556 subunit
NODE_2_length_654939_cov_26.45.g330	KIW13548	99.443	Telo_bind domain-containing protein
NODE_2_length_654939_cov_26.45.g331	KIW13547	99.760	GH16 domain-containing protein
NODE_2_length_654939_cov_26.45.g332	KIW13546	99.543	MFS domain-containing protein
NODE_2_length_654939_cov_26.45.g333	KIW13546	99.715	MFS domain-containing protein
NODE_2_length_654939_cov_26.45.g334	KIW13545	99.398	20S-pre-rRNA D-site endonuclease NOB1
NODE_2_length_654939_cov_26.45.g335	KIW13543	99.256	tRNA-intron endonuclease Sen2
NODE_2_length_654939_cov_26.45.g336	KIW13542	98.191	Uncharacterized protein
NODE_2_length_654939_cov_26.45.g337	KIW13541	98.637	GTP-binding protein
NODE_2_length_654939_cov_26.45.g338	KIW13540	99.155	Fe2OG dioxygenase domain-containing protein
NODE_2_length_654939_cov_26.45.g339	KIW13539	99.488	Zn(2)-C6 fungal-type domain-containing protein
NODE_2_length_654939_cov_26.45.g340	KIW13537	99.649	Uncharacterized protein
NODE_2_length_654939_cov_26.45.g341	KIW13536	99.117	Altered inheritance of mitochondria protein 6
NODE_2_length_654939_cov_26.45.g342	KIW13534	98.909	AA_permease domain-containing protein
NODE_2_length_654939_cov_26.45.g343	KIW13533	98.966	AA_permease domain-containing protein
NODE_2_length_654939_cov_26.45.g344	KIW13533	100.000	AA_permease domain-containing protein
NODE_2_length_654939_cov_26.45.g345	KIW13531	98.881	Zn(2)-C6 fungal-type domain-containing protein
NODE_2_length_654939_cov_26.45.g346	KIW13530	99.048	Haloacid dehalogenase, type II
NODE_2_length_654939_cov_26.45.g347	KIW13529	99.760	Uncharacterized protein
NODE_2_length_654939_cov_26.45.g351	KIW13528	99.638	Amidase domain-containing protein
NODE_2_length_654939_cov_26.45.g352	KIW13527	98.477	Uncharacterized protein
NODE_2_length_654939_cov_26.45.g353	KIW13526	100.000	FAA_hydrolase domain-containing protein
NODE_2_length_654939_cov_26.45.g354	KIW13525	100.000	Uncharacterized protein
NODE_2_length_654939_cov_26.45.g355	KIW13525	99.320	Uncharacterized protein
NODE_2_length_654939_cov_26.45.g356	KIW13524	99.762	Uncharacterized protein
NODE_2_length_654939_cov_26.45.g357	KIW13523	99.601	Uncharacterized protein
NODE_2_length_654939_cov_26.45.g358	KIW13522	100.000	Uncharacterized protein
NODE_2_length_654939_cov_26.45.g359	KIW13521	98.892	BRCT domain-containing protein
NODE_2_length_654939_cov_26.45.g360	KIW13520	99.222	DNA helicase
NODE_2_length_654939_cov_26.45.g361	KIW13519	99.472	Vps54 domain-containing protein
NODE_2_length_654939_cov_26.45.g362	KIW13518	99.716	arylformamidase activity
NODE_2_length_654939_cov_26.45.g363	KIW13517	99.254	Uncharacterized protein
NODE_2_length_654939_cov_26.45.g364	KIW13516	100.000	Uncharacterized protein
NODE_2_length_654939_cov_26.45.g365	KIW13515	99.376	DLH domain-containing protein
NODE_2_length_654939_cov_26.45.g366	KIW13514	99.414	Uncharacterized protein
NODE_2_length_654939_cov_26.45.g367	KIW13513	99.517	Uncharacterized protein
NODE_2_length_654939_cov_26.45.g368	KIW13513	98.452	Uncharacterized protein
NODE_2_length_654939_cov_26.45.g369	KIW13512	99.568	Metallophos domain-containing protein
NODE_2_length_654939_cov_26.45.g370	KIW13511	100.000	Aminotran_1_2 domain-containing protein
NODE_2_length_654939_cov_26.45.g371	KIW13508	100.000	Uncharacterized protein
NODE_2_length_654939_cov_26.45.g372	KIW13508	99.543	Uncharacterized protein
NODE_2_length_654939_cov_26.45.g373	KIW13507	99.356	LCCL domain-containing protein
NODE_2_length_654939_cov_26.45.g374	KIW13506	98.931	AMP-binding domain-containing protein
NODE_2_length_654939_cov_26.45.g375	KIW13505	98.930	O-acetylhomoserine (Thiol)-lyase, cysteine synthase
NODE_2_length_654939_cov_26.45.g376	KIW13504	98.028	MFS domain-containing protein
NODE_2_length_654939_cov_26.45.g377	KIW13501	99.591	Non-reducing end alpha-L-arabinofuranosidase
NODE_2_length_654939_cov_26.45.g378	KIW13501	99.482	Non-reducing end alpha-L-arabinofuranosidase
NODE_2_length_654939_cov_26.45.g379	KIW13500	99.177	Uncharacterized protein
NODE_2_length_654939_cov_26.45.g380	KIW13499	99.242	Uncharacterized protein
NODE_2_length_654939_cov_26.45.g382	KIW13497	98.546	Uncharacterized protein
NODE_2_length_654939_cov_26.45.g383	KIW13496	100.000	Uncharacterized protein
NODE_2_length_654939_cov_26.45.g384	KIW13496	99.655	Uncharacterized protein
NODE_2_length_654939_cov_26.45.g385	KIW13495	99.863	Uncharacterized protein
NODE_2_length_654939_cov_26.45.g386	KIW13494	99.375	AA_permease domain-containing protein
NODE_2_length_654939_cov_26.45.g387	KIW13493	99.322	DNA_LIGASE_A3 domain-containing protein
NODE_2_length_654939_cov_26.45.g387	KIW13494	99.234	AA_permease domain-containing protein
NODE_2_length_654939_cov_26.45.g388	KIW13492	99.656	Uncharacterized protein
NODE_2_length_654939_cov_26.45.g389	KIW13491	99.765	Plasma membrane ATPase
NODE_2_length_654939_cov_26.45.g390	KIW13490	100.000	Uncharacterized protein
NODE_2_length_654939_cov_26.45.g391	KIW13490	99.614	Uncharacterized protein
NODE_2_length_654939_cov_26.45.g392	KIW13489	100.000	Citrate synthase
NODE_2_length_654939_cov_26.45.g393	KIW13488	96.247	Mitochondrial DNA replication protein YHM2
NODE_2_length_654939_cov_26.45.g394	KIW13486	99.090	Protein kinase domain-containing protein
NODE_2_length_654939_cov_26.45.g395	KIW13485	99.241	Uncharacterized protein
NODE_2_length_654939_cov_26.45.g396	KIW13484	98.420	Mannan endo-1,6-alpha-mannosidase
NODE_2_length_654939_cov_26.45.g396	KIW21448	71.498	Mannan endo-1,6-alpha-mannosidase
NODE_2_length_654939_cov_26.45.g397	KIW13483	99.485	Potassium transport protein
NODE_2_length_654939_cov_26.45.g398	KIW13482	99.344	Uncharacterized protein
NODE_2_length_654939_cov_26.45.g398	KIW13483	100.000	Potassium transport protein
NODE_2_length_654939_cov_26.45.g399	KIW13481	99.257	MFS domain-containing protein
NODE_2_length_654939_cov_26.45.g400	KIW13480	99.714	Uncharacterized protein
NODE_2_length_654939_cov_26.45.g401	KIW13479	99.459	Acyl_transf_3 domain-containing protein
NODE_2_length_654939_cov_26.45.g402	KIW13478	99.204	Uncharacterized protein
NODE_2_length_654939_cov_26.45.g403	KIW13477	99.742	Uncharacterized protein
NODE_2_length_654939_cov_26.45.g404	KIW13476	99.775	Uncharacterized protein
NODE_2_length_654939_cov_26.45.g405	KIW13475	98.094	Aldo_ket_red domain-containing protein
NODE_2_length_654939_cov_26.45.g406	KIW13475	99.685	Aldo_ket_red domain-containing protein
NODE_2_length_654939_cov_26.45.g407	KIW13473	99.774	Zn(2)-C6 fungal-type domain-containing protein
NODE_2_length_654939_cov_26.45.g408	KIW13473	99.575	Zn(2)-C6 fungal-type domain-containing protein
NODE_2_length_654939_cov_26.45.g409	KIW13472	96.565	MFS domain-containing protein
NODE_2_length_654939_cov_26.45.g410	KIW13471	99.425	PKS_ER domain-containing protein
NODE_2_length_654939_cov_26.45.g411	KIW13471	99.849	PKS_ER domain-containing protein
NODE_2_length_654939_cov_26.45.g412	KIW13470	99.251	Bac_luciferase domain-containing protein(DszA)
NODE_2_length_654939_cov_26.45.g413	KIW13469	99.257	MFS domain-containing protein
NODE_2_length_654939_cov_26.45.g414	KIW13468	98.015	Uncharacterized protein
NODE_2_length_654939_cov_26.45.g415	KIW13468	99.328	Uncharacterized protein
NODE_2_length_654939_cov_26.45.g416	KIW13467	99.712	Uncharacterized protein
NODE_2_length_654939_cov_26.45.g417	KIW13466	100.000	D-xylose reductase
NODE_2_length_654939_cov_26.45.g418	KIW13464	99.348	Uncharacterized protein
NODE_2_length_654939_cov_26.45.g419	KIW13463	100.000	Dolichyl-phosphate-mannose--protein mannosyltransferase
NODE_2_length_654939_cov_26.45.g420	KIW13462	99.603	Uncharacterized protein
NODE_2_length_654939_cov_26.45.g421	KIW13461	99.743	Zn(2)-C6 fungal-type domain-containing protein
NODE_2_length_654939_cov_26.45.g422	KIW13461	99.435	Zn(2)-C6 fungal-type domain-containing protein
NODE_2_length_654939_cov_26.45.g423	KIW13459	99.856	Uncharacterized protein
NODE_2_length_654939_cov_26.45.g424	KIW13458	100.000	Proteasome subunit beta
NODE_2_length_654939_cov_26.45.g425	KIW13457	99.355	Uncharacterized protein
NODE_2_length_654939_cov_26.45.g426	KIW13456	99.394	Uncharacterized protein
NODE_2_length_654939_cov_26.45.g427	KIW13455	99.636	Amidase
NODE_2_length_654939_cov_26.45.g428	KIW13455	98.955	Amidase
NODE_2_length_654939_cov_26.45.g429	KIW13454	99.542	Uncharacterized protein
NODE_2_length_654939_cov_26.45.g430	KIW13453	100.000	Uncharacterized protein(Thioesterase)(DszB)
NODE_2_length_654939_cov_26.45.g431	KIW13452	99.299	Uncharacterized protein
NODE_2_length_654939_cov_26.45.g432	KIW13451	99.127	Uncharacterized protein
NODE_2_length_654939_cov_26.45.g433	KIW13446	99.816	Uncharacterized protein
NODE_2_length_654939_cov_26.45.g434	KIW13445	100.000	NMO domain-containing protein
NODE_2_length_654939_cov_26.45.g435	KIW13444	99.521	NADH-ubiquinone oxidoreductase subunit,(( ferredoxin-nitrate reductase))
NODE_2_length_654939_cov_26.45.g436	KIW13443	99.627	HET domain-containing protein
NODE_2_length_654939_cov_26.45.g437	KIW13442	98.254	HET domain-containing protein
NODE_2_length_654939_cov_26.45.g438	KIW13441	100.000	Uncharacterized protein
NODE_2_length_654939_cov_26.45.g439	KIW13441	99.495	Uncharacterized protein
NODE_2_length_654939_cov_26.45.g440	KIW13440	98.235	Uncharacterized protein
NODE_2_length_654939_cov_26.45.g441	KIW13439	98.784	Uncharacterized protein
NODE_2_length_654939_cov_26.45.g442	KIW13438	98.536	Uncharacterized protein(farnesyltranstransferase)
NODE_2_length_654939_cov_26.45.g443	KIW13437	100.000	Uncharacterized protein
NODE_2_length_654939_cov_26.45.g444	KIW13436	99.608	Methyltransf_25 domain-containing protein
NODE_2_length_654939_cov_26.45.g445	KIW13435	99.482	Uncharacterized protein
NODE_2_length_654939_cov_26.45.g446	KIW13433	98.333	Uncharacterized protein
NODE_2_length_654939_cov_26.45.g447	KIW13432	98.264	Copper-fist domain-containing protein
NODE_2_length_654939_cov_26.45.g448	KIW13431	98.928	Uncharacterized protein
NODE_2_length_654939_cov_26.45.g449	KIW13430	99.963	Helicase ATP-binding domain-containing protein
NODE_2_length_654939_cov_26.45.g450	KIW13430	98.876	Helicase ATP-binding domain-containing protein
NODE_2_length_654939_cov_26.45.g451	KIW13429	99.439	Brix domain-containing protein
NODE_2_length_654939_cov_26.45.g452	KIW13428	99.441	BRCT domain-containing protein
NODE_2_length_654939_cov_26.45.g453	KIW13428	100.000	BRCT domain-containing protein
NODE_2_length_654939_cov_26.45.g454	KIW13427	99.738	Multifunctional tryptophan biosynthesis protein
NODE_2_length_654939_cov_26.45.g455	KIW13425	100.000	RXT2_N domain-containing protein
NODE_2_length_654939_cov_26.45.g456	KIW13423	95.281	Uncharacterized protein
NODE_2_length_654939_cov_26.45.g457	KIW13421	99.558	MFS domain-containing protein
NODE_2_length_654939_cov_26.45.g458	KIW13420	99.317	Uncharacterized protein
NODE_2_length_654939_cov_26.45.g459	KIW13419	99.471	SHSP domain-containing protein
NODE_2_length_654939_cov_26.45.g460	KIW13415	99.317	SHSP domain-containing protein
NODE_2_length_654939_cov_26.45.g461	KIW13414	99.667	BHLH domain-containing protein
NODE_2_length_654939_cov_26.45.g462	KIW13412	98.198	Uncharacterized protein
NODE_2_length_654939_cov_26.45.g463	KIW13410	98.968	Uncharacterized protein
NODE_2_length_654939_cov_26.45.g464	KIW13409	98.626	Uncharacterized protein
NODE_3_length_556175_cov_27.01.g466	KIW21476	98.804	Uncharacterized protein
NODE_3_length_556175_cov_27.01.g467	KIW21475	99.665	Amidase
NODE_3_length_556175_cov_27.01.g468	KIW21475	99.793	Amidase
NODE_3_length_556175_cov_27.01.g469	KIW21474	99.511	Ubiquitin-activating enzyme E1-like
NODE_3_length_556175_cov_27.01.g470	KIW21473	99.760	Queuosine salvage protein
NODE_3_length_556175_cov_27.01.g471	KIW21472	99.854	Phosphatidylethanolamine N-methyltransferase
NODE_3_length_556175_cov_27.01.g472	KIW21472	100.000	Phosphatidylethanolamine N-methyltransferase
NODE_3_length_556175_cov_27.01.g473	KIW21471	99.713	Cytosolic Fe-S cluster assembly factor NBP35
NODE_3_length_556175_cov_27.01.g474	KIW21470	100.000	Peptidase A1 domain-containing protein
NODE_3_length_556175_cov_27.01.g475	KIW21469	98.070	Uncharacterized protein
NODE_3_length_556175_cov_27.01.g476	KIW21468	99.032	Threonine synthase
NODE_3_length_556175_cov_27.01.g477	KIW21467	99.633	tRNA 4-demethylwyosine synthase (AdoMet-dependent)
NODE_3_length_556175_cov_27.01.g478	KIW21465	99.687	Uncharacterized protein
NODE_3_length_556175_cov_27.01.g479	KIW21464	99.153	Ammonium_transp domain-containing protein
NODE_3_length_556175_cov_27.01.g480	KIW21463	96.979	Uncharacterized protein
NODE_3_length_556175_cov_27.01.g481	KIW21462	99.476	DUF302 domain-containing protein
NODE_3_length_556175_cov_27.01.g482	KIW21461	99.799	N-acetyltransferase domain-containing protein
NODE_3_length_556175_cov_27.01.g483	KIW21458	100.000	Arrestin_C domain-containing protein
NODE_3_length_556175_cov_27.01.g484	KIW21457	99.643	SH3 domain-containing protein
NODE_3_length_556175_cov_27.01.g485	KIW21457	99.818	SH3 domain-containing protein
NODE_3_length_556175_cov_27.01.g486	KIW21456	99.801	Protein kinase domain-containing protein
NODE_3_length_556175_cov_27.01.g487	KIW21452	100.000	DNA polymerase alpha subunit B
NODE_3_length_556175_cov_27.01.g489	KIW21451	100.000	Uncharacterized protein
NODE_3_length_556175_cov_27.01.g490	KIW21450	98.705	CRAL-TRIO domain-containing protein
NODE_3_length_556175_cov_27.01.g491	KIW21448	100.000	Mannan endo-1,6-alpha-mannosidase
NODE_3_length_556175_cov_27.01.g491	KIW13484	72.026	Mannan endo-1,6-alpha-mannosidase
NODE_3_length_556175_cov_27.01.g492	KIW21447	98.958	Uncharacterized protein
NODE_3_length_556175_cov_27.01.g493	KIW21446	99.118	Fe2OG dioxygenase domain-containing protein
NODE_3_length_556175_cov_27.01.g494	KIW21445	99.042	MFAP1 domain-containing protein
NODE_3_length_556175_cov_27.01.g495	KIW21444	99.495	Trafficking protein particle complex subunit
NODE_3_length_556175_cov_27.01.g496	KIW21443	99.048	Uncharacterized protein
NODE_3_length_556175_cov_27.01.g497	KIW21443	99.201	Uncharacterized protein
NODE_3_length_556175_cov_27.01.g498	KIW21442	99.257	USP domain-containing protein
NODE_3_length_556175_cov_27.01.g499	KIW21441	99.364	rRNA processing
NODE_3_length_556175_cov_27.01.g500	KIW21440	99.176	Uncharacterized protein
NODE_3_length_556175_cov_27.01.g501	KIW21439	99.507	Glyoxalase II
NODE_3_length_556175_cov_27.01.g502	KIW21438	99.656	Uncharacterized protein
NODE_3_length_556175_cov_27.01.g503	KIW21437	99.702	Uncharacterized protein
NODE_3_length_556175_cov_27.01.g504	KIW21436	98.663	Catalase
NODE_3_length_556175_cov_27.01.g505	KIW21435	98.254	Uncharacterized protein
NODE_3_length_556175_cov_27.01.g506	KIW21434	99.251	Aldo_ket_red domain-containing protein
NODE_3_length_556175_cov_27.01.g507	KIW21433	99.024	Zn(2)-C6 fungal-type domain-containing protein
NODE_3_length_556175_cov_27.01.g508	KIW21432	100.000	Uncharacterized protein
NODE_3_length_556175_cov_27.01.g509	KIW21428	98.977	N,N-dimethylaniline monooxygenase activity
NODE_3_length_556175_cov_27.01.g510	KIW21427	99.269	Expansin-like EG45 domain-containing protein
NODE_3_length_556175_cov_27.01.g511	KIW21427	98.698	Expansin-like EG45 domain-containing protein
NODE_3_length_556175_cov_27.01.g512	KIW21426	99.217	NADH dehydrogenase [ubiquinone] iron-sulfur protein 4, mitochondria
NODE_3_length_556175_cov_27.01.g513	KIW21426	99.502	NADH dehydrogenase [ubiquinone] iron-sulfur protein 4, mitochondria
NODE_3_length_556175_cov_27.01.g514	KIW21424	99.048	Uncharacterized protein
NODE_3_length_556175_cov_27.01.g515	KIW21423	99.796	Uncharacterized protein
NODE_3_length_556175_cov_27.01.g517	KIW21420	98.062	4HBT domain-containing protein
NODE_3_length_556175_cov_27.01.g518	KIW21419	97.781	Uncharacterized protein
NODE_3_length_556175_cov_27.01.g518	KIW21394	85.648	BH4_2 domain-containing protein
NODE_3_length_556175_cov_27.01.g519	KIW21416	99.476	Protein LDB19
NODE_3_length_556175_cov_27.01.g520	KIW21415	99.752	Uncharacterized protein
NODE_3_length_556175_cov_27.01.g521	KIW21414	99.397	Uncharacterized protein
NODE_3_length_556175_cov_27.01.g522	KIW21413	99.894	Uncharacterized protein
NODE_3_length_556175_cov_27.01.g523	KIW21412	99.803	Uncharacterized protein
NODE_3_length_556175_cov_27.01.g524	KIW21411	99.603	Uncharacterized protein
NODE_3_length_556175_cov_27.01.g525	KIW21410	99.562	RING-type domain-containing protein
NODE_3_length_556175_cov_27.01.g525	KIW21409	99.065	Uncharacterized protein
NODE_3_length_556175_cov_27.01.g526	KIW21408	99.634	Uncharacterized protein
NODE_3_length_556175_cov_27.01.g527	KIW21407	98.994	Uncharacterized protein
NODE_3_length_556175_cov_27.01.g528	KIW21405	99.074	Uncharacterized protein
NODE_3_length_556175_cov_27.01.g529	KIW21404	99.074	Uncharacterized protein
NODE_3_length_556175_cov_27.01.g530	KIW21403	98.919	Phosphotransferase
NODE_3_length_556175_cov_27.01.g531	KIW21403	99.409	Phosphotransferase
NODE_3_length_556175_cov_27.01.g532	KIW21402	99.855	Uncharacterized protein
NODE_3_length_556175_cov_27.01.g533	KIW21401	99.563	Dynein heavy chain, cytoplasmic
NODE_3_length_556175_cov_27.01.g534	KIW21400	98.870	Uncharacterized protein
NODE_3_length_556175_cov_27.01.g535	KIW21399	98.408	Uncharacterized protein
NODE_3_length_556175_cov_27.01.g536	KIW21398	99.708	Protein kinase domain-containing protein
NODE_3_length_556175_cov_27.01.g537	KIW21397	98.883	HeLo domain-containing protein
NODE_3_length_556175_cov_27.01.g538	KIW21396	98.735	Acetoacetate-CoA ligase
NODE_3_length_556175_cov_27.01.g539	KIW21395	99.903	Aminotran_1_2 domain-containing protein
NODE_3_length_556175_cov_27.01.g540	KIW21394	99.367	BH4_2 domain-containing protein
NODE_3_length_556175_cov_27.01.g540	KIW21419	87.324	Uncharacterized protein
NODE_3_length_556175_cov_27.01.g541	KIW21393	99.014	ATP-dependent RNA helicase DBP10
NODE_3_length_556175_cov_27.01.g542	KIW21392	99.790	Uncharacterized protein
NODE_3_length_556175_cov_27.01.g543	KIW21391	98.783	tRNA-binding domain-containing protein
NODE_3_length_556175_cov_27.01.g544	KIW21390	99.095	SUN domain-containing protein
NODE_3_length_556175_cov_27.01.g545	KIW21387	98.916	Uncharacterized protein
NODE_3_length_556175_cov_27.01.g546	KIW21386	99.634	Proteasome inhibitor PI31 subunit
NODE_3_length_556175_cov_27.01.g547	KIW21385	100.000	Serine/threonine-protein phosphatase
NODE_3_length_556175_cov_27.01.g548	KIW21384	99.489	Agmatinase
NODE_3_length_556175_cov_27.01.g549	KIW21383	99.482	Uncharacterized protein
NODE_3_length_556175_cov_27.01.g550	KIW21382	99.606	MFS domain-containing protein
NODE_3_length_556175_cov_27.01.g551	KIW21380	99.661	Uncharacterized protein
NODE_3_length_556175_cov_27.01.g552	KIW21379	98.980	Uncharacterized protein
NODE_3_length_556175_cov_27.01.g553	KIW21378	99.468	SAC domain-containing protein
NODE_3_length_556175_cov_27.01.g554	KIW21377	99.112	Uncharacterized protein
NODE_3_length_556175_cov_27.01.g555	KIW21376	98.781	Uncharacterized protein
NODE_3_length_556175_cov_27.01.g556	KIW21375	99.435	Uncharacterized protein
NODE_3_length_556175_cov_27.01.g557	KIW21374	99.254	NACHT domain-containing protein
NODE_3_length_556175_cov_27.01.g558	KIW21374	99.341	NACHT domain-containing protein
NODE_3_length_556175_cov_27.01.g559	KIW21373	99.254	SEC7 domain-containing protein
NODE_3_length_556175_cov_27.01.g560	KIW21373	98.603	SEC7 domain-containing protein
NODE_3_length_556175_cov_27.01.g561	KIW21372	99.284	Uncharacterized protein
NODE_3_length_556175_cov_27.01.g562	KIW21371	98.215	Uncharacterized protein
NODE_3_length_556175_cov_27.01.g563	KIW21370	99.538	DNA repair protein
NODE_3_length_556175_cov_27.01.g564	KIW21369	99.603	Uncharacterized protein
NODE_3_length_556175_cov_27.01.g565	KIW21367	99.020	Uncharacterized protein
NODE_3_length_556175_cov_27.01.g566	KIW21366	92.666	Uncharacterized protein
NODE_3_length_556175_cov_27.01.g567	KIW21365	99.775	Uncharacterized protein
NODE_3_length_556175_cov_27.01.g568	KIW21365	100.000	Uncharacterized protein
NODE_3_length_556175_cov_27.01.g569	KIW21365	99.590	Uncharacterized protein
NODE_3_length_556175_cov_27.01.g570	KIW21364	98.113	Nitroreductase domain-containing protein
NODE_3_length_556175_cov_27.01.g571	KIW21363	99.198	Uncharacterized protein
NODE_3_length_556175_cov_27.01.g572	KIW21362	87.069	Uncharacterized protein
NODE_3_length_556175_cov_27.01.g573	KIW21361	98.504	Uncharacterized protein
NODE_3_length_556175_cov_27.01.g574	KIW21360	99.497	Uncharacterized protein
NODE_3_length_556175_cov_27.01.g575	KIW21360	100.000	Uncharacterized protein
NODE_3_length_556175_cov_27.01.g576	KIW21360	99.728	Uncharacterized protein
NODE_3_length_556175_cov_27.01.g577	KIW21360	99.823	Uncharacterized protein
NODE_3_length_556175_cov_27.01.g578	KIW21359	100.000	Peptidase_S8 domain-containing protein
NODE_3_length_556175_cov_27.01.g579	KIW21359	99.581	Peptidase_S8 domain-containing protein
NODE_3_length_556175_cov_27.01.g580	KIW21359	99.358	Peptidase_S8 domain-containing protein
NODE_3_length_556175_cov_27.01.g581	KIW21358	97.721	Uncharacterized protein
NODE_3_length_556175_cov_27.01.g582	KIW21357	98.646	Uncharacterized protein
NODE_3_length_556175_cov_27.01.g583	KIW21356	99.524	Sulfite reductase (NADPH) hemoprotein, beta-component
NODE_3_length_556175_cov_27.01.g583	KIW21355	99.781	Uncharacterized protein
NODE_3_length_556175_cov_27.01.g584	KIW21354	99.837	Uncharacterized protein
NODE_3_length_556175_cov_27.01.g585	KIW21353	99.743	DNA-directed RNA polymerase
NODE_3_length_556175_cov_27.01.g586	KIW21352	98.903	Uncharacterized protein
NODE_3_length_556175_cov_27.01.g587	KIW21351	100.000	Molybdopterin molybdenumtransferase
NODE_3_length_556175_cov_27.01.g588	KIW21350	99.257	DDHD domain-containing protein
NODE_3_length_556175_cov_27.01.g589	KIW21349	99.320	V-type ATPase, C subunit
NODE_3_length_556175_cov_27.01.g590	KIW21347	98.277	Uncharacterized protein
NODE_3_length_556175_cov_27.01.g590	KIW21348	97.428	Ubiquitin-like domain-containing protein
NODE_3_length_556175_cov_27.01.g591	KIW21346	99.095	Uncharacterized protein
NODE_3_length_556175_cov_27.01.g592	KIW21344	99.447	Hexosyltransferase
NODE_3_length_556175_cov_27.01.g593	KIW21343	99.178	PKS_ER domain-containing protein
NODE_3_length_556175_cov_27.01.g594	KIW21341	99.696	Uncharacterized protein
NODE_3_length_556175_cov_27.01.g595	KIW21339	97.514	Protein kinase domain-containing protein
NODE_3_length_556175_cov_27.01.g596	KIW21338	97.073	WD_REPEATS_REGION domain-containing protein
NODE_3_length_556175_cov_27.01.g597	KIW21338	97.374	WD_REPEATS_REGION domain-containing protein
NODE_3_length_556175_cov_27.01.g598	KIW21337	98.920	Mitochondrial thiamine pyrophosphate carrier 1
NODE_3_length_556175_cov_27.01.g599	KIW21336	98.526	Uncharacterized protein
NODE_3_length_556175_cov_27.01.g600	KIW21333	99.517	Uncharacterized protein
NODE_3_length_556175_cov_27.01.g601	KIW21331	97.512	Uncharacterized protein
NODE_3_length_556175_cov_27.01.g602	KIW21329	98.895	Triosephosphate isomerase
NODE_3_length_556175_cov_27.01.g603	KIW21328	96.226	Uncharacterized protein
NODE_3_length_556175_cov_27.01.g604	KIW21328	99.492	Uncharacterized protein
NODE_3_length_556175_cov_27.01.g605	KIW21327	99.476	Pre-mRNA-splicing factor ATP-dependent RNA helicase PRP43
NODE_3_length_556175_cov_27.01.g606	KIW21326	98.619	RING-type domain-containing protein
NODE_3_length_556175_cov_27.01.g607	KIW21325	98.539	AB hydrolase-1 domain-containing protein
NODE_3_length_556175_cov_27.01.g608	KIW21325	98.680	AB hydrolase-1 domain-containing protein
NODE_3_length_556175_cov_27.01.g609	KIW21324	98.920	Uncharacterized protein
NODE_3_length_556175_cov_27.01.g610	KIW21323	100.000	ATP synthase subunit gamma
NODE_3_length_556175_cov_27.01.g611	KIW21322	99.473	DNA topoisomerase I
NODE_3_length_556175_cov_27.01.g612	KIW21320	99.117	PKS_ER domain-containing protein
NODE_3_length_556175_cov_27.01.g613	KIW21319	99.417	Uncharacterized protein
NODE_3_length_556175_cov_27.01.g614	KIW21318	99.474	Uncharacterized protein
NODE_3_length_556175_cov_27.01.g615	KIW21317	98.370	Uncharacterized protein
NODE_3_length_556175_cov_27.01.g616	KIW21316	100.000	Uncharacterized protein
NODE_3_length_556175_cov_27.01.g617	KIW21315	99.607	Chitin synthase
NODE_3_length_556175_cov_27.01.g618	KIW21314	96.745	Uncharacterized protein
NODE_3_length_556175_cov_27.01.g619	KIW21312	99.219	Scytalone dehydratase
NODE_3_length_556175_cov_27.01.g620	KIW21311	98.829	VWFA domain-containing protein
NODE_3_length_556175_cov_27.01.g621	KIW21311	99.772	VWFA domain-containing protein
NODE_3_length_556175_cov_27.01.g622	KIW21309	99.581	Uncharacterized protein
NODE_3_length_556175_cov_27.01.g623	KIW21308	99.296	PSDC domain-containing protein
NODE_3_length_556175_cov_27.01.g624	KIW21307	98.195	Uncharacterized protein
NODE_3_length_556175_cov_27.01.g625	KIW21306	99.732	Leukotriene A(4) hydrolase
NODE_3_length_556175_cov_27.01.g626	KIW21305	100.000	Uncharacterized protein
NODE_3_length_556175_cov_27.01.g627	KIW21303	99.829	WD_REPEATS_REGION domain-containing protein
NODE_3_length_556175_cov_27.01.g628	KIW21302	98.322	Uncharacterized protein(Ureidoglycolate hydrolase)
NODE_3_length_556175_cov_27.01.g629	KIW21301	99.479	MFS domain-containing protein
NODE_3_length_556175_cov_27.01.g630	KIW21300	99.697	Cupin_5 domain-containing protein
NODE_3_length_556175_cov_27.01.g631	KIW21299	99.531	Uncharacterized protein
NODE_3_length_556175_cov_27.01.g632	KIW21298	99.782	Uncharacterized protein
NODE_3_length_556175_cov_27.01.g633	KIW21297	99.801	C2H2-type domain-containing protein
NODE_3_length_556175_cov_27.01.g634	KIW21297	99.281	C2H2-type domain-containing protein
NODE_3_length_556175_cov_27.01.g635	KIW21296	98.395	Nbl1_Borealin_N domain-containing protein
NODE_3_length_556175_cov_27.01.g636	KIW21295	99.623	AB hydrolase-1 domain-containing protein
NODE_3_length_556175_cov_27.01.g637	KIW21294	98.761	Uncharacterized protein
NODE_3_length_556175_cov_27.01.g638	KIW21293	99.396	MYND-type zinc finger protein samB
NODE_3_length_556175_cov_27.01.g639	KIW21292	99.863	Uncharacterized protein
NODE_3_length_556175_cov_27.01.g640	KIW21291	99.777	Uncharacterized protein
NODE_3_length_556175_cov_27.01.g641	KIW21290	99.189	GH16 domain-containing protein
NODE_3_length_556175_cov_27.01.g642	KIW21289	99.716	Tyrosinase_Cu-bd domain-containing protein
NODE_3_length_556175_cov_27.01.g643	KIW21288	100.000	Uncharacterized protein
NODE_3_length_556175_cov_27.01.g644	KIW21287	99.067	Methyltransf_2 domain-containing protein
NODE_3_length_556175_cov_27.01.g645	KIW21286	100.000	Uncharacterized protein
NODE_3_length_556175_cov_27.01.g646	KIW21285	99.757	Transcription elongation factor S-II
NODE_3_length_556175_cov_27.01.g647	KIW21284	99.321	Cytochrome b5 heme-binding domain-containing protein
NODE_3_length_556175_cov_27.01.g648	KIW21284	99.592	Cytochrome b5 heme-binding domain-containing protein
NODE_3_length_556175_cov_27.01.g649	KIW21283	99.714	Epimerase domain-containing protein
NODE_4_length_507526_cov_27.50.g650	KIW17054	99.383	PS_pyruv_trans domain-containing protein
NODE_4_length_507526_cov_27.50.g651	KIW17053	99.816	DNA primase large subunit
NODE_4_length_507526_cov_27.50.g652	KIW17053	98.370	DNA primase large subunit
NODE_4_length_507526_cov_27.50.g653	KIW17052	99.770	Uncharacterized protein
NODE_4_length_507526_cov_27.50.g654	KIW17050	99.421	Uncharacterized protein
NODE_4_length_507526_cov_27.50.g655	KIW17049	87.981	HET domain-containing protein
NODE_4_length_507526_cov_27.50.g656	KIW17047	99.647	WD_REPEATS_REGION domain-containing protein
NODE_4_length_507526_cov_27.50.g657	KIW17046	99.726	Arp2/3 complex 34 kDa subunit
NODE_4_length_507526_cov_27.50.g658	KIW17045	99.461	Protein arginine methyltransferase NDUFAF7
NODE_4_length_507526_cov_27.50.g659	KIW17044	100.000	PALP domain-containing protein
NODE_4_length_507526_cov_27.50.g660	KIW17043	97.687	Uncharacterized protein
NODE_4_length_507526_cov_27.50.g661	KIW17042	98.997	Autophagy-related protein 6
NODE_4_length_507526_cov_27.50.g662	KIW17041	99.342	Uncharacterized protein
NODE_4_length_507526_cov_27.50.g663	KIW17040	99.345	DNA damage-binding protein CMR1
NODE_4_length_507526_cov_27.50.g664	KIW17039	99.722	Uncharacterized protein
NODE_4_length_507526_cov_27.50.g665	KIW17038	99.396	Probable lysosomal cobalamin transporter
NODE_4_length_507526_cov_27.50.g666	KIW17037	99.608	Uncharacterized protein
NODE_4_length_507526_cov_27.50.g667	KIW17036	99.583	MFS domain-containing protein
NODE_4_length_507526_cov_27.50.g668	KIW17036	99.226	MFS domain-containing protein
NODE_4_length_507526_cov_27.50.g669	KIW17036	98.990	MFS domain-containing protein
NODE_4_length_507526_cov_27.50.g670	KIW17033	98.311	DJ-1_PfpI domain-containing protein
NODE_4_length_507526_cov_27.50.g670	KIW18473	80.858	Uncharacterized protein
NODE_4_length_507526_cov_27.50.g671	KIW17032	99.383	Fungal_trans domain-containing protein
NODE_4_length_507526_cov_27.50.g676	KIW17028	96.581	Uncharacterized protein
NODE_4_length_507526_cov_27.50.g677	KIW17027	98.433	Uncharacterized protein
NODE_4_length_507526_cov_27.50.g678	KIW17025	100.000	Uncharacterized protein
NODE_4_length_507526_cov_27.50.g679	KIW17025	100.000	Uncharacterized protein
NODE_4_length_507526_cov_27.50.g680	KIW17023	99.601	Uncharacterized protein
NODE_4_length_507526_cov_27.50.g680	KIW17024	98.722	Uncharacterized protein
NODE_4_length_507526_cov_27.50.g681	KIW17022	99.485	Uncharacterized protein
NODE_4_length_507526_cov_27.50.g682	KIW17022	99.730	Uncharacterized protein
NODE_4_length_507526_cov_27.50.g683	KIW17021	99.714	Restriction of telomere capping protein 4
NODE_4_length_507526_cov_27.50.g684	KIW17020	99.374	Uncharacterized protein
NODE_4_length_507526_cov_27.50.g685	KIW17019	99.230	Uncharacterized protein
NODE_4_length_507526_cov_27.50.g686	KIW17018	98.851	Uncharacterized protein
NODE_4_length_507526_cov_27.50.g687	KIW17017	99.127	Uncharacterized protein
NODE_4_length_507526_cov_27.50.g688	KIW17016	99.034	MFS domain-containing protein
NODE_4_length_507526_cov_27.50.g689	KIW17016	99.270	MFS domain-containing protein
NODE_4_length_507526_cov_27.50.g690	KIW17015	100.000	Isochorismatase domain-containing protein
NODE_4_length_507526_cov_27.50.g691	KIW17014	99.424	Uncharacterized protein
NODE_4_length_507526_cov_27.50.g692	KIW17013	98.834	Uncharacterized protein
NODE_4_length_507526_cov_27.50.g693	KIW17011	99.583	EHN domain-containing protein
NODE_4_length_507526_cov_27.50.g694	KIW17008	97.509	MFS domain-containing protein
NODE_4_length_507526_cov_27.50.g695	KIW17008	98.261	MFS domain-containing protein
NODE_4_length_507526_cov_27.50.g696	KIW17007	98.685	Fe2OG dioxygenase domain-containing protein
NODE_4_length_507526_cov_27.50.g697	KIW17006	99.527	Uncharacterized protein
NODE_4_length_507526_cov_27.50.g698	KIW17006	100.000	Uncharacterized protein
NODE_4_length_507526_cov_27.50.g699	KIW17006	99.495	Uncharacterized protein
NODE_4_length_507526_cov_27.50.g700	KIW17005	99.583	Aminotran_1_2 domain-containing protein
NODE_4_length_507526_cov_27.50.g701	KIW17004	100.000	CBFD_NFYB_HMF domain-containing protein
NODE_4_length_507526_cov_27.50.g702	KIW17004	100.000	CBFD_NFYB_HMF domain-containing protein
NODE_4_length_507526_cov_27.50.g703	KIW17003	98.795	F-box domain-containing protein
NODE_4_length_507526_cov_27.50.g704	KIW17002	99.569	Uncharacterized protein
NODE_4_length_507526_cov_27.50.g705	KIW17001	99.540	Carbamoyl-phosphate synthase arginine-specific large chain
NODE_4_length_507526_cov_27.50.g706	KIW17000	99.436	Uncharacterized protein
NODE_4_length_507526_cov_27.50.g707	KIW16999	99.682	AAA domain-containing protein
NODE_4_length_507526_cov_27.50.g708	KIW16998	98.964	Patatin-like phospholipase domain-containing protein
NODE_4_length_507526_cov_27.50.g709	KIW16997	99.701	Uncharacterized protein
NODE_4_length_507526_cov_27.50.g710	KIW16995	99.234	Small COPII coat GTPase SAR1
NODE_4_length_507526_cov_27.50.g711	KIW16994	99.641	Uncharacterized protein
NODE_4_length_507526_cov_27.50.g712	KIW16993	98.639	ATP phosphoribosyltransferase
NODE_4_length_507526_cov_27.50.g713	KIW16992	99.385	HET domain-containing protein
NODE_4_length_507526_cov_27.50.g714	KIW16969	95.412	Fungal_trans domain-containing protein
NODE_4_length_507526_cov_27.50.g715	KIW16967	98.450	Uncharacterized protein
NODE_4_length_507526_cov_27.50.g716	KIW16967	94.640	Uncharacterized protein
NODE_4_length_507526_cov_27.50.g717	KIW16965	99.310	Uncharacterized protein
NODE_4_length_507526_cov_27.50.g718	KIW16964	98.135	Uncharacterized protein
NODE_4_length_507526_cov_27.50.g719	KIW16963	99.789	EF-hand domain-containing protein
NODE_4_length_507526_cov_27.50.g720	KIW16961	98.482	Eukaryotic translation initiation factor 3 subunit A
NODE_4_length_507526_cov_27.50.g721	KIW16960	98.216	Uncharacterized protein
NODE_4_length_507526_cov_27.50.g722	KIW16959	100.000	FAA_hydrolase domain-containing protein
NODE_4_length_507526_cov_27.50.g723	KIW16958	99.696	MFS domain-containing protein
NODE_4_length_507526_cov_27.50.g724	KIW16957	99.636	Zn(2)-C6 fungal-type domain-containing protein
NODE_4_length_507526_cov_27.50.g725	KIW16956	99.660	Glyco_hydro_32N domain-containing protein
NODE_4_length_507526_cov_27.50.g726	KIW16955	99.738	Glyco_hydro_32N domain-containing protein
NODE_4_length_507526_cov_27.50.g727	KIW16954	99.092	Zn(2)-C6 fungal-type domain-containing protein
NODE_4_length_507526_cov_27.50.g728	KIW16953	97.756	FAD_binding_3 domain-containing protein
NODE_4_length_507526_cov_27.50.g729	KIW16952	96.581	Gentisate 1,2-dioxygenase
NODE_4_length_507526_cov_27.50.g730	KIW16951	98.463	Uncharacterized protein
NODE_4_length_507526_cov_27.50.g731	KIW16950	99.459	60S acidic ribosomal protein P2
NODE_4_length_507526_cov_27.50.g732	KIW16949	98.925	40S ribosomal protein S15
NODE_4_length_507526_cov_27.50.g733	KIW16948	99.626	Uncharacterized protein
NODE_4_length_507526_cov_27.50.g734	KIW16947	99.493	G-patch domain-containing protein
NODE_4_length_507526_cov_27.50.g735	KIW16946	99.963	Uncharacterized protein
NODE_4_length_507526_cov_27.50.g736	KIW16945	99.355	HET domain-containing protein
NODE_4_length_507526_cov_27.50.g737	KIW16943	99.700	Uncharacterized protein
NODE_4_length_507526_cov_27.50.g738	KIW16942	99.281	Response regulatory domain-containing protein
NODE_4_length_507526_cov_27.50.g739	KIW16942	99.398	Response regulatory domain-containing protein
NODE_4_length_507526_cov_27.50.g739	KIW10837	100.000	Uncharacterized protein
NODE_4_length_507526_cov_27.50.g740	KIW16941	99.867	RRM domain-containing protein
NODE_4_length_507526_cov_27.50.g741	KIW16940	99.193	Uncharacterized protein
NODE_4_length_507526_cov_27.50.g742	KIW16939	99.659	Uncharacterized protein
NODE_4_length_507526_cov_27.50.g743	KIW16938	100.000	Uncharacterized protein
NODE_4_length_507526_cov_27.50.g744	KIW16937	99.486	Homoserine O-acetyltransferase
NODE_4_length_507526_cov_27.50.g745	KIW16935	100.000	Uncharacterized protein
NODE_4_length_507526_cov_27.50.g746	KIW16934	99.786	Uncharacterized protein
NODE_4_length_507526_cov_27.50.g747	KIW16933	98.726	IPPc domain-containing protein
NODE_4_length_507526_cov_27.50.g748	KIW16931	99.775	Poly(A)-specific ribonuclease
NODE_4_length_507526_cov_27.50.g749	KIW16929	99.476	Amine oxidase
NODE_4_length_507526_cov_27.50.g750	KIW16928	97.420	NADPH-dependent diflavin oxidoreductase 1
NODE_4_length_507526_cov_27.50.g751	KIW16927	96.241	ANK_REP_REGION domain-containing protein
NODE_4_length_507526_cov_27.50.g753	KIW16926	97.993	Uncharacterized protein
NODE_4_length_507526_cov_27.50.g754	KIW16925	98.867	Phosphoserine transaminase
NODE_4_length_507526_cov_27.50.g756	KIW16924	99.534	Uncharacterized protein
NODE_4_length_507526_cov_27.50.g757	KIW16923	100.000	RRM domain-containing protein
NODE_4_length_507526_cov_27.50.g758	KIW16923	100.000	RRM domain-containing protein
NODE_4_length_507526_cov_27.50.g759	KIW16922	99.866	Exocyst complex component SEC15
NODE_4_length_507526_cov_27.50.g760	KIW16921	99.377	Histone domain-containing protein
NODE_4_length_507526_cov_27.50.g761	KIW16920	99.298	Fcf2 domain-containing protein
NODE_4_length_507526_cov_27.50.g762	KIW16919	99.156	Uncharacterized protein
NODE_4_length_507526_cov_27.50.g763	KIW16918	99.735	Aa_trans domain-containing protein
NODE_4_length_507526_cov_27.50.g764	KIW16917	99.905	PNPLA domain-containing protein
NODE_4_length_507526_cov_27.50.g765	KIW16916	98.650	Zn(2)-C6 fungal-type domain-containing protein
NODE_4_length_507526_cov_27.50.g766	KIW16914	99.822	Adenylate kinase isoenzyme 6 homolog
NODE_4_length_507526_cov_27.50.g767	KIW16912	99.714	Uncharacterized protein
NODE_4_length_507526_cov_27.50.g768	KIW16911	98.662	FAD_binding_3 domain-containing protein
NODE_4_length_507526_cov_27.50.g769	KIW16911	97.938	FAD_binding_3 domain-containing protein
NODE_4_length_507526_cov_27.50.g770	KIW16910	99.278	Uncharacterized protein
NODE_4_length_507526_cov_27.50.g771	KIW16909	100.000	Aspartokinase
NODE_4_length_507526_cov_27.50.g772	KIW16908	99.538	Fork-head domain-containing protein
NODE_4_length_507526_cov_27.50.g773	KIW16907	99.531	Ribosomal protein S10
NODE_4_length_507526_cov_27.50.g774	KIW16905	96.400	Uncharacterized protein
NODE_4_length_507526_cov_27.50.g775	KIW16904	98.844	Uncharacterized protein
NODE_4_length_507526_cov_27.50.g776	KIW16903	98.893	ULP_PROTEASE domain-containing protein
NODE_4_length_507526_cov_27.50.g777	KIW16902	99.688	acidPPc domain-containing protein
NODE_4_length_507526_cov_27.50.g778	KIW16901	99.123	TauD domain-containing protein
NODE_4_length_507526_cov_27.50.g779	KIW16900	99.485	Aminotran_5 domain-containing protein
NODE_4_length_507526_cov_27.50.g780	KIW16900	99.642	Aminotran_5 domain-containing protein
NODE_4_length_507526_cov_27.50.g780	KIW16899	100.000	Uncharacterized protein
NODE_4_length_507526_cov_27.50.g781	KIW16898	100.000	GTP-binding protein rhoC
NODE_4_length_507526_cov_27.50.g782	KIW16895	98.952	Uncharacterized protein
NODE_4_length_507526_cov_27.50.g783	KIW16895	98.457	Uncharacterized protein
NODE_4_length_507526_cov_27.50.g784	KIW16894	99.333	DUF2236 domain-containing protein
NODE_4_length_507526_cov_27.50.g785	KIW16893	99.500	MFS domain-containing protein
NODE_4_length_507526_cov_27.50.g786	KIW16891	99.393	Uncharacterized protein
NODE_4_length_507526_cov_27.50.g787	KIW16889	99.844	Proteasome subunit alpha type
NODE_4_length_507526_cov_27.50.g788	KIW16888	99.490	Uncharacterized protein
NODE_4_length_507526_cov_27.50.g789	KIW16887	99.718	Uncharacterized protein
NODE_4_length_507526_cov_27.50.g790	KIW16886	99.812	Nudix hydrolase domain-containing protein
NODE_4_length_507526_cov_27.50.g791	KIW16885	99.345	Dolichyl-phosphate beta-glucosyltransferase
NODE_4_length_507526_cov_27.50.g792	KIW16884	99.842	Uncharacterized protein
NODE_4_length_507526_cov_27.50.g793	KIW16882	99.631	Protein YOP1
NODE_4_length_507526_cov_27.50.g794	KIW16881	99.811	RFX-type winged-helix domain-containing protein
NODE_4_length_507526_cov_27.50.g795	KIW16880	98.894	Zn(2)-C6 fungal-type domain-containing protein
NODE_4_length_507526_cov_27.50.g796	KIW16877	97.484	Uncharacterized protein
NODE_4_length_507526_cov_27.50.g797	KIW16876	98.999	Uncharacterized protein
NODE_4_length_507526_cov_27.50.g798	KIW16875	99.017	Dihydroxy-acid dehydratase
NODE_4_length_507526_cov_27.50.g799	KIW16875	99.745	Dihydroxy-acid dehydratase
NODE_4_length_507526_cov_27.50.g800	KIW16875	98.810	Dihydroxy-acid dehydratase
NODE_4_length_507526_cov_27.50.g801	KIW16873	99.249	Aa_trans domain-containing protein
NODE_4_length_507526_cov_27.50.g802	KIW16872	99.312	Eukaryotic peptide chain release factor subunit 1
NODE_4_length_507526_cov_27.50.g803	KIW16870	99.867	Uncharacterized protein
NODE_4_length_507526_cov_27.50.g804	KIW16869	99.341	tRNA (adenine(58)-N(1))-methyltransferase catalytic subunit TRM61
NODE_4_length_507526_cov_27.50.g805	KIW16867	98.584	Uncharacterized protein
NODE_4_length_507526_cov_27.50.g806	KIW16866	94.048	HET domain-containing protein
NODE_4_length_507526_cov_27.50.g807	KIW16865	98.756	Uncharacterized protein
NODE_4_length_507526_cov_27.50.g808	KIW16864	99.600	Cysteinyl-tRNA synthetase
NODE_4_length_507526_cov_27.50.g809	KIW16862	97.701	Uncharacterized protein
NODE_4_length_507526_cov_27.50.g809	KIW16863	94.915	Uncharacterized protein
NODE_4_length_507526_cov_27.50.g810	KIW16860	99.892	MFS domain-containing protein
NODE_4_length_507526_cov_27.50.g811	KIW16859	98.584	Uncharacterized protein
NODE_4_length_507526_cov_27.50.g812	KIW16858	99.900	Epimerase domain-containing protein
NODE_4_length_507526_cov_27.50.g813	KIW16857	99.494	Replication termination factor 2
NODE_4_length_507526_cov_27.50.g814	KIW16856	99.217	Uncharacterized protein
NODE_4_length_507526_cov_27.50.g815	KIW16856	98.311	Uncharacterized protein
NODE_4_length_507526_cov_27.50.g816	KIW16856	97.995	Uncharacterized protein
NODE_4_length_507526_cov_27.50.g817	KIW16855	99.593	acetyl-CoA C-acyltransferase (acetyl-CoA
NODE_4_length_507526_cov_27.50.g818	KIW16854	97.741	Uncharacterized protein
NODE_4_length_507526_cov_27.50.g819	KIW16853	99.792	Uncharacterized protein
NODE_4_length_507526_cov_27.50.g820	KIW16852	99.929	Uncharacterized protein
NODE_4_length_507526_cov_27.50.g821	KIW16851	98.012	Protein kinase domain-containing protein
NODE_4_length_507526_cov_27.50.g822	KIW16850	99.531	PWWP domain-containing protein
NODE_4_length_507526_cov_27.50.g823	KIW16850	97.561	PWWP domain-containing protein
NODE_4_length_507526_cov_27.50.g824	KIW16849	100.000	Uncharacterized protein
NODE_4_length_507526_cov_27.50.g825	KIW16847	99.017	18S rRNA biogenesis protein RCL1
NODE_4_length_507526_cov_27.50.g826	KIW16846	99.781	3-hydroxyanthranilate 3,4-dioxygenase
NODE_4_length_507526_cov_27.50.g827	KIW16845	99.106	DNA mismatch repair protein MSH3
NODE_5_length_424989_cov_27.61.g828	KIW20127	99.231	Uncharacterized protein
NODE_5_length_424989_cov_27.61.g829	KIW20126	99.604	COP9 signalosome complex subunit 4
NODE_5_length_424989_cov_27.61.g830	KIW20125	99.523	Aldedh domain-containing protein
NODE_5_length_424989_cov_27.61.g831	KIW20124	100.000	Zn(2)-C6 fungal-type domain-containing protein
NODE_5_length_424989_cov_27.61.g832	KIW20123	99.235	Uncharacterized protein
NODE_5_length_424989_cov_27.61.g833	KIW20122	92.721	GFO_IDH_MocA domain-containing protein
NODE_5_length_424989_cov_27.61.g834	KIW20121	99.604	Protein kinase domain-containing protein
NODE_5_length_424989_cov_27.61.g835	KIW20120	99.449	Uncharacterized protein
NODE_5_length_424989_cov_27.61.g836	KIW20119	99.302	PX domain-containing protein YPT35
NODE_5_length_424989_cov_27.61.g837	KIW20117	99.190	DUF1708 domain-containing protein
NODE_5_length_424989_cov_27.61.g838	KIW20116	99.309	MADS-box domain-containing protein
NODE_5_length_424989_cov_27.61.g839	KIW20114	98.127	TauD domain-containing protein
NODE_5_length_424989_cov_27.61.g840	KIW20112	95.638	Uncharacterized protein
NODE_5_length_424989_cov_27.61.g841	KIW20112	99.519	Uncharacterized protein
NODE_5_length_424989_cov_27.61.g842	KIW20111	99.624	RRM domain-containing protein
NODE_5_length_424989_cov_27.61.g843	KIW20109	100.000	Uncharacterized protein
NODE_5_length_424989_cov_27.61.g844	KIW20108	99.767	Ubiquitin carboxyl-terminal hydrolase
NODE_5_length_424989_cov_27.61.g845	KIW20107	100.000	Cupin_2 domain-containing protein
NODE_5_length_424989_cov_27.61.g846	KIW20105	98.087	Uncharacterized protein
NODE_5_length_424989_cov_27.61.g846	KIW20104	99.889	Fe2OG dioxygenase domain-containing protein
NODE_5_length_424989_cov_27.61.g847	KIW20103	99.873	PX domain-containing protein
NODE_5_length_424989_cov_27.61.g848	KIW20101	99.475	TPR_REGION domain-containing protein
NODE_5_length_424989_cov_27.61.g849	KIW20100	99.791	Uncharacterized protein
NODE_5_length_424989_cov_27.61.g850	KIW20098	99.382	Telomere_reg-2 domain-containing protein
NODE_5_length_424989_cov_27.61.g851	KIW20098	99.302	Telomere_reg-2 domain-containing protein
NODE_5_length_424989_cov_27.61.g852	KIW20097	99.228	Methyltransf_25 domain-containing protein
NODE_5_length_424989_cov_27.61.g853	KIW20096	99.377	Uncharacterized protein
NODE_5_length_424989_cov_27.61.g854	KIW20095	99.320	Uncharacterized protein
NODE_5_length_424989_cov_27.61.g855	KIW20094	98.685	NEDD8-activating enzyme E1 catalytic subunit
NODE_5_length_424989_cov_27.61.g856	KIW20093	100.000	DNA-directed RNA polymerases I and III subunit RPAC1
NODE_5_length_424989_cov_27.61.g857	KIW20092	98.807	NADH-ubiquinone oxidoreductase 49 kDa subunit, mitochondrial
NODE_5_length_424989_cov_27.61.g859	KIW20089	99.809	Histone-lysine N-methyltransferase, H3 lysine-36 specific
NODE_5_length_424989_cov_27.61.g860	KIW20088	99.413	Protein kinase domain-containing protein
NODE_5_length_424989_cov_27.61.g861	KIW20088	99.837	Protein kinase domain-containing protein
NODE_5_length_424989_cov_27.61.g862	KIW20086	100.000	G_PROTEIN_RECEP_F2_4 domain-containing protein
NODE_5_length_424989_cov_27.61.g863	KIW20085	99.615	Exportin-T
NODE_5_length_424989_cov_27.61.g864	KIW20085	99.936	Exportin-T
NODE_5_length_424989_cov_27.61.g865	KIW20083	100.000	S-formylglutathione hydrolase
NODE_5_length_424989_cov_27.61.g866	KIW20081	99.575	MFS domain-containing protein
NODE_5_length_424989_cov_27.61.g866	KIW21554	97.297	MFS domain-containing protein
NODE_5_length_424989_cov_27.61.g867	KIW20080	99.545	BAH domain-containing protein
NODE_5_length_424989_cov_27.61.g868	KIW20079	99.676	Uncharacterized protein
NODE_5_length_424989_cov_27.61.g868	KIW20078	99.642	Uncharacterized protein
NODE_5_length_424989_cov_27.61.g869	KIW20078	97.017	Uncharacterized protein
NODE_5_length_424989_cov_27.61.g870	KIW20077	99.099	Uncharacterized protein
NODE_5_length_424989_cov_27.61.g871	KIW20076	99.871	C2H2-type domain-containing protein
NODE_5_length_424989_cov_27.61.g872	KIW20075	99.718	Uncharacterized protein
NODE_5_length_424989_cov_27.61.g873	KIW20074	100.000	Uncharacterized protein
NODE_5_length_424989_cov_27.61.g874	KIW20073	99.643	Septin-type G domain-containing protein
NODE_5_length_424989_cov_27.61.g875	KIW20072	99.197	Uncharacterized protein
NODE_5_length_424989_cov_27.61.g876	KIW20071	98.827	Uncharacterized protein
NODE_5_length_424989_cov_27.61.g877	KIW20071	99.506	Uncharacterized protein
NODE_5_length_424989_cov_27.61.g878	KIW20071	100.000	Uncharacterized protein
NODE_5_length_424989_cov_27.61.g879	KIW20070	99.778	WSC domain-containing protein
NODE_5_length_424989_cov_27.61.g880	KIW20070	99.360	WSC domain-containing protein
NODE_5_length_424989_cov_27.61.g881	KIW20069	99.772	tRNA N6-adenosine threonylcarbamoyltransferase, mitochondrial
NODE_5_length_424989_cov_27.61.g882	KIW20068	100.000	Uncharacterized protein
NODE_5_length_424989_cov_27.61.g883	KIW20067	99.581	Uncharacterized protein
NODE_5_length_424989_cov_27.61.g884	KIW20066	99.253	Separase
NODE_5_length_424989_cov_27.61.g885	KIW20065	99.020	Uncharacterized protein
NODE_5_length_424989_cov_27.61.g886	KIW20064	99.369	NmrA domain-containing protein
NODE_5_length_424989_cov_27.61.g887	KIW20063	99.497	Uncharacterized protein
NODE_5_length_424989_cov_27.61.g888	KIW20062	99.812	Uncharacterized protein
NODE_5_length_424989_cov_27.61.g889	KIW20061	98.992	Uncharacterized protein
NODE_5_length_424989_cov_27.61.g890	KIW20060	99.875	3-oxoacyl-[acyl-carrier-protein] reductase
NODE_5_length_424989_cov_27.61.g891	KIW20059	99.809	3-hydroxyacyl-[acyl-carrier-protein] dehydratase
NODE_5_length_424989_cov_27.61.g892	KIW20058	98.169	Uncharacterized protein
NODE_5_length_424989_cov_27.61.g892	KIW15357	92.105	ING domain-containing protein
NODE_5_length_424989_cov_27.61.g893	KIW20057	99.277	ING domain-containing protein
NODE_5_length_424989_cov_27.61.g894	KIW20056	99.659	Zn(2)-C6 fungal-type domain-containing protein
NODE_5_length_424989_cov_27.61.g895	KIW20055	99.743	Ribosomal RNA-processing protein 8
NODE_5_length_424989_cov_27.61.g896	KIW20054	99.545	Spindle pole body component
NODE_5_length_424989_cov_27.61.g897	KIW20053	99.278	Proteasome subunit alpha type
NODE_5_length_424989_cov_27.61.g898	KIW20051	99.126	MFS domain-containing protein
NODE_5_length_424989_cov_27.61.g899	KIW20051	100.000	MFS domain-containing protein(sulfonate transporter Soa2)
NODE_5_length_424989_cov_27.61.g900	KIW20050	98.715	Zn(2)-C6 fungal-type domain-containing protein
NODE_5_length_424989_cov_27.61.g901	KIW20048	98.705	Endoplasmic reticulum junction formation protein lunapark
NODE_5_length_424989_cov_27.61.g901	KIW20050	98.321	Zn(2)-C6 fungal-type domain-containing protein
NODE_5_length_424989_cov_27.61.g902	KIW20047	98.734	Uncharacterized protein
NODE_5_length_424989_cov_27.61.g903	KIW20046	99.414	Uncharacterized protein
NODE_5_length_424989_cov_27.61.g904	KIW20046	99.142	Uncharacterized protein
NODE_5_length_424989_cov_27.61.g905	KIW20045	99.017	LETM1 domain-containing protein
NODE_5_length_424989_cov_27.61.g906	KIW20043	98.804	VOC domain-containing protein
NODE_5_length_424989_cov_27.61.g906	KIW20044	99.110	alpha-1,2-Mannosidase
NODE_5_length_424989_cov_27.61.g907	KIW20042	99.792	Ribosomal RNA small subunit methyltransferase NEP1
NODE_5_length_424989_cov_27.61.g908	KIW20041	98.798	PIPK domain-containing protein
NODE_5_length_424989_cov_27.61.g909	KIW20040	99.558	Vacuolar calcium ion transporter
NODE_5_length_424989_cov_27.61.g910	KIW20039	100.000	Zn(2)-C6 fungal-type domain-containing protein
NODE_5_length_424989_cov_27.61.g911	KIW20038	98.770	Uncharacterized protein
NODE_5_length_424989_cov_27.61.g912	KIW20036	100.000	Uncharacterized protein
NODE_5_length_424989_cov_27.61.g913	KIW20035	99.510	Epimerase domain-containing protein
NODE_5_length_424989_cov_27.61.g914	KIW20034	99.673	Uncharacterized protein
NODE_5_length_424989_cov_27.61.g915	KIW20033	99.129	Uncharacterized protein
NODE_5_length_424989_cov_27.61.g916	KIW20033	98.312	Uncharacterized protein
NODE_5_length_424989_cov_27.61.g919	KIW20032	99.659	L-ornithine N(5)-monooxygenase
NODE_5_length_424989_cov_27.61.g920	KIW20032	98.907	L-ornithine N(5)-monooxygenase
NODE_5_length_424989_cov_27.61.g921	KIW20031	100.000	MFS domain-containing protein
NODE_5_length_424989_cov_27.61.g922	KIW20030	99.853	Uncharacterized protein
NODE_5_length_424989_cov_27.61.g923	KIW20029	99.312	Uncharacterized protein
NODE_5_length_424989_cov_27.61.g924	KIW20028	97.440	Uncharacterized protein
NODE_5_length_424989_cov_27.61.g925	KIW20027	100.000	Uncharacterized protein
NODE_5_length_424989_cov_27.61.g926	KIW20027	99.812	Uncharacterized protein
NODE_5_length_424989_cov_27.61.g927	KIW20024	99.248	MFS domain-containing protein
NODE_5_length_424989_cov_27.61.g928	KIW20022	99.652	2,5-diamino-6-(5-phospho-D-ribosylamino)pyrimidin-4(3H)-one reductase
NODE_5_length_424989_cov_27.61.g929	KIW20020	99.688	Uncharacterized protein
NODE_5_length_424989_cov_27.61.g930	KIW20019	99.784	Uncharacterized protein
NODE_5_length_424989_cov_27.61.g931	KIW20017	98.975	Usp domain-containing protein
NODE_5_length_424989_cov_27.61.g932	KIW20016	99.277	Uncharacterized protein
NODE_5_length_424989_cov_27.61.g933	KIW20015	99.608	Acetyl-CoA deacylase
NODE_5_length_424989_cov_27.61.g934	KIW20015	99.751	Acetyl-CoA deacylase
NODE_5_length_424989_cov_27.61.g935	KIW20014	99.340	MFS domain-containing protein
NODE_5_length_424989_cov_27.61.g936	KIW20013	99.246	SET domain-containing protein
NODE_5_length_424989_cov_27.61.g937	KIW20012	99.506	D-ribulokinase activity
NODE_5_length_424989_cov_27.61.g938	KIW20010	98.018	Uncharacterized protein
NODE_5_length_424989_cov_27.61.g939	KIW20009	99.321	Uncharacterized protein
NODE_5_length_424989_cov_27.61.g940	KIW20008	97.859	SHSP domain-containing protein
NODE_5_length_424989_cov_27.61.g941	KIW20006	97.357	Uncharacterized protein
NODE_5_length_424989_cov_27.61.g942	KIW20005	99.670	RING-type domain-containing protein
NODE_5_length_424989_cov_27.61.g943	KIW20004	98.828	Uncharacterized protein
NODE_5_length_424989_cov_27.61.g944	KIW20003	99.259	CMP/dCMP-type deaminase domain-containing protein
NODE_5_length_424989_cov_27.61.g945	KIW20002	98.126	Uncharacterized protein
NODE_5_length_424989_cov_27.61.g947	KIW20001	99.336	Alanine--tRNA ligase
NODE_5_length_424989_cov_27.61.g948	KIW20000	100.000	Uncharacterized protein
NODE_5_length_424989_cov_27.61.g951	KIW19996	98.354	Uncharacterized protein
NODE_5_length_424989_cov_27.61.g952	KIW19995	91.349	Uncharacterized protein
NODE_5_length_424989_cov_27.61.g953	KIW19993	99.754	RING-type domain-containing protein
NODE_5_length_424989_cov_27.61.g954	KIW19992	100.000	Uncharacterized protein
NODE_5_length_424989_cov_27.61.g955	KIW19991	99.754	Lactamase_B domain-containing protein
NODE_5_length_424989_cov_27.61.g956	KIW19989	98.958	PAS domain-containing protein
NODE_5_length_424989_cov_27.61.g957	KIW19989	99.690	PAS domain-containing protein
NODE_5_length_424989_cov_27.61.g958	KIW19988	99.059	Uncharacterized protein
NODE_6_length_411765_cov_27.80.g959	KIW11010	99.878	Serine hydroxymethyltransferase
NODE_6_length_411765_cov_27.80.g960	KIW11009	98.068	Uncharacterized protein
NODE_6_length_411765_cov_27.80.g961	KIW11008	99.355	Polynucleotide 5'-hydroxyl-kinase GRC3
NODE_6_length_411765_cov_27.80.g962	KIW11007	99.070	UDENN FLCN/SMCR8-type domain-containing protein
NODE_6_length_411765_cov_27.80.g963	KIW11005	98.855	Uncharacterized protein
NODE_6_length_411765_cov_27.80.g964	KIW11004	99.725	Translation factor GUF1, mitochondrial
NODE_6_length_411765_cov_27.80.g965	KIW11004	99.721	Translation factor GUF1, mitochondrial
NODE_6_length_411765_cov_27.80.g966	KIW11003	98.886	Uncharacterized protein
NODE_6_length_411765_cov_27.80.g967	KIW11003	99.672	Uncharacterized protein
NODE_6_length_411765_cov_27.80.g968	KIW11002	100.000	Uncharacterized protein
NODE_6_length_411765_cov_27.80.g969	KIW11002	99.760	Uncharacterized protein
NODE_6_length_411765_cov_27.80.g970	KIW11001	99.427	Uncharacterized protein
NODE_6_length_411765_cov_27.80.g975	KIW11000	99.125	GFO_IDH_MocA domain-containing protein
NODE_6_length_411765_cov_27.80.g976	KIW10998	98.678	Fungal_trans domain-containing protein
NODE_6_length_411765_cov_27.80.g977	KIW10997	99.291	Uncharacterized protein
NODE_6_length_411765_cov_27.80.g978	KIW10996	99.708	Fungal_trans domain-containing protein
NODE_6_length_411765_cov_27.80.g979	KIW10995	98.214	Uncharacterized protein
NODE_6_length_411765_cov_27.80.g980	KIW10993	99.213	DNA-directed RNA polymerase subunit
NODE_6_length_411765_cov_27.80.g981	KIW10992	97.842	Transcription initiation factor TFIID subunit 8
NODE_6_length_411765_cov_27.80.g982	KIW10990	97.326	Rad51 domain-containing protein
NODE_6_length_411765_cov_27.80.g983	KIW10989	99.641	Delta 8-(E)-sphingolipid desaturase
NODE_6_length_411765_cov_27.80.g984	KIW10988	99.749	DUF2183 domain-containing protein
NODE_6_length_411765_cov_27.80.g985	KIW10988	99.813	DUF2183 domain-containing protein
NODE_6_length_411765_cov_27.80.g986	KIW10987	99.646	Cystathionine beta-synthase
NODE_6_length_411765_cov_27.80.g987	KIW10986	99.433	Uncharacterized protein
NODE_6_length_411765_cov_27.80.g988	KIW10985	99.653	AB hydrolase-1 domain-containing protein
NODE_6_length_411765_cov_27.80.g989	KIW10984	99.411	Peptidase A1 domain-containing protein
NODE_6_length_411765_cov_27.80.g990	KIW10983	99.197	Uncharacterized protein
NODE_6_length_411765_cov_27.80.g991	KIW10982	99.123	Uncharacterized protein
NODE_6_length_411765_cov_27.80.g992	KIW10981	99.137	COP9 signalosome complex subunit 3
NODE_6_length_411765_cov_27.80.g993	KIW10979	99.628	PC4 domain-containing protein
NODE_6_length_411765_cov_27.80.g994	KIW10978	99.715	Uncharacterized protein
NODE_6_length_411765_cov_27.80.g995	KIW10977	99.910	Aurora kinase
NODE_6_length_411765_cov_27.80.g996	KIW10976	100.000	Uncharacterized protein
NODE_6_length_411765_cov_27.80.g997	KIW10975	96.791	Uncharacterized protein
NODE_6_length_411765_cov_27.80.g998	KIW10974	98.973	N-acetyltransferase domain-containing protein
NODE_6_length_411765_cov_27.80.g999	KIW10973	99.068	Zn(2)-C6 fungal-type domain-containing protein
NODE_6_length_411765_cov_27.80.g1000	KIW10972	100.000	Amidase
NODE_6_length_411765_cov_27.80.g1000	KIW10972	98.901	Amidase
NODE_6_length_411765_cov_27.80.g1001	KIW10971	99.488	DAO domain-containing protein
NODE_6_length_411765_cov_27.80.g1002	KIW10971	99.255	DAO domain-containing protein
NODE_6_length_411765_cov_27.80.g1003	KIW10970	98.429	MFS domain-containing protein
NODE_6_length_411765_cov_27.80.g1004	KIW10970	98.851	MFS domain-containing protein
NODE_6_length_411765_cov_27.80.g1005	KIW10969	100.000	T-complex protein 1 subunit eta
NODE_6_length_411765_cov_27.80.g1006	KIW10968	99.616	Metacaspase-1A
NODE_6_length_411765_cov_27.80.g1007	KIW10967	98.397	Uncharacterized protein
NODE_6_length_411765_cov_27.80.g1009	KIW10966	99.237	Uncharacterized protein
NODE_6_length_411765_cov_27.80.g1010	KIW10964	98.667	Uncharacterized protein
NODE_6_length_411765_cov_27.80.g1011	KIW10963	98.739	Nucleolar protein 9
NODE_6_length_411765_cov_27.80.g1012	KIW10962	99.771	Uncharacterized protein
NODE_6_length_411765_cov_27.80.g1013	KIW10961	98.148	Uncharacterized protein
NODE_6_length_411765_cov_27.80.g1014	KIW10960	98.969	BZIP domain-containing protein
NODE_6_length_411765_cov_27.80.g1015	KIW10959	99.877	AAA domain-containing protein
NODE_6_length_411765_cov_27.80.g1016	KIW10958	99.695	ARID domain-containing protein
NODE_6_length_411765_cov_27.80.g1017	KIW10956	99.817	Eukaryotic translation initiation factor 3 subunit E
NODE_6_length_411765_cov_27.80.g1017	KIW10956	100.000	Eukaryotic translation initiation factor 3 subunit E
NODE_6_length_411765_cov_27.80.g1018	KIW10955	100.000	RF_PROK_I domain-containing protein
NODE_6_length_411765_cov_27.80.g1019	KIW10953	99.762	Uncharacterized protein
NODE_6_length_411765_cov_27.80.g1020	KIW10952	98.479	Mtf2 domain-containing protein
NODE_6_length_411765_cov_27.80.g1021	KIW10951	98.818	Uncharacterized protein
NODE_6_length_411765_cov_27.80.g1022	KIW10950	98.728	Uncharacterized protein
NODE_6_length_411765_cov_27.80.g1023	KIW10949	99.410	Mannan endo-1,6-alpha-mannosidase
NODE_6_length_411765_cov_27.80.g1024	KIW10948	98.627	Uncharacterized protein
NODE_6_length_411765_cov_27.80.g1025	KIW10947	99.578	RNA polymerase II transcription factor B subunit 5
NODE_6_length_411765_cov_27.80.g1026	KIW10946	98.296	Fe2OG dioxygenase domain-containing protein
NODE_6_length_411765_cov_27.80.g1027	KIW10945	99.030	Altered inheritance of mitochondria protein 24, mitochondrial
NODE_6_length_411765_cov_27.80.g1028	KIW10944	99.521	MFS domain-containing protein
NODE_6_length_411765_cov_27.80.g1029	KIW10943	100.000	Abhydrolase_3 domain-containing protein
NODE_6_length_411765_cov_27.80.g1030	KIW10942	99.540	Iron-sulfur clusters transporter atm1, mitochondrial
NODE_6_length_411765_cov_27.80.g1031	KIW10939	99.008	BTB domain-containing protein
NODE_6_length_411765_cov_27.80.g1032	KIW10938	93.460	BTB domain-containing protein
NODE_6_length_411765_cov_27.80.g1033	KIW10937	97.436	BTB domain-containing protein
NODE_6_length_411765_cov_27.80.g1034	KIW10936	99.604	Isocitrate lyase
NODE_6_length_411765_cov_27.80.g1035	KIW10936	100.000	Isocitrate lyase
NODE_6_length_411765_cov_27.80.g1036	KIW10935	99.761	Trehalase
NODE_6_length_411765_cov_27.80.g1037	KIW10934	99.612	Uncharacterized protein
NODE_6_length_411765_cov_27.80.g1038	KIW10933	100.000	Aldehyde dehydrogenase
NODE_6_length_411765_cov_27.80.g1039	KIW10933	99.748	Aldehyde dehydrogenase
NODE_6_length_411765_cov_27.80.g1040	KIW10932	99.055	Uncharacterized protein
NODE_6_length_411765_cov_27.80.g1041	KIW10931	100.000	Uncharacterized protein
NODE_6_length_411765_cov_27.80.g1042	KIW10931	99.616	Uncharacterized protein
NODE_6_length_411765_cov_27.80.g1043	KIW10930	97.674	Uncharacterized protein
NODE_6_length_411765_cov_27.80.g1044	KIW10928	98.167	Uncharacterized protein
NODE_6_length_411765_cov_27.80.g1045	KIW10927	100.000	Condensin complex subunit 1
NODE_6_length_411765_cov_27.80.g1046	KIW10926	98.493	Protein kinase domain-containing protein
NODE_6_length_411765_cov_27.80.g1047	KIW10925	99.872	Uncharacterized protein
NODE_6_length_411765_cov_27.80.g1048	KIW10924	100.000	Transaldolase
NODE_6_length_411765_cov_27.80.g1049	KIW10923	98.768	Uncharacterized protein
NODE_6_length_411765_cov_27.80.g1050	KIW10922	98.719	Zn(2)-C6 fungal-type domain-containing protein
NODE_6_length_411765_cov_27.80.g1051	KIW10921	99.087	Uncharacterized protein
NODE_6_length_411765_cov_27.80.g1052	KIW10919	97.586	WD_REPEATS_REGION domain-containing protein
NODE_6_length_411765_cov_27.80.g1052	KIW10920	98.501	HET domain-containing protein
NODE_6_length_411765_cov_27.80.g1053	KIW10918	100.000	CBM1 domain-containing protein
NODE_6_length_411765_cov_27.80.g1054	KIW10917	99.041	G-patch domain-containing protein
NODE_6_length_411765_cov_27.80.g1055	KIW10916	99.542	Cysteine protease
NODE_6_length_411765_cov_27.80.g1056	KIW10915	99.429	Histone H2B
NODE_6_length_411765_cov_27.80.g1057	KIW10914	99.659	Histone H2A
NODE_6_length_411765_cov_27.80.g1058	KIW10913	99.860	Dihydrolipoyllysine-residue succinyltransferase
NODE_6_length_411765_cov_27.80.g1059	KIW10913	100.000	Dihydrolipoyllysine-residue succinyltransferase
NODE_6_length_411765_cov_27.80.g1060	KIW10912	96.101	Uncharacterized protein
NODE_6_length_411765_cov_27.80.g1061	KIW10911	98.879	Uncharacterized protein
NODE_6_length_411765_cov_27.80.g1062	KIW10910	99.679	ATP-dependent DNA helicase CHL1
NODE_6_length_411765_cov_27.80.g1063	KIW10908	99.308	DNA replication regulator SLD2
NODE_6_length_411765_cov_27.80.g1064	KIW10907	99.807	Uncharacterized protein
NODE_6_length_411765_cov_27.80.g1065	KIW10906	99.828	C3H1-type domain-containing protein
NODE_6_length_411765_cov_27.80.g1065	KIW10906	95.732	C3H1-type domain-containing protein
NODE_6_length_411765_cov_27.80.g1066	KIW10906	99.831	C3H1-type domain-containing protein
NODE_6_length_411765_cov_27.80.g1067	KIW10905	98.779	Uncharacterized protein
NODE_6_length_411765_cov_27.80.g1068	KIW10904	99.267	Uncharacterized protein
NODE_6_length_411765_cov_27.80.g1069	KIW10903	99.780	MFS domain-containing protein
NODE_6_length_411765_cov_27.80.g1070	KIW10902	99.738	Uncharacterized protein
NODE_6_length_411765_cov_27.80.g1071	KIW10901	99.023	APH domain-containing protein
NODE_6_length_411765_cov_27.80.g1072	KIW10900	99.436	Phospholipase D
NODE_6_length_411765_cov_27.80.g1073	KIW10899	98.776	AA_permease domain-containing protein
NODE_6_length_411765_cov_27.80.g1074	KIW10899	98.870	AA_permease domain-containing protein
NODE_6_length_411765_cov_27.80.g1075	KIW10898	97.885	Abhydrolase_3 domain-containing protein
NODE_6_length_411765_cov_27.80.g1076	KIW10897	98.675	Zn(2)-C6 fungal-type domain-containing protein
NODE_6_length_411765_cov_27.80.g1077	KIW10896	98.880	Peptidase A1 domain-containing protein
NODE_6_length_411765_cov_27.80.g1078	KIW10894	99.304	Amidohydro-rel domain-containing protein
NODE_6_length_411765_cov_27.80.g1079	KIW10893	99.440	Zn(2)-C6 fungal-type domain-containing protein
NODE_6_length_411765_cov_27.80.g1080	KIW10893	98.981	Zn(2)-C6 fungal-type domain-containing protein
NODE_6_length_411765_cov_27.80.g1081	KIW10892	97.845	Fumarylacetoacetase
NODE_6_length_411765_cov_27.80.g1082	KIW10891	98.835	Uncharacterized protein
NODE_6_length_411765_cov_27.80.g1083	KIW10891	96.193	Uncharacterized protein
NODE_6_length_411765_cov_27.80.g1084	KIW10890	99.683	Uncharacterized protein
NODE_6_length_411765_cov_27.80.g1085	KIW10890	98.739	Uncharacterized protein
NODE_6_length_411765_cov_27.80.g1086	KIW10889	99.598	HUN domain-containing protein
NODE_6_length_411765_cov_27.80.g1087	KIW10888	99.760	Uncharacterized protein
NODE_6_length_411765_cov_27.80.g1088	KIW10887	100.000	Uncharacterized protein
NODE_6_length_411765_cov_27.80.g1089	KIW10887	99.141	Uncharacterized protein
NODE_6_length_411765_cov_27.80.g1090	KIW10886	100.000	Uncharacterized protein
NODE_6_length_411765_cov_27.80.g1091	KIW10886	99.134	Uncharacterized protein
NODE_6_length_411765_cov_27.80.g1092	KIW10885	99.231	MFS domain-containing protein
NODE_6_length_411765_cov_27.80.g1093	KIW10884	99.770	Uncharacterized protein
NODE_6_length_411765_cov_27.80.g1094	KIW10883	99.628	MARVEL domain-containing protein
NODE_6_length_411765_cov_27.80.g1095	KIW10882	99.740	Dihydrolipoyl dehydrogenase
NODE_6_length_411765_cov_27.80.g1096	KIW10882	99.687	Dihydrolipoyl dehydrogenase
NODE_6_length_411765_cov_27.80.g1097	KIW10881	92.135	Uncharacterized protein
NODE_6_length_411765_cov_27.80.g1098	KIW10880	93.220	BZIP domain-containing protein
NODE_6_length_411765_cov_27.80.g1099	KIW10878	97.409	Uncharacterized protein
NODE_6_length_411765_cov_27.80.g1100	KIW10877	98.374	Zn(2)-C6 fungal-type domain-containing protein
NODE_6_length_411765_cov_27.80.g1101	KIW10876	98.555	Uncharacterized protein
NODE_6_length_411765_cov_27.80.g1102	KIW10875	99.091	Uncharacterized protein
NODE_6_length_411765_cov_27.80.g1103	KIW10874	99.732	Asparaginyl-tRNA synthetase
NODE_6_length_411765_cov_27.80.g1103	KIW10875	99.306	Uncharacterized protein
NODE_6_length_411765_cov_27.80.g1104	KIW10873	99.745	Uncharacterized protein
NODE_6_length_411765_cov_27.80.g1105	KIW14925	99.482	Uncharacterized protein
NODE_6_length_411765_cov_27.80.g1106	KIW14926	99.263	Spindle pole body component
NODE_6_length_411765_cov_27.80.g1107	KIW14927	99.391	FAD_binding_2 domain-containing protein
NODE_6_length_411765_cov_27.80.g1108	KIW14927	98.716	FAD_binding_2 domain-containing protein
NODE_6_length_411765_cov_27.80.g1108	KIW14928	99.746	ATPase GET3
NODE_6_length_411765_cov_27.80.g1109	KIW14928	99.121	ATPase GET3
NODE_6_length_411765_cov_27.80.g1110	KIW14929	96.255	Uncharacterized protein
NODE_7_length_410815_cov_26.94.g1111	KIW10163	100.000	Zn(2)-C6 fungal-type domain-containing protein
NODE_7_length_410815_cov_26.94.g1112	KIW10164	99.314	Uncharacterized protein
NODE_7_length_410815_cov_26.94.g1113	KIW10165	99.688	BRCT domain-containing protein
NODE_7_length_410815_cov_26.94.g1114	KIW10166	96.691	MOSC domain-containing protein
NODE_7_length_410815_cov_26.94.g1115	KIW10167	99.339	MFS domain-containing protein
NODE_7_length_410815_cov_26.94.g1116	KIW10168	99.639	Magnesium transporter
NODE_7_length_410815_cov_26.94.g1117	KIW10169	100.000	Uncharacterized protein
NODE_7_length_410815_cov_26.94.g1118	KIW10170	98.942	Uncharacterized protein
NODE_7_length_410815_cov_26.94.g1119	KIW10171	99.313	Uncharacterized protein
NODE_7_length_410815_cov_26.94.g1120	KIW10172	100.000	Uncharacterized protein
NODE_7_length_410815_cov_26.94.g1121	KIW10173	98.778	Uncharacterized protein
NODE_7_length_410815_cov_26.94.g1122	KIW10174	97.772	Zn(2)-C6 fungal-type domain-containing protein
NODE_7_length_410815_cov_26.94.g1123	KIW10176	98.814	ATP-dependent DNA helicase
NODE_7_length_410815_cov_26.94.g1124	KIW10177	98.685	Uncharacterized protein
NODE_7_length_410815_cov_26.94.g1125	KIW10178	98.889	CUE domain-containing protein
NODE_7_length_410815_cov_26.94.g1126	KIW10179	99.897	Epimerase domain-containing protein
NODE_7_length_410815_cov_26.94.g1127	KIW10180	99.726	Uncharacterized protein
NODE_7_length_410815_cov_26.94.g1128	KIW10181	100.000	Malate synthase
NODE_7_length_410815_cov_26.94.g1129	KIW10182	98.925	Cation-transporting ATPase
NODE_7_length_410815_cov_26.94.g1130	KIW10182	99.625	Cation-transporting ATPase
NODE_7_length_410815_cov_26.94.g1131	KIW10183	99.682	Uncharacterized protein
NODE_7_length_410815_cov_26.94.g1132	KIW10185	99.695	Serine/threonine-protein kinase bur1
NODE_7_length_410815_cov_26.94.g1133	KIW10186	98.812	Uncharacterized protein
NODE_7_length_410815_cov_26.94.g1134	KIW10187	99.469	Kynurenine formamidase
NODE_7_length_410815_cov_26.94.g1135	KIW10188	98.428	Glyco_hydro_cc domain-containing protein
NODE_7_length_410815_cov_26.94.g1137	KIW10189	98.837	Epimerase domain-containing protein
NODE_7_length_410815_cov_26.94.g1138	KIW10189	98.039	Epimerase domain-containing protein
NODE_7_length_410815_cov_26.94.g1139	KIW10190	99.328	Uncharacterized protein
NODE_7_length_410815_cov_26.94.g1140	KIW10191	99.718	Uncharacterized protein
NODE_7_length_410815_cov_26.94.g1141	KIW10192	98.980	Aspartyl aminopeptidase
NODE_7_length_410815_cov_26.94.g1142	KIW10192	100.000	Aspartyl aminopeptidase
NODE_7_length_410815_cov_26.94.g1143	KIW10193	99.923	WD_REPEATS_REGION domain-containing protein
NODE_7_length_410815_cov_26.94.g1144	KIW10194	99.361	Uncharacterized protein
NODE_7_length_410815_cov_26.94.g1145	KIW10195	99.780	PKS_ER domain-containing protein
NODE_7_length_410815_cov_26.94.g1146	KIW10196	99.500	Uncharacterized protein
NODE_7_length_410815_cov_26.94.g1147	KIW10197	98.569	Ydc2-catalyt domain-containing protein
NODE_7_length_410815_cov_26.94.g1148	KIW10198	94.545	Uncharacterized protein
NODE_7_length_410815_cov_26.94.g1149	KIW10199	100.000	Uncharacterized protein
NODE_7_length_410815_cov_26.94.g1150	KIW10200	99.522	Uncharacterized protein
NODE_7_length_410815_cov_26.94.g1151	KIW10201	98.964	Uncharacterized protein
NODE_7_length_410815_cov_26.94.g1152	KIW10201	98.734	Uncharacterized protein
NODE_7_length_410815_cov_26.94.g1153	KIW10202	99.609	Uncharacterized protein
NODE_7_length_410815_cov_26.94.g1154	KIW10203	98.646	tRNA (uracil-O(2)-)-methyltransferase
NODE_7_length_410815_cov_26.94.g1155	KIW10204	100.000	Uncharacterized protein
NODE_7_length_410815_cov_26.94.g1156	KIW10205	99.515	Uncharacterized protein
NODE_7_length_410815_cov_26.94.g1157	KIW10206	100.000	Component of oligomeric Golgi complex 3
NODE_7_length_410815_cov_26.94.g1158	KIW10207	99.550	Uncharacterized protein
NODE_7_length_410815_cov_26.94.g1159	KIW10208	99.000	Histone chaperone
NODE_7_length_410815_cov_26.94.g1160	KIW10209	100.000	Suf domain-containing protein
NODE_7_length_410815_cov_26.94.g1161	KIW10209	99.833	Suf domain-containing protein
NODE_7_length_410815_cov_26.94.g1162	KIW10210	99.567	Uncharacterized protein
NODE_7_length_410815_cov_26.94.g1163	KIW10211	99.778	Uncharacterized protein
NODE_7_length_410815_cov_26.94.g1164	KIW10212	99.298	NmrA domain-containing protein
NODE_7_length_410815_cov_26.94.g1165	KIW10213	99.707	Uncharacterized protein
NODE_7_length_410815_cov_26.94.g1166	KIW10213	97.260	Uncharacterized protein
NODE_7_length_410815_cov_26.94.g1167	KIW10214	99.129	Acetylglutamate kinase
NODE_7_length_410815_cov_26.94.g1168	KIW10214	99.658	Acetylglutamate kinase
NODE_7_length_410815_cov_26.94.g1169	KIW10217	100.000	Mannan endo-1,6-alpha-mannosidase
NODE_7_length_410815_cov_26.94.g1170	KIW10221	99.587	Photolyase/cryptochrome alpha/beta domain-containing protein
NODE_7_length_410815_cov_26.94.g1171	KIW10222	99.271	Uncharacterized protein
NODE_7_length_410815_cov_26.94.g1172	KIW10223	99.618	Amine oxidase
NODE_7_length_410815_cov_26.94.g1173	KIW10223	99.561	Amine oxidase
NODE_7_length_410815_cov_26.94.g1174	KIW10224	98.397	Uncharacterized protein
NODE_7_length_410815_cov_26.94.g1175	KIW10225	98.970	Uncharacterized protein
NODE_7_length_410815_cov_26.94.g1176	KIW10226	99.668	Uncharacterized protein
NODE_7_length_410815_cov_26.94.g1177	KIW10226	94.239	Uncharacterized protein
NODE_7_length_410815_cov_26.94.g1178	KIW10227	97.372	Uncharacterized protein
NODE_7_length_410815_cov_26.94.g1179	KIW10228	99.766	Aconitate hydratase, mitochondrial
NODE_7_length_410815_cov_26.94.g1180	KIW10228	99.433	Aconitate hydratase, mitochondrial
NODE_7_length_410815_cov_26.94.g1182	KIW10232	99.714	MFS domain-containing protein
NODE_7_length_410815_cov_26.94.g1183	KIW10233	98.707	SGL domain-containing protein
NODE_7_length_410815_cov_26.94.g1184	KIW10236	100.000	Uncharacterized protein
NODE_7_length_410815_cov_26.94.g1185	KIW10237	99.561	DUF2439 domain-containing protein
NODE_7_length_410815_cov_26.94.g1186	KIW10238	99.600	MFS domain-containing protein
NODE_7_length_410815_cov_26.94.g1187	KIW10239	99.537	ABC transporter domain-containing protein
NODE_7_length_410815_cov_26.94.g1188	KIW10240	99.300	WD_REPEATS_REGION domain-containing protein
NODE_7_length_410815_cov_26.94.g1189	KIW10241	98.266	Ubiquitin-related modifier 1
NODE_7_length_410815_cov_26.94.g1190	KIW10242	99.664	6PF2K domain-containing protein
NODE_7_length_410815_cov_26.94.g1191	KIW10243	99.380	Uncharacterized protein
NODE_7_length_410815_cov_26.94.g1192	KIW10244	99.468	Protein kinase domain-containing protein(Peptidase C45, DszB protein (A))
NODE_7_length_410815_cov_26.94.g1193	KIW10245	99.531	Uncharacterized protein
NODE_7_length_410815_cov_26.94.g1194	KIW10246	99.020	Uncharacterized protein
NODE_7_length_410815_cov_26.94.g1195	KIW10247	99.693	WD_REPEATS_REGION domain-containing protein
NODE_7_length_410815_cov_26.94.g1196	KIW10248	99.815	Uncharacterized protein
NODE_7_length_410815_cov_26.94.g1197	KIW10249	99.165	Mitochondrial thiamine pyrophosphate carrier 1
NODE_7_length_410815_cov_26.94.g1198	KIW10251	100.000	Uncharacterized protein
NODE_7_length_410815_cov_26.94.g1199	KIW10252	99.673	Fe2OG dioxygenase domain-containing protein
NODE_7_length_410815_cov_26.94.g1200	KIW10253	99.156	Uncharacterized protein
NODE_7_length_410815_cov_26.94.g1201	KIW10253	100.000	Uncharacterized protein
NODE_7_length_410815_cov_26.94.g1202	KIW10254	98.925	MARVEL domain-containing protein
NODE_7_length_410815_cov_26.94.g1203	KIW10255	100.000	High osmolarity signaling protein SHO1
NODE_7_length_410815_cov_26.94.g1204	KIW10257	99.789	Uncharacterized protein
NODE_7_length_410815_cov_26.94.g1205	KIW10258	99.495	Uncharacterized protein
NODE_7_length_410815_cov_26.94.g1206	KIW10260	99.664	Homoaconitase, mitochondrial
NODE_7_length_410815_cov_26.94.g1206	KIW10259	99.930	Uncharacterized protein
NODE_7_length_410815_cov_26.94.g1207	KIW10261	99.566	Uncharacterized protein
NODE_7_length_410815_cov_26.94.g1208	KIW10263	99.633	Uncharacterized protein
NODE_7_length_410815_cov_26.94.g1209	KIW10264	99.013	Uncharacterized protein
NODE_7_length_410815_cov_26.94.g1210	KIW10265	99.701	Uncharacterized protein
NODE_7_length_410815_cov_26.94.g1211	KIW10266	99.876	Polynucleotide adenylyltransferase
NODE_7_length_410815_cov_26.94.g1212	KIW10267	99.662	Squalene monooxygenase
NODE_7_length_410815_cov_26.94.g1213	KIW10268	99.437	Serine hydroxymethyltransferase
NODE_7_length_410815_cov_26.94.g1215	KIW10269	99.205	Uncharacterized protein
NODE_7_length_410815_cov_26.94.g1216	KIW10270	99.522	Uncharacterized protein
NODE_7_length_410815_cov_26.94.g1217	KIW10271	99.367	Uncharacterized protein
NODE_7_length_410815_cov_26.94.g1218	KIW10273	99.805	Cell pattern formation-associated protein stuA
NODE_7_length_410815_cov_26.94.g1219	KIW10275	99.344	Uncharacterized protein
NODE_7_length_410815_cov_26.94.g1220	KIW10276	100.000	Phosphoglycerate dehydrogenase
NODE_7_length_410815_cov_26.94.g1221	KIW10276	99.885	Phosphoglycerate dehydrogenase
NODE_7_length_410815_cov_26.94.g1222	KIW10277	99.811	Uracil phosphoribosyltransferase
NODE_7_length_410815_cov_26.94.g1223	KIW10278	99.242	WAPL domain-containing protein
NODE_7_length_410815_cov_26.94.g1224	KIW10279	100.000	Uncharacterized protein
NODE_7_length_410815_cov_26.94.g1225	KIW10280	99.099	Uncharacterized protein
NODE_7_length_410815_cov_26.94.g1226	KIW10281	99.767	Seryl-tRNA synthetase
NODE_7_length_410815_cov_26.94.g1227	KIW10281	99.625	Seryl-tRNA synthetase
NODE_7_length_410815_cov_26.94.g1228	KIW10282	99.438	Uncharacterized protein
NODE_7_length_410815_cov_26.94.g1229	KIW10283	99.356	Uncharacterized protein
NODE_7_length_410815_cov_26.94.g1230	KIW10284	100.000	MHD domain-containing protein
NODE_7_length_410815_cov_26.94.g1231	KIW10284	99.700	MHD domain-containing protein
NODE_7_length_410815_cov_26.94.g1232	KIW10285	99.324	Myb-like domain-containing protein
NODE_7_length_410815_cov_26.94.g1233	KIW10286	97.722	Uncharacterized protein
NODE_7_length_410815_cov_26.94.g1233	KIW10286	100.000	Uncharacterized protein
NODE_7_length_410815_cov_26.94.g1234	KIW10288	98.824	Uncharacterized protein
NODE_7_length_410815_cov_26.94.g1234	KIW10289	99.268	Uncharacterized protein
NODE_7_length_410815_cov_26.94.g1235	KIW10289	100.000	Uncharacterized protein
NODE_7_length_410815_cov_26.94.g1236	KIW10290	99.492	Uncharacterized protein
NODE_7_length_410815_cov_26.94.g1238	KIW10292	100.000	TauD domain-containing protein
NODE_7_length_410815_cov_26.94.g1239	KIW10293	99.539	Zn(2)-C6 fungal-type domain-containing protein
NODE_7_length_410815_cov_26.94.g1240	KIW10294	98.793	TauD domain-containing protein
NODE_7_length_410815_cov_26.94.g1241	KIW10295	96.321	AB hydrolase-1 domain-containing protein(3-oxoadipate enol-lactone hydrolase)
NODE_7_length_410815_cov_26.94.g1242	KIW10296	99.144	Uncharacterized protein
NODE_7_length_410815_cov_26.94.g1243	KIW10296	99.010	Uncharacterized protein
NODE_7_length_410815_cov_26.94.g1245	KIW10297	99.539	Uncharacterized protein
NODE_7_length_410815_cov_26.94.g1246	KIW10298	99.158	Uncharacterized protein
NODE_7_length_410815_cov_26.94.g1247	KIW10299	96.419	Uncharacterized protein
NODE_7_length_410815_cov_26.94.g1248	KIW10299	98.972	Uncharacterized protein
NODE_7_length_410815_cov_26.94.g1249	KIW10300	98.596	Protein-lysine N-methyltransferase EFM4
NODE_7_length_410815_cov_26.94.g1250	KIW10301	99.493	SRP54 domain-containing protein
NODE_7_length_410815_cov_26.94.g1251	KIW10304	99.372	LigB domain-containing protein
NODE_7_length_410815_cov_26.94.g1252	KIW10305	99.064	Uncharacterized protein
NODE_7_length_410815_cov_26.94.g1253	KIW10306	99.270	Uncharacterized protein
NODE_7_length_410815_cov_26.94.g1254	KIW10307	98.582	Uncharacterized protein
NODE_7_length_410815_cov_26.94.g1255	KIW10308	98.805	Zn(2)-C6 fungal-type domain-containing protein
NODE_7_length_410815_cov_26.94.g1256	KIW10309	98.844	MOSC domain-containing protein
NODE_7_length_410815_cov_26.94.g1257	KIW10310	98.730	Uncharacterized protein
NODE_7_length_410815_cov_26.94.g1258	KIW10311	99.550	DAO domain-containing protein
NODE_8_length_406910_cov_27.48.g1259	KIW17298	98.299	Rab proteins geranylgeranyltransferase
NODE_8_length_406910_cov_27.48.g1260	KIW17299	99.064	Uncharacterized protein
NODE_8_length_406910_cov_27.48.g1261	KIW17300	99.663	Uncharacterized protein
NODE_8_length_406910_cov_27.48.g1262	KIW17300	99.599	Uncharacterized protein
NODE_8_length_406910_cov_27.48.g1263	KIW17305	99.681	Fes1 domain-containing protein
NODE_8_length_406910_cov_27.48.g1264	KIW17306	100.000	Actin, gamma
NODE_8_length_406910_cov_27.48.g1265	KIW17307	99.346	Homoserine kinase
NODE_8_length_406910_cov_27.48.g1266	KIW17307	99.843	Homoserine kinase
NODE_8_length_406910_cov_27.48.g1267	KIW17308	99.203	AIR synthase
NODE_8_length_406910_cov_27.48.g1268	KIW17309	99.674	Uncharacterized protein
NODE_8_length_406910_cov_27.48.g1269	KIW17310	99.849	Uncharacterized protein
NODE_8_length_406910_cov_27.48.g1270	KIW17311	99.810	Uncharacterized protein
NODE_8_length_406910_cov_27.48.g1271	KIW17314	99.660	Uncharacterized protein
NODE_8_length_406910_cov_27.48.g1272	KIW17315	100.000	AB hydrolase-1 domain-containing protein
NODE_8_length_406910_cov_27.48.g1273	KIW17316	99.370	Uncharacterized protein
NODE_8_length_406910_cov_27.48.g1274	KIW17317	97.884	FCP1 homology domain-containing protein
NODE_8_length_406910_cov_27.48.g1275	KIW17318	98.825	Ribosomal RNA-processing protein 36
NODE_8_length_406910_cov_27.48.g1276	KIW17319	99.650	Uncharacterized protein
NODE_8_length_406910_cov_27.48.g1277	KIW17320	99.556	Uncharacterized protein
NODE_8_length_406910_cov_27.48.g1278	KIW17323	100.000	Imidazoleglycerol-phosphate dehydratase
NODE_8_length_406910_cov_27.48.g1279	KIW17326	99.444	cwf21 domain-containing protein
NODE_8_length_406910_cov_27.48.g1281	KIW17327	100.000	Uncharacterized protein
NODE_8_length_406910_cov_27.48.g1282	KIW17328	99.878	Zn(2)-C6 fungal-type domain-containing protein
NODE_8_length_406910_cov_27.48.g1283	KIW17329	99.302	Exocyst complex component Sec8
NODE_8_length_406910_cov_27.48.g1284	KIW17330	99.119	Uncharacterized protein
NODE_8_length_406910_cov_27.48.g1285	KIW17330	99.005	Uncharacterized protein
NODE_8_length_406910_cov_27.48.g1286	KIW17331	99.292	Aminoacylproline aminopeptidase
NODE_8_length_406910_cov_27.48.g1287	KIW17332	98.201	Uncharacterized protein
NODE_8_length_406910_cov_27.48.g1288	KIW17333	99.870	M20_dimer domain-containing protein
NODE_8_length_406910_cov_27.48.g1289	KIW17333	99.558	M20_dimer domain-containing protein
NODE_8_length_406910_cov_27.48.g1290	KIW17334	99.107	Uncharacterized protein
NODE_8_length_406910_cov_27.48.g1291	KIW17335	100.000	WSC domain-containing protein
NODE_8_length_406910_cov_27.48.g1292	KIW17336	97.872	Uncharacterized protein
NODE_8_length_406910_cov_27.48.g1293	KIW17337	99.405	Uncharacterized protein
NODE_8_length_406910_cov_27.48.g1294	KIW17338	99.854	Uncharacterized protein
NODE_8_length_406910_cov_27.48.g1295	KIW17339	100.000	PUM-HD domain-containing protein
NODE_8_length_406910_cov_27.48.g1296	KIW17340	99.793	Uncharacterized protein
NODE_8_length_406910_cov_27.48.g1297	KIW17341	99.692	PH domain-containing protein
NODE_8_length_406910_cov_27.48.g1298	KIW17342	99.459	Uncharacterized protein
NODE_8_length_406910_cov_27.48.g1299	KIW17343	100.000	Dolichyl-diphosphooligosaccharide--protein glycosyltransferase subunit WBP1
NODE_8_length_406910_cov_27.48.g1300	KIW17345	99.928	Uncharacterized protein
NODE_8_length_406910_cov_27.48.g1301	KIW17346	98.833	C2H2-type domain-containing protein
NODE_8_length_406910_cov_27.48.g1302	KIW17347	98.876	Lactamase_B domain-containing protein
NODE_8_length_406910_cov_27.48.g1304	KIW17351	99.331	Uncharacterized protein
NODE_8_length_406910_cov_27.48.g1305	KIW17352	98.910	SET domain-containing protein
NODE_8_length_406910_cov_27.48.g1306	KIW17353	99.610	Gln-synt_C domain-containing protein
NODE_8_length_406910_cov_27.48.g1307	KIW17354	99.407	Uncharacterized protein
NODE_8_length_406910_cov_27.48.g1308	KIW17356	99.863	Haloacid dehalogenase, type II
NODE_8_length_406910_cov_27.48.g1309	KIW17357	99.804	HSM3_N domain-containing protein
NODE_8_length_406910_cov_27.48.g1310	KIW17358	99.542	COP9 signalosome complex subunit 6
NODE_8_length_406910_cov_27.48.g1311	KIW17359	99.283	Uncharacterized protein
NODE_8_length_406910_cov_27.48.g1312	KIW17360	99.570	NmrA domain-containing protein
NODE_8_length_406910_cov_27.48.g1313	KIW17361	98.996	MFS domain-containing protein
NODE_8_length_406910_cov_27.48.g1314	KIW17362	98.345	Uncharacterized protein
NODE_8_length_406910_cov_27.48.g1315	KIW17363	98.032	Uncharacterized protein
NODE_8_length_406910_cov_27.48.g1316	KIW17365	99.082	Uncharacterized protein
NODE_8_length_406910_cov_27.48.g1317	KIW17366	99.428	AAA domain-containing protein
NODE_8_length_406910_cov_27.48.g1318	KIW17367	98.187	Uncharacterized protein
NODE_8_length_406910_cov_27.48.g1319	KIW17369	99.442	Zn(2)-C6 fungal-type domain-containing protein
NODE_8_length_406910_cov_27.48.g1320	KIW17371	98.381	Uncharacterized protein
NODE_8_length_406910_cov_27.48.g1321	KIW17373	99.315	Uncharacterized protein
NODE_8_length_406910_cov_27.48.g1322	KIW17376	98.907	Uncharacterized protein
NODE_8_length_406910_cov_27.48.g1323	KIW17376	100.000	Uncharacterized protein
NODE_8_length_406910_cov_27.48.g1324	KIW17377	99.683	Fn3_like domain-containing protein
NODE_8_length_406910_cov_27.48.g1325	KIW17378	99.759	2-methylcitrate dehydratase
NODE_8_length_406910_cov_27.48.g1326	KIW17379	99.269	DAO domain-containing protein
NODE_8_length_406910_cov_27.48.g1327	KIW17380	98.312	AMP-binding domain-containing protein
NODE_8_length_406910_cov_27.48.g1328	KIW17382	98.540	Uncharacterized protein
NODE_8_length_406910_cov_27.48.g1329	KIW17383	98.785	FAD-binding FR-type domain-containing protein
NODE_8_length_406910_cov_27.48.g1330	KIW17384	99.085	Copper transporter
NODE_8_length_406910_cov_27.48.g1331	KIW17385	99.259	Uncharacterized protein
NODE_8_length_406910_cov_27.48.g1332	KIW17386	99.201	Pyridox_oxase_2 domain-containing protein
NODE_8_length_406910_cov_27.48.g1333	KIW17387	99.848	Uncharacterized protein
NODE_8_length_406910_cov_27.48.g1334	KIW17389	100.000	Uncharacterized protein
NODE_8_length_406910_cov_27.48.g1336	KIW17396	87.161	Uncharacterized protein
NODE_8_length_406910_cov_27.48.g1337	KIW17396	86.612	Uncharacterized protein
NODE_8_length_406910_cov_27.48.g1338	KIW17397	97.469	HET domain-containing protein
NODE_8_length_406910_cov_27.48.g1339	KIW17398	97.681	Eukaryotic translation initiation factor 3 subunit B
NODE_8_length_406910_cov_27.48.g1340	KIW17399	99.479	SWIB domain-containing protein
NODE_8_length_406910_cov_27.48.g1341	KIW17400	99.457	RING-type E3 ubiquitin transferase
NODE_8_length_406910_cov_27.48.g1342	KIW17401	99.383	Uncharacterized protein
NODE_8_length_406910_cov_27.48.g1343	KIW17401	98.054	Uncharacterized protein
NODE_8_length_406910_cov_27.48.g1344	KIW17401	97.936	Uncharacterized protein
NODE_8_length_406910_cov_27.48.g1345	KIW17402	98.246	SAM_MT_RSMB_NOP domain-containing protein
NODE_8_length_406910_cov_27.48.g1346	KIW17403	99.225	Iso_dh domain-containing protein
NODE_8_length_406910_cov_27.48.g1347	KIW17404	96.118	Uncharacterized protein
NODE_8_length_406910_cov_27.48.g1348	KIW17405	99.339	Protein BIG1
NODE_8_length_406910_cov_27.48.g1349	KIW17406	98.188	Uncharacterized protein
NODE_8_length_406910_cov_27.48.g1350	KIW17407	99.638	Pyruvate kinase
NODE_8_length_406910_cov_27.48.g1351	KIW17407	99.281	Pyruvate kinase
NODE_8_length_406910_cov_27.48.g1352	KIW17409	98.969	F-box domain-containing protein
NODE_8_length_406910_cov_27.48.g1353	KIW17410	99.422	Uncharacterized protein
NODE_8_length_406910_cov_27.48.g1354	KIW17411	98.501	Uncharacterized protein
NODE_8_length_406910_cov_27.48.g1355	KIW17413	98.803	SGL domain-containing protein
NODE_8_length_406910_cov_27.48.g1356	KIW17414	98.817	Uncharacterized protein
NODE_8_length_406910_cov_27.48.g1357	KIW17415	99.179	Uncharacterized protein
NODE_8_length_406910_cov_27.48.g1358	KIW17416	99.408	Uncharacterized protein
NODE_8_length_406910_cov_27.48.g1359	KIW17417	98.928	Uncharacterized protein
NODE_8_length_406910_cov_27.48.g1360	KIW17417	98.842	Uncharacterized protein
NODE_8_length_406910_cov_27.48.g1360	KIW17417	96.875	Uncharacterized protein
NODE_8_length_406910_cov_27.48.g1361	KIW17418	98.742	DSBA domain-containing protein
NODE_8_length_406910_cov_27.48.g1362	KIW17419	96.667	Uncharacterized protein
NODE_8_length_406910_cov_27.48.g1363	KIW17419	98.574	Uncharacterized protein
NODE_8_length_406910_cov_27.48.g1364	KIW17421	81.495	ANK_REP_REGION domain-containing protein
NODE_8_length_406910_cov_27.48.g1365	KIW17424	99.388	Uncharacterized protein
NODE_8_length_406910_cov_27.48.g1366	KIW17425	99.611	Uncharacterized protein
NODE_8_length_406910_cov_27.48.g1367	KIW17426	99.252	Uncharacterized protein
NODE_8_length_406910_cov_27.48.g1368	KIW17427	99.398	Zn(2)-C6 fungal-type domain-containing protein
NODE_8_length_406910_cov_27.48.g1369	KIW17427	99.669	Zn(2)-C6 fungal-type domain-containing protein
NODE_8_length_406910_cov_27.48.g1370	KIW17429	99.620	Cellulase domain-containing protein
NODE_8_length_406910_cov_27.48.g1371	KIW17430	99.780	MFS domain-containing protein
NODE_8_length_406910_cov_27.48.g1372	KIW17431	99.523	Zn(2)-C6 fungal-type domain-containing protein
NODE_8_length_406910_cov_27.48.g1373	KIW17432	99.838	Quinate repressor protein
NODE_8_length_406910_cov_27.48.g1374	KIW17433	100.000	Shikimate_dh_N domain-containing protein
NODE_8_length_406910_cov_27.48.g1375	KIW17434	99.600	MFS domain-containing protein
NODE_8_length_406910_cov_27.48.g1376	KIW17434	98.795	MFS domain-containing protein
NODE_8_length_406910_cov_27.48.g1377	KIW17436	97.788	Inositol-1-monophosphatase
NODE_8_length_406910_cov_27.48.g1378	KIW17436	98.425	Inositol-1-monophosphatase
NODE_8_length_406910_cov_27.48.g1379	KIW17437	99.725	AP_endonuc_2 domain-containing protein
NODE_8_length_406910_cov_27.48.g1380	KIW17438	98.881	Uncharacterized protein
NODE_8_length_406910_cov_27.48.g1381	KIW17438	99.861	Uncharacterized protein
NODE_8_length_406910_cov_27.48.g1382	KIW17439	99.328	Glycerol-3-phosphate dehydrogenase [NAD(+)]
NODE_8_length_406910_cov_27.48.g1383	KIW17440	97.359	ThiF domain-containing protein
NODE_8_length_406910_cov_27.48.g1384	KIW17442	99.687	Dynamin-binding protein
NODE_8_length_406910_cov_27.48.g1385	KIW17443	99.841	Telomerase reverse transcriptase
NODE_8_length_406910_cov_27.48.g1386	KIW17444	99.888	Rab-GAP TBC domain-containing protein
NODE_8_length_406910_cov_27.48.g1387	KIW17445	99.102	Uncharacterized protein
NODE_8_length_406910_cov_27.48.g1388	KIW17447	98.553	Uncharacterized protein
NODE_8_length_406910_cov_27.48.g1389	KIW17448	99.091	F-box domain-containing protein
NODE_8_length_406910_cov_27.48.g1390	KIW17449	98.845	AA_permease domain-containing protein
NODE_8_length_406910_cov_27.48.g1391	KIW17449	99.355	AA_permease domain-containing protein
NODE_8_length_406910_cov_27.48.g1392	KIW17450	100.000	Zn(2)-C6 fungal-type domain-containing protein
NODE_8_length_406910_cov_27.48.g1393	KIW17451	99.740	Aldo_ket_red domain-containing protein
NODE_8_length_406910_cov_27.48.g1394	KIW17452	99.437	Uncharacterized protein
NODE_8_length_406910_cov_27.48.g1395	KIW17453	99.231	MFS domain-containing protein
NODE_8_length_406910_cov_27.48.g1396	KIW17453	100.000	MFS domain-containing protein
NODE_8_length_406910_cov_27.48.g1397	KIW17453	99.160	MFS domain-containing protein
NODE_8_length_406910_cov_27.48.g1398	KIW17454	99.798	Velvet domain-containing protein
NODE_9_length_401396_cov_27.21.g1399	KIW18697	88.746	Uncharacterized protein
NODE_9_length_401396_cov_27.21.g1401	KIW18696	99.438	Spindle pole body component
NODE_9_length_401396_cov_27.21.g1402	KIW18695	99.797	Uncharacterized protein
NODE_9_length_401396_cov_27.21.g1403	KIW18694	99.432	Uncharacterized protein
NODE_9_length_401396_cov_27.21.g1404	KIW18693	99.130	Uncharacterized protein
NODE_9_length_401396_cov_27.21.g1405	KIW18692	99.055	Uncharacterized protein
NODE_9_length_401396_cov_27.21.g1406	KIW18691	99.373	Uncharacterized protein
NODE_9_length_401396_cov_27.21.g1407	KIW18689	98.841	Aminopeptidase
NODE_9_length_401396_cov_27.21.g1408	KIW18689	100.000	Aminopeptidase
NODE_9_length_401396_cov_27.21.g1409	KIW18688	99.855	General transcription and DNA repair factor IIH
NODE_9_length_401396_cov_27.21.g1410	KIW18687	99.336	Uncharacterized protein
NODE_9_length_401396_cov_27.21.g1411	KIW18686	97.525	CHZ domain-containing protein
NODE_9_length_401396_cov_27.21.g1412	KIW18685	100.000	Uncharacterized protein
NODE_9_length_401396_cov_27.21.g1413	KIW18684	98.520	Hsp72-like protein
NODE_9_length_401396_cov_27.21.g1415	KIW18684	99.710	Hsp72-like protein
NODE_9_length_401396_cov_27.21.g1416	KIW18683	99.220	Fungal_trans domain-containing protein
NODE_9_length_401396_cov_27.21.g1417	KIW18682	99.621	MFS domain-containing protein
NODE_9_length_401396_cov_27.21.g1418	KIW18681	98.950	MARVEL domain-containing protein
NODE_9_length_401396_cov_27.21.g1419	KIW18680	99.087	Thioredoxin domain-containing protein
NODE_9_length_401396_cov_27.21.g1420	KIW18679	99.192	Zn(2)-C6 fungal-type domain-containing protein
NODE_9_length_401396_cov_27.21.g1421	KIW18678	98.980	L-galactono-gamma-lactone oxidase
NODE_9_length_401396_cov_27.21.g1422	KIW18677	99.179	Uncharacterized protein
NODE_9_length_401396_cov_27.21.g1423	KIW18675	99.215	N-acetyltransferase domain-containing protein
NODE_9_length_401396_cov_27.21.g1424	KIW18674	99.671	Uncharacterized protein
NODE_9_length_401396_cov_27.21.g1425	KIW18673	99.772	Uncharacterized protein
NODE_9_length_401396_cov_27.21.g1426	KIW18672	99.010	Uncharacterized protein
NODE_9_length_401396_cov_27.21.g1427	KIW18671	98.895	Uncharacterized protein
NODE_9_length_401396_cov_27.21.g1428	KIW18670	83.273	Uncharacterized protein
NODE_9_length_401396_cov_27.21.g1429	KIW18669	100.000	Uncharacterized protein
NODE_9_length_401396_cov_27.21.g1430	KIW18669	100.000	Uncharacterized protein
NODE_9_length_401396_cov_27.21.g1431	KIW18667	98.510	Uncharacterized protein
NODE_9_length_401396_cov_27.21.g1432	KIW18665	99.809	WD_REPEATS_REGION domain-containing protein
NODE_9_length_401396_cov_27.21.g1433	KIW18664	100.000	Chorismate mutase
NODE_9_length_401396_cov_27.21.g1434	KIW18663	100.000	Protein BCP1
NODE_9_length_401396_cov_27.21.g1435	KIW18662	99.399	GMP synthase [glutamine-hydrolyzing]
NODE_9_length_401396_cov_27.21.g1436	KIW18661	96.825	Uncharacterized protein
NODE_9_length_401396_cov_27.21.g1437	KIW18660	99.153	Uncharacterized protein
NODE_9_length_401396_cov_27.21.g1438	KIW18659	99.686	DUF2183 domain-containing protein
NODE_9_length_401396_cov_27.21.g1439	KIW18658	98.885	Uncharacterized protein
NODE_9_length_401396_cov_27.21.g1440	KIW18657	99.556	Uncharacterized protein
NODE_9_length_401396_cov_27.21.g1441	KIW18657	99.160	Uncharacterized protein
NODE_9_length_401396_cov_27.21.g1442	KIW18656	100.000	Uncharacterized protein
NODE_9_length_401396_cov_27.21.g1443	KIW18655	99.144	Uncharacterized protein
NODE_9_length_401396_cov_27.21.g1444	KIW18654	97.604	Uncharacterized protein
NODE_9_length_401396_cov_27.21.g1445	KIW18653	99.259	Uncharacterized protein
NODE_9_length_401396_cov_27.21.g1448	KIW18649	97.762	MFS domain-containing protein
NODE_9_length_401396_cov_27.21.g1449	KIW18648	98.182	Uncharacterized protein
NODE_9_length_401396_cov_27.21.g1450	KIW18647	99.580	Phosphatidylinositol 3-kinase VPS34
NODE_9_length_401396_cov_27.21.g1451	KIW18646	99.585	Non-structural maintenance of chromosomes element 4
NODE_9_length_401396_cov_27.21.g1452	KIW18645	98.315	Uncharacterized protein
NODE_9_length_401396_cov_27.21.g1453	KIW18645	99.117	Uncharacterized protein
NODE_9_length_401396_cov_27.21.g1454	KIW18644	99.147	Glutathione reductase
NODE_9_length_401396_cov_27.21.g1455	KIW18643	99.625	Uncharacterized protein
NODE_9_length_401396_cov_27.21.g1456	KIW18642	99.261	NAD(P)-bd_dom domain-containing protein
NODE_9_length_401396_cov_27.21.g1457	KIW18640	98.696	Potassium transport protein
NODE_9_length_401396_cov_27.21.g1458	KIW18640	99.263	Potassium transport protein
NODE_9_length_401396_cov_27.21.g1459	KIW18639	98.272	Uncharacterized protein
NODE_9_length_401396_cov_27.21.g1460	KIW18638	98.973	N-acetyltransferase domain-containing protein
NODE_9_length_401396_cov_27.21.g1461	KIW18637	99.614	F-box domain-containing protein
NODE_9_length_401396_cov_27.21.g1462	KIW18636	99.079	Mitochondrial import inner membrane translocase subunit TIM50
NODE_9_length_401396_cov_27.21.g1463	KIW18636	99.639	Mitochondrial import inner membrane translocase subunit TIM50
NODE_9_length_401396_cov_27.21.g1464	KIW18635	99.245	Uncharacterized protein
NODE_9_length_401396_cov_27.21.g1465	KIW18634	99.514	26S proteasome regulatory subunit RPN11
NODE_9_length_401396_cov_27.21.g1466	KIW18633	99.223	Histone deacetylase
NODE_9_length_401396_cov_27.21.g1467	KIW18633	99.586	Histone deacetylase
NODE_9_length_401396_cov_27.21.g1468	KIW18632	99.833	Uncharacterized protein
NODE_9_length_401396_cov_27.21.g1469	KIW18631	99.400	Uncharacterized protein
NODE_9_length_401396_cov_27.21.g1470	KIW18630	100.000	Ribonucleoside-diphosphate reductase
NODE_9_length_401396_cov_27.21.g1471	KIW18629	99.322	Uncharacterized protein
NODE_9_length_401396_cov_27.21.g1472	KIW18628	98.188	Chorismate synthase
NODE_9_length_401396_cov_27.21.g1473	KIW18627	99.626	DAO domain-containing protein
NODE_9_length_401396_cov_27.21.g1474	KIW18626	99.579	Methionine aminopeptidase 2
NODE_9_length_401396_cov_27.21.g1475	KIW18624	100.000	Uncharacterized protein
NODE_9_length_401396_cov_27.21.g1476	KIW18623	99.376	Asparagine synthase (Glutamine-hydrolyzing)
NODE_9_length_401396_cov_27.21.g1480	KIW18620	98.778	GDP-Man:Man(3)GlcNAc(2)-PP-Dol alpha-1,2-mannosyltransferase
NODE_9_length_401396_cov_27.21.g1481	KIW18619	99.225	Uncharacterized protein
NODE_9_length_401396_cov_27.21.g1482	KIW18618	99.687	PPM-type phosphatase domain-containing protein
NODE_9_length_401396_cov_27.21.g1483	KIW18617	99.657	Uncharacterized protein
NODE_9_length_401396_cov_27.21.g1484	KIW18616	99.048	Uncharacterized protein
NODE_9_length_401396_cov_27.21.g1485	KIW18615	100.000	SAP domain-containing protein
NODE_9_length_401396_cov_27.21.g1486	KIW18614	99.841	Peptidase A1 domain-containing protein
NODE_9_length_401396_cov_27.21.g1487	KIW18613	99.767	Aa_trans domain-containing protein
NODE_9_length_401396_cov_27.21.g1488	KIW18613	99.315	Aa_trans domain-containing protein
NODE_9_length_401396_cov_27.21.g1489	KIW18612	97.533	Uncharacterized protein
NODE_9_length_401396_cov_27.21.g1490	KIW18611	96.914	Uncharacterized protein
NODE_9_length_401396_cov_27.21.g1491	KIW18610	98.918	Uncharacterized protein
NODE_9_length_401396_cov_27.21.g1492	KIW18609	100.000	60S acidic ribosomal protein P1
NODE_9_length_401396_cov_27.21.g1493	KIW18608	99.193	Fe-ADH domain-containing protein
NODE_9_length_401396_cov_27.21.g1494	KIW18607	99.733	Uncharacterized protein
NODE_9_length_401396_cov_27.21.g1495	KIW18606	99.231	Acyl_transf_3 domain-containing protein
NODE_9_length_401396_cov_27.21.g1497	KIW18604	99.624	Uncharacterized protein
NODE_9_length_401396_cov_27.21.g1498	KIW18603	100.000	Uncharacterized protein
NODE_9_length_401396_cov_27.21.g1499	KIW18601	99.875	Uncharacterized protein
NODE_9_length_401396_cov_27.21.g1500	KIW18599	98.657	Methionyl-tRNA formyltransferase
NODE_9_length_401396_cov_27.21.g1501	KIW18598	99.623	Uncharacterized protein
NODE_9_length_401396_cov_27.21.g1502	KIW18597	99.651	PLCXc domain-containing protein
NODE_9_length_401396_cov_27.21.g1503	KIW18596	99.744	Copper transporter
NODE_9_length_401396_cov_27.21.g1504	KIW18595	99.758	FAD-binding FR-type domain-containing protein
NODE_9_length_401396_cov_27.21.g1506	KIW18594	99.443	Uncharacterized protein
NODE_9_length_401396_cov_27.21.g1507	KIW18591	99.451	SWR1-complex protein 4
NODE_9_length_401396_cov_27.21.g1507	KIW18592	99.418	Dihydrolipoamide acetyltransferase component of pyruvate dehydrogenase complex
NODE_9_length_401396_cov_27.21.g1508	KIW18590	100.000	GOLD domain-containing protein
NODE_9_length_401396_cov_27.21.g1509	KIW18589	99.101	Ima1_N domain-containing protein
NODE_9_length_401396_cov_27.21.g1510	KIW18587	99.542	Uncharacterized protein
NODE_9_length_401396_cov_27.21.g1511	KIW18586	99.869	Protein kinase domain-containing protein
NODE_9_length_401396_cov_27.21.g1512	KIW18585	99.444	Uncharacterized protein
NODE_9_length_401396_cov_27.21.g1513	KIW18584	98.039	Putative lipoate-protein ligase A
NODE_9_length_401396_cov_27.21.g1514	KIW18583	99.320	MFS domain-containing protein
NODE_9_length_401396_cov_27.21.g1515	KIW18579	99.780	Zn(2)-C6 fungal-type domain-containing protein
NODE_9_length_401396_cov_27.21.g1516	KIW18578	99.565	Zn(2)-C6 fungal-type domain-containing protein
NODE_9_length_401396_cov_27.21.g1517	KIW18576	99.261	Uncharacterized protein
NODE_9_length_401396_cov_27.21.g1518	KIW18575	97.070	Uncharacterized protein
NODE_9_length_401396_cov_27.21.g1519	KIW18569	99.849	Uncharacterized protein
NODE_9_length_401396_cov_27.21.g1520	KIW18568	99.786	Uncharacterized protein
NODE_9_length_401396_cov_27.21.g1521	KIW18566	99.742	Putative_PNPOx domain-containing protein
NODE_9_length_401396_cov_27.21.g1522	KIW18565	100.000	Uncharacterized protein
NODE_9_length_401396_cov_27.21.g1523	KIW18564	99.584	Uncharacterized protein
NODE_9_length_401396_cov_27.21.g1524	KIW18563	99.417	Uncharacterized protein
NODE_9_length_401396_cov_27.21.g1525	KIW18562	99.288	2'-phosphotransferase
NODE_9_length_401396_cov_27.21.g1526	KIW18561	99.274	Nop domain-containing protein
NODE_9_length_401396_cov_27.21.g1527	KIW18559	99.522	AB hydrolase-1 domain-containing protein
NODE_9_length_401396_cov_27.21.g1528	KIW18558	99.852	Pre-mRNA-splicing factor clf1
NODE_9_length_401396_cov_27.21.g1529	KIW18557	99.582	Uncharacterized protein
NODE_9_length_401396_cov_27.21.g1530	KIW18556	99.831	Uncharacterized protein
NODE_9_length_401396_cov_27.21.g1531	KIW18554	100.000	Uncharacterized protein
NODE_9_length_401396_cov_27.21.g1532	KIW18553	99.383	Translation initiation factor RLI1
NODE_9_length_401396_cov_27.21.g1533	KIW18552	99.641	Uncharacterized protein
NODE_9_length_401396_cov_27.21.g1534	KIW18550	97.949	Aldolase_II domain-containing protein
NODE_9_length_401396_cov_27.21.g1535	KIW18550	99.476	Aldolase_II domain-containing protein
NODE_9_length_401396_cov_27.21.g1536	KIW18548	100.000	Ribosomal_L2_C domain-containing protein
NODE_9_length_401396_cov_27.21.g1537	KIW18546	99.743	BZIP domain-containing protein
NODE_9_length_401396_cov_27.21.g1538	KIW18546	99.529	BZIP domain-containing protein
NODE_10_length_395589_cov_26.8.g1539	KIW12921	99.724	Uncharacterized protein
NODE_10_length_395589_cov_26.8.g1540	KIW12922	98.797	Multifunctional fusion protein
NODE_10_length_395589_cov_26.8.g1541	KIW12923	100.000	Cyclin N-terminal domain-containing protein
NODE_10_length_395589_cov_26.8.g1542	KIW12924	99.432	tRNA ligase
NODE_10_length_395589_cov_26.8.g1543	KIW12925	99.559	ANK_REP_REGION domain-containing protein
NODE_10_length_395589_cov_26.8.g1544	KIW12927	99.751	BHLH domain-containing protein
NODE_10_length_395589_cov_26.8.g1545	KIW12928	99.869	Mitochondrial thiamine pyrophosphate carrier 1
NODE_10_length_395589_cov_26.8.g1546	KIW12929	98.988	NAD nucleosidase nuclear(Deacetylase sirtuin)
NODE_10_length_395589_cov_26.8.g1547	KIW12930	99.587	DNA replication ATP-dependent helicase/nuclease
NODE_10_length_395589_cov_26.8.g1548	KIW12930	99.531	DNA replication ATP-dependent helicase/nuclease
NODE_10_length_395589_cov_26.8.g1550	KIW12934	98.462	Uncharacterized protein
NODE_10_length_395589_cov_26.8.g1551	KIW12934	99.515	Uncharacterized protein
NODE_10_length_395589_cov_26.8.g1552	KIW12935	99.609	Uncharacterized protein
NODE_10_length_395589_cov_26.8.g1553	KIW12936	99.464	Uncharacterized protein
NODE_10_length_395589_cov_26.8.g1554	KIW12938	99.508	CTP_transf_like domain-containing protein
NODE_10_length_395589_cov_26.8.g1555	KIW12939	99.931	Uncharacterized protein
NODE_10_length_395589_cov_26.8.g1556	KIW12940	100.000	Glutaredoxin domain-containing protein
NODE_10_length_395589_cov_26.8.g1557	KIW12941	99.640	Uncharacterized protein
NODE_10_length_395589_cov_26.8.g1558	KIW12942	98.895	U1-type domain-containing protein
NODE_10_length_395589_cov_26.8.g1559	KIW12943	99.655	PRELI/MSF1 domain-containing protein
NODE_10_length_395589_cov_26.8.g1560	KIW12944	99.189	AB hydrolase-1 domain-containing protein
NODE_10_length_395589_cov_26.8.g1561	KIW12945	99.209	Amidohydro-rel domain-containing protein
NODE_10_length_395589_cov_26.8.g1562	KIW12946	99.438	Uncharacterized protein
NODE_10_length_395589_cov_26.8.g1563	KIW12947	99.284	Uncharacterized protein
NODE_10_length_395589_cov_26.8.g1564	KIW12947	99.857	Uncharacterized protein
NODE_10_length_395589_cov_26.8.g1565	KIW12949	95.755	Uncharacterized protein
NODE_10_length_395589_cov_26.8.g1566	KIW12949	99.916	Uncharacterized protein
NODE_10_length_395589_cov_26.8.g1567	KIW12950	99.688	Mitochondrial import inner membrane translocase subunit TIM54
NODE_10_length_395589_cov_26.8.g1568	KIW12951	99.490	CAP-Gly domain-containing protein
NODE_10_length_395589_cov_26.8.g1569	KIW12952	100.000	Transcription initiation factor IIF subunit beta
NODE_10_length_395589_cov_26.8.g1570	KIW12953	99.432	Amidohydro-rel domain-containing protein
NODE_10_length_395589_cov_26.8.g1571	KIW12953	98.872	Amidohydro-rel domain-containing protein
NODE_10_length_395589_cov_26.8.g1572	KIW12955	99.671	Ribonuclease P
NODE_10_length_395589_cov_26.8.g1573	KIW12956	99.254	Zn(2)-C6 fungal-type domain-containing protein
NODE_10_length_395589_cov_26.8.g1574	KIW12957	99.843	Amidase domain-containing protein
NODE_10_length_395589_cov_26.8.g1575	KIW12958	99.549	Nitrate reductase [NADPH]
NODE_10_length_395589_cov_26.8.g1576	KIW12959	99.085	Uncharacterized protein
NODE_10_length_395589_cov_26.8.g1576	KIW15041	75.135	Uncharacterized protein
NODE_10_length_395589_cov_26.8.g1577	KIW12960	100.000	Uncharacterized protein
NODE_10_length_395589_cov_26.8.g1578	KIW12961	99.270	Uncharacterized protein
NODE_10_length_395589_cov_26.8.g1579	KIW12963	99.143	Uncharacterized protein
NODE_10_length_395589_cov_26.8.g1580	KIW12963	97.198	Uncharacterized protein
NODE_10_length_395589_cov_26.8.g1581	KIW12964	100.000	HIT domain-containing protein
NODE_10_length_395589_cov_26.8.g1582	KIW12966	99.685	RWD domain-containing protein
NODE_10_length_395589_cov_26.8.g1583	KIW12967	99.231	UPF0020 domain-containing protein
NODE_10_length_395589_cov_26.8.g1584	KIW12968	99.485	BTB domain-containing protein
NODE_10_length_395589_cov_26.8.g1585	KIW12969	98.765	NmrA domain-containing protein
NODE_10_length_395589_cov_26.8.g1586	KIW12971	99.157	Aspartate--tRNA ligase
NODE_10_length_395589_cov_26.8.g1587	KIW12972	99.525	Uncharacterized protein
NODE_10_length_395589_cov_26.8.g1588	KIW12973	99.768	Uncharacterized protein
NODE_10_length_395589_cov_26.8.g1589	KIW12974	99.784	Eukaryotic translation initiation factor 3 subunit H
NODE_10_length_395589_cov_26.8.g1590	KIW12974	99.375	Eukaryotic translation initiation factor 3 subunit H
NODE_10_length_395589_cov_26.8.g1591	KIW12976	99.200	Uncharacterized protein
NODE_10_length_395589_cov_26.8.g1592	KIW12977	99.766	RNA helicase
NODE_10_length_395589_cov_26.8.g1593	KIW12978	100.000	HMG box domain-containing protein
NODE_10_length_395589_cov_26.8.g1594	KIW12980	99.785	Uncharacterized protein
NODE_10_length_395589_cov_26.8.g1594	KIW12979	99.359	Uncharacterized protein
NODE_10_length_395589_cov_26.8.g1595	KIW12981	99.531	Uncharacterized protein
NODE_10_length_395589_cov_26.8.g1596	KIW12982	99.704	Uncharacterized protein
NODE_10_length_395589_cov_26.8.g1597	KIW12984	99.688	WD_REPEATS_REGION domain-containing protein
NODE_10_length_395589_cov_26.8.g1598	KIW12985	100.000	Obg-like ATPase 1
NODE_10_length_395589_cov_26.8.g1599	KIW12987	99.704	Protein HIR
NODE_10_length_395589_cov_26.8.g1600	KIW12988	100.000	PHB domain-containing protein
NODE_10_length_395589_cov_26.8.g1601	KIW12989	99.155	Zn(2)-C6 fungal-type domain-containing protein
NODE_10_length_395589_cov_26.8.g1602	KIW12991	99.177	Uncharacterized protein
NODE_10_length_395589_cov_26.8.g1603	KIW12992	99.449	Thioredoxin domain-containing protein
NODE_10_length_395589_cov_26.8.g1604	KIW12992	97.842	Thioredoxin domain-containing protein
NODE_10_length_395589_cov_26.8.g1605	KIW12993	99.655	Non-specific serine/threonine protein kinase
NODE_10_length_395589_cov_26.8.g1606	KIW12994	99.307	Na_H_Exchanger domain-containing protein
NODE_10_length_395589_cov_26.8.g1607	KIW12995	99.374	Carboxylic ester hydrolase
NODE_10_length_395589_cov_26.8.g1608	KIW12996	98.978	HET domain-containing protein
NODE_10_length_395589_cov_26.8.g1609	KIW12998	99.306	DUF2293 domain-containing protein
NODE_10_length_395589_cov_26.8.g1610	KIW13000	99.034	MFS domain-containing protein
NODE_10_length_395589_cov_26.8.g1611	KIW13001	98.760	Amidase domain-containing protein
NODE_10_length_395589_cov_26.8.g1612	KIW13002	99.244	Cir_N domain-containing protein
NODE_10_length_395589_cov_26.8.g1613	KIW13003	100.000	COP9 signalosome complex subunit 2
NODE_10_length_395589_cov_26.8.g1614	KIW13004	100.000	Ubiquitinyl hydrolase 1
NODE_10_length_395589_cov_26.8.g1615	KIW13004	99.617	Ubiquitinyl hydrolase 1
NODE_10_length_395589_cov_26.8.g1616	KIW13005	99.851	Uncharacterized protein
NODE_10_length_395589_cov_26.8.g1617	KIW13005	98.630	Uncharacterized protein
NODE_10_length_395589_cov_26.8.g1618	KIW13006	99.775	Lipoyl(Octanoyl) transferase
NODE_10_length_395589_cov_26.8.g1619	KIW13007	99.865	Uncharacterized protein
NODE_10_length_395589_cov_26.8.g1620	KIW13008	99.388	Uncharacterized protein
NODE_10_length_395589_cov_26.8.g1621	KIW13009	99.708	Uncharacterized protein
NODE_10_length_395589_cov_26.8.g1622	KIW13010	99.225	Zn(2)-C6 fungal-type domain-containing protein
NODE_10_length_395589_cov_26.8.g1622	KIW13011	99.682	Uncharacterized protein
NODE_10_length_395589_cov_26.8.g1623	KIW13012	98.489	Uncharacterized protein
NODE_10_length_395589_cov_26.8.g1624	KIW13013	99.837	D-xylose reductase
NODE_10_length_395589_cov_26.8.g1626	KIW13015	98.681	MFS domain-containing protein
NODE_10_length_395589_cov_26.8.g1627	KIW13016	99.061	Peroxidase( manganese peroxidase)
NODE_10_length_395589_cov_26.8.g1628	KIW13017	98.715	Uncharacterized protein
NODE_10_length_395589_cov_26.8.g1629	KIW13018	99.643	Nitrogen permease regulator 3
NODE_10_length_395589_cov_26.8.g1630	KIW13019	99.747	HTH La-type RNA-binding domain-containing protein
NODE_10_length_395589_cov_26.8.g1631	KIW13019	99.744	HTH La-type RNA-binding domain-containing protein
NODE_10_length_395589_cov_26.8.g1632	KIW13021	99.203	Fungal_trans domain-containing protein
NODE_10_length_395589_cov_26.8.g1633	KIW13023	99.180	Carrier domain-containing protein
NODE_10_length_395589_cov_26.8.g1634	KIW13024	99.371	Oxidored_FMN domain-containing protein
NODE_10_length_395589_cov_26.8.g1635	KIW13025	98.584	AB hydrolase-1 domain-containing protein(3-oxoadipate enol-lactone hydrolase)
NODE_10_length_395589_cov_26.8.g1636	KIW13026	99.602	Uncharacterized protein
NODE_10_length_395589_cov_26.8.g1637	KIW13026	99.363	Uncharacterized protein
NODE_10_length_395589_cov_26.8.g1638	KIW13027	100.000	FAD_binding_3 domain-containing protein
NODE_10_length_395589_cov_26.8.g1639	KIW13027	99.800	FAD_binding_3 domain-containing protein
NODE_10_length_395589_cov_26.8.g1640	KIW13028	98.080	Uncharacterized protein
NODE_10_length_395589_cov_26.8.g1641	KIW13029	99.531	Uncharacterized protein
NODE_10_length_395589_cov_26.8.g1642	KIW13030	99.195	Fungal_trans domain-containing protein
NODE_10_length_395589_cov_26.8.g1643	KIW13030	99.645	Fungal_trans domain-containing protein
NODE_10_length_395589_cov_26.8.g1644	KIW13031	99.738	AMP-binding domain-containing protein
NODE_10_length_395589_cov_26.8.g1645	KIW13033	98.971	MFS domain-containing protein
NODE_10_length_395589_cov_26.8.g1646	KIW13034	97.949	TSPc domain-containing protein
NODE_10_length_395589_cov_26.8.g1647	KIW13034	98.592	TSPc domain-containing protein
NODE_10_length_395589_cov_26.8.g1648	KIW13036	100.000	PLDc_N domain-containing protein
NODE_10_length_395589_cov_26.8.g1649	KIW13039	99.491	Peptide hydrolase
NODE_10_length_395589_cov_26.8.g1650	KIW13040	97.497	Uncharacterized protein
NODE_10_length_395589_cov_26.8.g1651	KIW13041	93.067	Uncharacterized protein
NODE_10_length_395589_cov_26.8.g1652	KIW13041	97.177	Clr5 domain-containing protein
NODE_10_length_395589_cov_26.8.g1653	KIW13042	94.220	Uncharacterized protein
NODE_10_length_395589_cov_26.8.g1654	KIW13043	98.425	Uncharacterized protein
NODE_10_length_395589_cov_26.8.g1655	KIW13045	98.507	Uncharacterized protein
NODE_10_length_395589_cov_26.8.g1656	KIW13047	99.202	Uncharacterized protein
NODE_10_length_395589_cov_26.8.g1657	KIW13047	99.216	Uncharacterized protein
NODE_10_length_395589_cov_26.8.g1658	KIW13048	97.632	Zn(2)-C6 fungal-type domain-containing protein
NODE_10_length_395589_cov_26.8.g1659	KIW13049	99.414	Uncharacterized protein
NODE_10_length_395589_cov_26.8.g1662	KIW13051	96.913	Agmatinase
NODE_10_length_395589_cov_26.8.g1663	KIW13052	98.993	AA_permease domain-containing protein
NODE_10_length_395589_cov_26.8.g1664	KIW13053	99.294	Uncharacterized protein
NODE_10_length_395589_cov_26.8.g1665	KIW13054	99.392	C2H2-type domain-containing protein
NODE_10_length_395589_cov_26.8.g1666	KIW13054	99.187	C2H2-type domain-containing protein
NODE_10_length_395589_cov_26.8.g1667	KIW13057	98.504	Ribosome biogenesis protein RLP24
NODE_10_length_395589_cov_26.8.g1668	KIW13058	95.002	PNP_UDP_1 domain-containing protein
NODE_10_length_395589_cov_26.8.g1669	KIW13058	98.009	PNP_UDP_1 domain-containing protein
NODE_10_length_395589_cov_26.8.g1670	KIW13059	100.000	AA_permease domain-containing protein
NODE_10_length_395589_cov_26.8.g1671	KIW13060	99.533	Uncharacterized protein
NODE_10_length_395589_cov_26.8.g1672	KIW13062	97.179	Lipase_GDSL domain-containing protein
NODE_10_length_395589_cov_26.8.g1673	KIW13063	98.163	Uncharacterized protein
NODE_10_length_395589_cov_26.8.g1674	KIW13064	97.554	Uncharacterized protein
NODE_10_length_395589_cov_26.8.g1675	KIW13064	99.259	Uncharacterized protein
NODE_10_length_395589_cov_26.8.g1676	KIW13065	93.333	ANK_REP_REGION domain-containing protein
NODE_10_length_395589_cov_26.8.g1677	KIW13065	99.676	ANK_REP_REGION domain-containing protein
NODE_10_length_395589_cov_26.8.g1678	KIW13066	98.358	Uncharacterized protein
NODE_10_length_395589_cov_26.8.g1679	KIW13067	98.313	Uncharacterized protein
NODE_10_length_395589_cov_26.8.g1680	KIW13068	96.959	Abhydrolase_2 domain-containing protein
NODE_10_length_395589_cov_26.8.g1681	KIW13069	100.000	V-type proton ATPase subunit C
NODE_10_length_395589_cov_26.8.g1682	KIW13070	99.325	4HBT domain-containing protein
NODE_10_length_395589_cov_26.8.g1683	KIW13071	98.778	Calcium-transporting ATPase
NODE_10_length_395589_cov_26.8.g1684	KIW13072	96.831	HD domain-containing protein
NODE_11_length_392942_cov_27.0.g1685	KIW21627	98.529	Uncharacterized protein
NODE_11_length_392942_cov_27.0.g1686	KIW21625	98.674	Uncharacterized protein
NODE_11_length_392942_cov_27.0.g1687	KIW21623	99.464	NmrA domain-containing protein
NODE_11_length_392942_cov_27.0.g1688	KIW21621	98.667	Uncharacterized protein
NODE_11_length_392942_cov_27.0.g1689	KIW21621	98.704	Uncharacterized protein
NODE_11_length_392942_cov_27.0.g1690	KIW21620	99.593	DLH domain-containing protein
NODE_11_length_392942_cov_27.0.g1691	KIW21619	95.065	Uncharacterized protein
NODE_11_length_392942_cov_27.0.g1692	KIW21618	88.072	AAA domain-containing protein
NODE_11_length_392942_cov_27.0.g1693	KIW21618	97.994	AAA domain-containing protein
NODE_11_length_392942_cov_27.0.g1694	KIW21617	96.288	Uncharacterized protein
NODE_11_length_392942_cov_27.0.g1695	KIW21616	99.120	Uncharacterized protein
NODE_11_length_392942_cov_27.0.g1696	KIW21616	98.198	Uncharacterized protein
NODE_11_length_392942_cov_27.0.g1697	KIW21615	99.153	MFS domain-containing protein
NODE_11_length_392942_cov_27.0.g1698	KIW21614	98.829	Fungal_trans domain-containing protein
NODE_11_length_392942_cov_27.0.g1699	KIW21613	98.661	Zn(2)-C6 fungal-type domain-containing protein
NODE_11_length_392942_cov_27.0.g1700	KIW21612	99.681	AB hydrolase-1 domain-containing protein
NODE_11_length_392942_cov_27.0.g1701	KIW21610	97.368	Uncharacterized protein
NODE_11_length_392942_cov_27.0.g1702	KIW21609	100.000	Glycine cleavage system H protein
NODE_11_length_392942_cov_27.0.g1703	KIW21608	99.145	Ribosomal protein S6
NODE_11_length_392942_cov_27.0.g1704	KIW21607	99.561	Uncharacterized protein
NODE_11_length_392942_cov_27.0.g1705	KIW21606	99.333	Glutamine amidotransferase type-2 domain-containing protein
NODE_11_length_392942_cov_27.0.g1706	KIW21605	99.551	Uncharacterized protein
NODE_11_length_392942_cov_27.0.g1707	KIW21604	98.250	Uncharacterized protein
NODE_11_length_392942_cov_27.0.g1709	KIW21603	97.718	Uncharacterized protein( 1.1.1.404)
NODE_11_length_392942_cov_27.0.g1710	KIW21602	98.810	Fn3_like domain-containing protein
NODE_11_length_392942_cov_27.0.g1711	KIW21602	99.385	Fn3_like domain-containing protein
NODE_11_length_392942_cov_27.0.g1712	KIW21602	98.765	Fn3_like domain-containing protein
NODE_11_length_392942_cov_27.0.g1713	KIW21601	99.568	RING-type domain-containing protein
NODE_11_length_392942_cov_27.0.g1714	KIW21600	99.362	Uncharacterized protein
NODE_11_length_392942_cov_27.0.g1715	KIW21599	99.174	IF3_C domain-containing protein
NODE_11_length_392942_cov_27.0.g1716	KIW21598	99.467	Uncharacterized protein
NODE_11_length_392942_cov_27.0.g1717	KIW21597	99.687	Uncharacterized protein
NODE_11_length_392942_cov_27.0.g1718	KIW21595	100.000	Uncharacterized protein
NODE_11_length_392942_cov_27.0.g1719	KIW21594	98.796	Zn(2)-C6 fungal-type domain-containing protein
NODE_11_length_392942_cov_27.0.g1720	KIW21592	99.914	F-box domain-containing protein
NODE_11_length_392942_cov_27.0.g1721	KIW21591	99.874	Uncharacterized protein
NODE_11_length_392942_cov_27.0.g1722	KIW21590	99.698	Uncharacterized protein
NODE_11_length_392942_cov_27.0.g1723	KIW21589	98.625	Zn(2)-C6 fungal-type domain-containing protein
NODE_11_length_392942_cov_27.0.g1724	KIW21589	99.647	Zn(2)-C6 fungal-type domain-containing protein
NODE_11_length_392942_cov_27.0.g1725	KIW21588	98.990	Uncharacterized protein
NODE_11_length_392942_cov_27.0.g1726	KIW21587	99.277	SCP domain-containing protein
NODE_11_length_392942_cov_27.0.g1727	KIW21586	100.000	Uncharacterized protein
NODE_11_length_392942_cov_27.0.g1728	KIW21585	99.143	Dynamin-type G domain-containing protein
NODE_11_length_392942_cov_27.0.g1729	KIW21585	98.127	Dynamin-type G domain-containing protein
NODE_11_length_392942_cov_27.0.g1730	KIW21584	97.999	PPM-type phosphatase domain-containing protein
NODE_11_length_392942_cov_27.0.g1731	KIW21583	99.742	Pyr_redox_2 domain-containing protein
NODE_11_length_392942_cov_27.0.g1731	KIW21582	100.000	MFS domain-containing protein
NODE_11_length_392942_cov_27.0.g1732	KIW21581	100.000	Uncharacterized protein
NODE_11_length_392942_cov_27.0.g1733	KIW21579	98.190	BZIP domain-containing protein
NODE_11_length_392942_cov_27.0.g1734	KIW21577	99.838	Ribosomal protein L15
NODE_11_length_392942_cov_27.0.g1735	KIW21576	99.086	CAP10 domain-containing protein
NODE_11_length_392942_cov_27.0.g1736	KIW21575	98.825	AdoMet-dependent rRNA methyltransferase SPB1
NODE_11_length_392942_cov_27.0.g1737	KIW21574	98.924	RNA-dependent RNA polymerase
NODE_11_length_392942_cov_27.0.g1738	KIW21574	97.917	RNA-dependent RNA polymerase
NODE_11_length_392942_cov_27.0.g1739	KIW21572	99.083	PKS_ER domain-containing protein
NODE_11_length_392942_cov_27.0.g1740	KIW21571	99.531	Uncharacterized protein
NODE_11_length_392942_cov_27.0.g1741	KIW21570	96.396	Uncharacterized protein
NODE_11_length_392942_cov_27.0.g1742	KIW21568	100.000	Probable vacuolar protein sorting-associated protein 16 homolog
NODE_11_length_392942_cov_27.0.g1743	KIW21567	100.000	Uncharacterized protein
NODE_11_length_392942_cov_27.0.g1744	KIW21566	99.206	Uncharacterized protein
NODE_11_length_392942_cov_27.0.g1745	KIW21564	98.950	Uncharacterized protein
NODE_11_length_392942_cov_27.0.g1746	KIW21563	97.253	Uncharacterized protein
NODE_11_length_392942_cov_27.0.g1747	KIW21562	98.824	Defective in cullin neddylation protein
NODE_11_length_392942_cov_27.0.g1748	KIW21560	99.327	Uncharacterized protein
NODE_11_length_392942_cov_27.0.g1749	KIW21559	100.000	Uncharacterized protein
NODE_11_length_392942_cov_27.0.g1750	KIW21558	99.454	Uncharacterized protein
NODE_11_length_392942_cov_27.0.g1751	KIW21557	99.275	Zn(2)-C6 fungal-type domain-containing protein
NODE_11_length_392942_cov_27.0.g1752	KIW21556	86.065	HET domain-containing protein
NODE_11_length_392942_cov_27.0.g1753	KIW21555	98.141	Ribosome assembly factor mrt4
NODE_11_length_392942_cov_27.0.g1754	KIW21554	97.732	MFS domain-containing protein
NODE_11_length_392942_cov_27.0.g1754	KIW20081	97.297	MFS domain-containing protein
NODE_11_length_392942_cov_27.0.g1755	KIW21552	98.923	Tr-type G domain-containing protein
NODE_11_length_392942_cov_27.0.g1756	KIW21551	96.825	DUF4604 domain-containing protein
NODE_11_length_392942_cov_27.0.g1757	KIW21550	99.005	Mitochondrial DNA polymerase catalytic subunit
NODE_11_length_392942_cov_27.0.g1758	KIW21549	99.376	Serine/threonine-protein kinase Tel1
NODE_11_length_392942_cov_27.0.g1759	KIW21549	98.847	Serine/threonine-protein kinase Tel1
NODE_11_length_392942_cov_27.0.g1761	KIW21548	99.287	Uncharacterized protein
NODE_11_length_392942_cov_27.0.g1762	KIW21547	99.087	Uncharacterized protein
NODE_11_length_392942_cov_27.0.g1763	KIW21547	100.000	Uncharacterized protein
NODE_11_length_392942_cov_27.0.g1764	KIW21546	99.437	Uncharacterized protein
NODE_11_length_392942_cov_27.0.g1765	KIW21544	98.930	MoCF_biosynth domain-containing protein
NODE_11_length_392942_cov_27.0.g1766	KIW21543	99.613	Ras-like protein
NODE_11_length_392942_cov_27.0.g1767	KIW21542	98.868	zf-C2HE domain-containing protein
NODE_11_length_392942_cov_27.0.g1768	KIW21541	98.925	Uncharacterized protein
NODE_11_length_392942_cov_27.0.g1769	KIW21540	99.559	Uncharacterized protein
NODE_11_length_392942_cov_27.0.g1770	KIW21540	98.982	Uncharacterized protein
NODE_11_length_392942_cov_27.0.g1771	KIW21539	98.577	N-acetyltransferase domain-containing protein
NODE_11_length_392942_cov_27.0.g1772	KIW21537	100.000	Uncharacterized protein
NODE_11_length_392942_cov_27.0.g1773	KIW21536	100.000	PAT1 domain-containing protein
NODE_11_length_392942_cov_27.0.g1774	KIW21535	95.671	Uncharacterized protein
NODE_11_length_392942_cov_27.0.g1775	KIW21534	86.294	WD_REPEATS_REGION domain-containing protein
NODE_11_length_392942_cov_27.0.g1779	KIW21533	86.501	Protein kinase domain-containing protein
NODE_11_length_392942_cov_27.0.g1782	KIW21530	98.939	Lactamase_B domain-containing protein
NODE_11_length_392942_cov_27.0.g1783	KIW21529	97.717	Uncharacterized protein
NODE_11_length_392942_cov_27.0.g1784	KIW21527	99.213	Glutaminase
NODE_11_length_392942_cov_27.0.g1785	KIW21526	99.160	Uncharacterized protein
NODE_11_length_392942_cov_27.0.g1786	KIW21525	99.410	Uncharacterized protein
NODE_11_length_392942_cov_27.0.g1786	KIW21524	99.597	Uncharacterized protein
NODE_11_length_392942_cov_27.0.g1787	KIW21523	99.134	Uncharacterized protein
NODE_11_length_392942_cov_27.0.g1788	KIW21521	98.469	Uncharacterized protein
NODE_11_length_392942_cov_27.0.g1789	KIW21519	99.779	Uncharacterized protein
NODE_11_length_392942_cov_27.0.g1790	KIW21518	100.000	Uncharacterized protein
NODE_11_length_392942_cov_27.0.g1791	KIW21517	99.410	NUC153 domain-containing protein
NODE_11_length_392942_cov_27.0.g1792	KIW21516	99.374	UDP-glucose 4-epimerase
NODE_11_length_392942_cov_27.0.g1793	KIW21515	99.803	Mitochondrial distribution and morphology protein 10
NODE_11_length_392942_cov_27.0.g1794	KIW21514	98.995	Zn(2)-C6 fungal-type domain-containing protein
NODE_11_length_392942_cov_27.0.g1795	KIW21513	100.000	FAD_binding_3 domain-containing protein
NODE_11_length_392942_cov_27.0.g1796	KIW21512	99.545	Uncharacterized protein
NODE_11_length_392942_cov_27.0.g1797	KIW21510	99.104	Uncharacterized protein
NODE_11_length_392942_cov_27.0.g1798	KIW21510	99.531	Uncharacterized protein
NODE_11_length_392942_cov_27.0.g1799	KIW21509	99.366	Uncharacterized protein
NODE_11_length_392942_cov_27.0.g1800	KIW21508	99.791	Uncharacterized protein
NODE_11_length_392942_cov_27.0.g1801	KIW21507	99.672	Uncharacterized protein
NODE_11_length_392942_cov_27.0.g1802	KIW21506	98.428	Uncharacterized protein
NODE_11_length_392942_cov_27.0.g1803	KIW21505	99.423	Postreplication repair E3 ubiquitin-protein ligase RAD18
NODE_11_length_392942_cov_27.0.g1804	KIW21504	99.693	Uncharacterized protein
NODE_11_length_392942_cov_27.0.g1805	KIW21502	99.626	Phospholipid-transporting ATPase
NODE_11_length_392942_cov_27.0.g1806	KIW21501	98.837	Homeobox domain-containing protein
NODE_11_length_392942_cov_27.0.g1807	KIW21501	99.210	Homeobox domain-containing protein
NODE_11_length_392942_cov_27.0.g1808	KIW21500	99.041	Uncharacterized protein
NODE_11_length_392942_cov_27.0.g1809	KIW21499	99.190	HEME_HALOPEROXIDASE domain-containing protein
NODE_11_length_392942_cov_27.0.g1810	KIW21498	99.433	Isopentenyl-diphosphate Delta-isomerase
NODE_11_length_392942_cov_27.0.g1811	KIW21497	99.739	Kinase
NODE_11_length_392942_cov_27.0.g1812	KIW21496	98.795	Uncharacterized protein
NODE_11_length_392942_cov_27.0.g1813	KIW21495	98.359	Uncharacterized protein
NODE_11_length_392942_cov_27.0.g1814	KIW21494	99.293	Leucine carboxyl methyltransferase 2
NODE_11_length_392942_cov_27.0.g1815	KIW21494	100.000	Leucine carboxyl methyltransferase 2
NODE_11_length_392942_cov_27.0.g1816	KIW21493	99.567	Uncharacterized protein
NODE_11_length_392942_cov_27.0.g1817	KIW21492	99.640	Hydroxymethylbilane synthase
NODE_11_length_392942_cov_27.0.g1818	KIW21492	99.355	Hydroxymethylbilane synthase
NODE_11_length_392942_cov_27.0.g1819	KIW21491	100.000	Lon protease homolog 2, peroxisomal
NODE_11_length_392942_cov_27.0.g1820	KIW21490	100.000	Uncharacterized protein
NODE_11_length_392942_cov_27.0.g1821	KIW21489	99.256	26S proteasome regulatory subunit RPN1
NODE_11_length_392942_cov_27.0.g1822	KIW21488	99.180	Uncharacterized protein
NODE_11_length_392942_cov_27.0.g1823	KIW21487	97.677	TGc domain-containing protein
NODE_11_length_392942_cov_27.0.g1824	KIW21483	82.885	ANK_REP_REGION domain-containing protein
NODE_11_length_392942_cov_27.0.g1825	KIW21482	99.404	Uncharacterized protein
NODE_11_length_392942_cov_27.0.g1826	KIW21482	98.046	Uncharacterized protein
NODE_11_length_392942_cov_27.0.g1827	KIW21481	98.097	HET domain-containing protein
NODE_11_length_392942_cov_27.0.g1828	KIW21480	100.000	MFS domain-containing protein
NODE_11_length_392942_cov_27.0.g1829	KIW21479	99.659	Fungal_trans domain-containing protein
NODE_11_length_392942_cov_27.0.g1830	KIW21478	99.080	Uncharacterized protein
NODE_11_length_392942_cov_27.0.g1831	KIW21477	98.601	Pyr_redox_2 domain-containing protein
NODE_12_length_368260_cov_29.4.g1832	KIW10037	98.398	Carboxylic ester hydrolase
NODE_12_length_368260_cov_29.4.g1833	KIW10034	98.760	MFS domain-containing protein(sulfonate transporter Soa1)
NODE_12_length_368260_cov_29.4.g1834	KIW10032	99.300	Zn(2)-C6 fungal-type domain-containing protein
NODE_12_length_368260_cov_29.4.g1834	KIW10033	99.133	Uncharacterized protein
NODE_12_length_368260_cov_29.4.g1835	KIW10031	98.260	Uncharacterized protein
NODE_12_length_368260_cov_29.4.g1836	KIW10030	99.647	Uncharacterized protein
NODE_12_length_368260_cov_29.4.g1837	KIW10030	99.419	Uncharacterized protein
NODE_12_length_368260_cov_29.4.g1838	KIW10029	100.000	Uncharacterized protein
NODE_12_length_368260_cov_29.4.g1839	KIW10028	99.581	rRNA adenine N(6)-methyltransferase
NODE_12_length_368260_cov_29.4.g1840	KIW10027	99.697	Uncharacterized protein
NODE_12_length_368260_cov_29.4.g1841	KIW10026	99.791	Arginyl-tRNA synthetase
NODE_12_length_368260_cov_29.4.g1842	KIW10025	99.901	Uncharacterized protein
NODE_12_length_368260_cov_29.4.g1843	KIW10024	99.767	Uncharacterized protein
NODE_12_length_368260_cov_29.4.g1844	KIW10023	99.686	NADH-cytochrome b5 reductase
NODE_12_length_368260_cov_29.4.g1845	KIW10021	99.203	Amine oxidase
NODE_12_length_368260_cov_29.4.g1846	KIW10020	99.008	Zn(2)-C6 fungal-type domain-containing protein
NODE_12_length_368260_cov_29.4.g1847	KIW10019	99.488	TRP_N domain-containing protein
NODE_12_length_368260_cov_29.4.g1849	KIW10016	98.928	Uncharacterized protein
NODE_12_length_368260_cov_29.4.g1850	KIW10015	99.502	Uncharacterized protein
NODE_12_length_368260_cov_29.4.g1851	KIW10013	99.813	1,3-beta-glucanosyltransferase
NODE_12_length_368260_cov_29.4.g1852	KIW10012	98.814	Uncharacterized protein
NODE_12_length_368260_cov_29.4.g1853	KIW10011	98.895	Uncharacterized protein
NODE_12_length_368260_cov_29.4.g1854	KIW10009	99.164	MFS domain-containing protein
NODE_12_length_368260_cov_29.4.g1856	KIW10007	99.658	FHA domain-containing protein
NODE_12_length_368260_cov_29.4.g1856	KIW10008	99.481	Probable electron transfer flavoprotein subunit alpha
NODE_12_length_368260_cov_29.4.g1857	KIW10006	96.970	Uncharacterized protein
NODE_12_length_368260_cov_29.4.g1859	KIW10005	99.738	Uncharacterized protein
NODE_12_length_368260_cov_29.4.g1860	KIW10004	99.872	Thiamine pyrophosphokinase
NODE_12_length_368260_cov_29.4.g1861	KIW10003	99.418	Mitochondrial import inner membrane translocase TIM40
NODE_12_length_368260_cov_29.4.g1862	KIW10002	99.440	Uncharacterized protein
NODE_12_length_368260_cov_29.4.g1863	KIW10000	99.558	Uncharacterized protein
NODE_12_length_368260_cov_29.4.g1864	KIW10000	99.641	Uncharacterized protein
NODE_12_length_368260_cov_29.4.g1865	KIW10000	99.804	Uncharacterized protein
NODE_12_length_368260_cov_29.4.g1866	KIW09998	99.713	AMP-binding domain-containing protein
NODE_12_length_368260_cov_29.4.g1867	KIW09998	99.784	AMP-binding domain-containing protein
NODE_12_length_368260_cov_29.4.g1868	KIW09997	99.502	Uncharacterized protein
NODE_12_length_368260_cov_29.4.g1869	KIW09996	99.810	Importin N-terminal domain-containing protein
NODE_12_length_368260_cov_29.4.g1870	KIW09995	100.000	Uncharacterized protein
NODE_12_length_368260_cov_29.4.g1871	KIW09994	99.691	Uncharacterized protein
NODE_12_length_368260_cov_29.4.g1872	KIW09992	99.294	M20_dimer domain-containing protein
NODE_12_length_368260_cov_29.4.g1873	KIW09989	99.573	Uncharacterized protein
NODE_12_length_368260_cov_29.4.g1874	KIW09988	99.824	Chlorophyll synthesis pathway protein BchC
NODE_12_length_368260_cov_29.4.g1875	KIW09987	99.252	HECT domain-containing protein
NODE_12_length_368260_cov_29.4.g1876	KIW09986	99.753	Uncharacterized protein
NODE_12_length_368260_cov_29.4.g1877	KIW09985	98.177	MFS domain-containing protein
NODE_12_length_368260_cov_29.4.g1878	KIW09984	99.236	MFS domain-containing protein(sulfonate transporter Soa1)
NODE_12_length_368260_cov_29.4.g1878	KIW09984	99.536	MFS domain-containing protein
NODE_12_length_368260_cov_29.4.g1879	KIW09983	99.360	Uncharacterized protein
NODE_12_length_368260_cov_29.4.g1880	KIW09982	98.697	Uncharacterized protein
NODE_12_length_368260_cov_29.4.g1881	KIW09982	99.861	Uncharacterized protein
NODE_12_length_368260_cov_29.4.g1882	KIW09981	97.794	Amidase domain-containing protein
NODE_12_length_368260_cov_29.4.g1883	KIW09981	100.000	Amidase domain-containing protein
NODE_12_length_368260_cov_29.4.g1884	KIW09980	93.766	NmrA domain-containing protein
NODE_12_length_368260_cov_29.4.g1885	KIW09979	98.330	Uncharacterized protein
NODE_12_length_368260_cov_29.4.g1886	KIW09978	99.096	Uncharacterized protein
NODE_12_length_368260_cov_29.4.g1887	KIW09977	99.532	Uncharacterized protein
NODE_12_length_368260_cov_29.4.g1888	KIW09976	99.558	Uncharacterized protein
NODE_12_length_368260_cov_29.4.g1889	KIW09976	98.940	Uncharacterized protein
NODE_12_length_368260_cov_29.4.g1890	KIW09975	99.167	Uncharacterized protein
NODE_12_length_368260_cov_29.4.g1891	KIW09975	99.322	Uncharacterized protein
NODE_12_length_368260_cov_29.4.g1891	KIW09975	100.000	Uncharacterized protein
NODE_12_length_368260_cov_29.4.g1892	KIW09974	99.502	60S ribosomal protein L5
NODE_12_length_368260_cov_29.4.g1892	KIW09973	99.742	Uncharacterized protein
NODE_12_length_368260_cov_29.4.g1893	KIW09972	99.490	Phosphoinositide phospholipase C
NODE_12_length_368260_cov_29.4.g1894	KIW09971	99.610	Bromo domain-containing protein
NODE_12_length_368260_cov_29.4.g1895	KIW09969	98.974	PKS_ER domain-containing protein
NODE_12_length_368260_cov_29.4.g1896	KIW09968	99.220	Uncharacterized protein
NODE_12_length_368260_cov_29.4.g1897	KIW09967	98.854	Zn(2)-C6 fungal-type domain-containing protein
NODE_12_length_368260_cov_29.4.g1898	KIW09966	98.706	Uncharacterized protein
NODE_12_length_368260_cov_29.4.g1900	KIW09965	98.226	Uncharacterized protein
NODE_12_length_368260_cov_29.4.g1901	KIW09964	98.545	Uncharacterized protein
NODE_12_length_368260_cov_29.4.g1902	KIW09963	98.811	Uncharacterized protein
NODE_12_length_368260_cov_29.4.g1903	KIW09962	95.405	Uncharacterized protein
NODE_12_length_368260_cov_29.4.g1904	KIW09955	97.945	Uncharacterized protein
NODE_12_length_368260_cov_29.4.g1905	KIW09954	97.143	Spindle assembly checkpoint component MAD1
NODE_12_length_368260_cov_29.4.g1905	KIW12509	92.208	Spindle assembly checkpoint component MAD1
NODE_12_length_368260_cov_29.4.g1906	KIW09953	97.912	Uncharacterized protein
NODE_12_length_368260_cov_29.4.g1907	KIW09952	97.727	Uncharacterized protein
NODE_12_length_368260_cov_29.4.g1908	KIW09949	99.071	Uncharacterized protein
NODE_12_length_368260_cov_29.4.g1909	KIW09949	99.666	Uncharacterized protein
NODE_12_length_368260_cov_29.4.g1910	KIW09948	98.321	GTP 3',8-cyclase
NODE_12_length_368260_cov_29.4.g1911	KIW09947	98.557	Uncharacterized protein
NODE_12_length_368260_cov_29.4.g1912	KIW09946	100.000	Uncharacterized protein
NODE_12_length_368260_cov_29.4.g1913	KIW09946	99.495	Uncharacterized protein
NODE_12_length_368260_cov_29.4.g1914	KIW09945	99.266	Catalase domain-containing protein
NODE_12_length_368260_cov_29.4.g1915	KIW09943	99.262	Uncharacterized protein
NODE_12_length_368260_cov_29.4.g1916	KIW09941	99.826	Uncharacterized protein
NODE_12_length_368260_cov_29.4.g1917	KIW09940	98.746	Uncharacterized protein
NODE_12_length_368260_cov_29.4.g1918	KIW09938	98.840	Uncharacterized protein
NODE_12_length_368260_cov_29.4.g1919	KIW09937	98.636	Uncharacterized protein
NODE_12_length_368260_cov_29.4.g1920	KIW09936	100.000	Uncharacterized protein
NODE_12_length_368260_cov_29.4.g1922	KIW09935	98.814	Uncharacterized protein
NODE_12_length_368260_cov_29.4.g1923	KIW09934	96.082	Uncharacterized protein
NODE_12_length_368260_cov_29.4.g1924	KIW09933	99.689	Asparaginase
NODE_12_length_368260_cov_29.4.g1925	KIW09932	98.977	Zn(2)-C6 fungal-type domain-containing protein
NODE_12_length_368260_cov_29.4.g1926	KIW09929	98.566	Uncharacterized protein
NODE_12_length_368260_cov_29.4.g1926	KIW09930	98.855	Pyr_redox_2 domain-containing protein
NODE_12_length_368260_cov_29.4.g1927	KIW09927	99.502	Uncharacterized protein
NODE_12_length_368260_cov_29.4.g1928	KIW09927	100.000	Uncharacterized protein
NODE_12_length_368260_cov_29.4.g1929	KIW09926	99.371	DUF2156 domain-containing protein
NODE_12_length_368260_cov_29.4.g1930	KIW09925	99.113	Ldi domain-containing protein
NODE_12_length_368260_cov_29.4.g1931	KIW09925	99.821	Ldi domain-containing protein
NODE_12_length_368260_cov_29.4.g1932	KIW09924	99.339	HMA domain-containing protein
NODE_12_length_368260_cov_29.4.g1933	KIW09923	100.000	Uncharacterized protein
NODE_12_length_368260_cov_29.4.g1934	KIW09922	99.502	MFS domain-containing protein
NODE_12_length_368260_cov_29.4.g1935	KIW09922	98.971	MFS domain-containing protein
NODE_12_length_368260_cov_29.4.g1936	KIW09921	98.490	Uncharacterized protein
NODE_12_length_368260_cov_29.4.g1937	KIW09920	98.702	Glyco_hydro_2 domain-containing protein
NODE_12_length_368260_cov_29.4.g1938	KIW09919	98.039	Uncharacterized protein
NODE_12_length_368260_cov_29.4.g1939	KIW09918	99.240	Uncharacterized protein
NODE_12_length_368260_cov_29.4.g1940	KIW09918	99.325	Uncharacterized protein
NODE_12_length_368260_cov_29.4.g1941	KIW09917	99.652	Uncharacterized protein
NODE_12_length_368260_cov_29.4.g1942	KIW09916	100.000	MFS domain-containing protein
NODE_12_length_368260_cov_29.4.g1943	KIW09915	99.269	AB hydrolase-1 domain-containing protein
NODE_12_length_368260_cov_29.4.g1944	KIW09914	99.699	Uncharacterized protein
NODE_12_length_368260_cov_29.4.g1945	KIW09913	99.164	MFS domain-containing protein(sulfonate transporter Soa1)
NODE_12_length_368260_cov_29.4.g1946	KIW09912	99.494	Bac_luciferase domain-containing protein(DszA)
NODE_12_length_368260_cov_29.4.g1947	KIW09911	99.141	Uncharacterized protein
NODE_12_length_368260_cov_29.4.g1948	KIW09910	99.006	Abhydrolase_4 domain-containing protein
NODE_12_length_368260_cov_29.4.g1949	KIW09909	99.048	Uncharacterized protein
NODE_12_length_368260_cov_29.4.g1950	KIW09907	99.004	DAO domain-containing protein
NODE_12_length_368260_cov_29.4.g1951	KIW09905	99.195	Zn(2)-C6 fungal-type domain-containing protein
NODE_12_length_368260_cov_29.4.g1952	KIW09903	99.356	Uncharacterized protein
NODE_12_length_368260_cov_29.4.g1953	KIW09901	98.421	Uncharacterized protein
NODE_13_length_366849_cov_26.4.g1956	KIW13373	99.400	Uncharacterized protein
NODE_13_length_366849_cov_26.4.g1957	KIW13371	94.951	Methyltransf_11 domain-containing protein
NODE_13_length_366849_cov_26.4.g1958	KIW13370	98.099	Uncharacterized protein
NODE_13_length_366849_cov_26.4.g1959	KIW13369	99.459	Fe2OG dioxygenase domain-containing protein
NODE_13_length_366849_cov_26.4.g1960	KIW13369	98.701	Fe2OG dioxygenase domain-containing protein
NODE_13_length_366849_cov_26.4.g1961	KIW13367	99.424	Uncharacterized protein
NODE_13_length_366849_cov_26.4.g1962	KIW13367	99.553	Uncharacterized protein
NODE_13_length_366849_cov_26.4.g1963	KIW13365	99.514	Methionine aminopeptidase 2
NODE_13_length_366849_cov_26.4.g1963	KIW13366	100.000	P4Hc domain-containing protein
NODE_13_length_366849_cov_26.4.g1964	KIW13364	99.894	Uncharacterized protein
NODE_13_length_366849_cov_26.4.g1965	KIW13363	99.637	GPN-loop GTPase
NODE_13_length_366849_cov_26.4.g1966	KIW13362	100.000	Fe-ADH domain-containing protein
NODE_13_length_366849_cov_26.4.g1967	KIW13361	98.935	Uncharacterized protein
NODE_13_length_366849_cov_26.4.g1968	KIW13359	99.504	AD-binding PCMH-type domain-containing protein
NODE_13_length_366849_cov_26.4.g1969	KIW13357	100.000	Fungal_trans domain-containing protein
NODE_13_length_366849_cov_26.4.g1970	KIW13355	99.100	Ferulic acid decarboxylase 1
NODE_13_length_366849_cov_26.4.g1971	KIW13355	99.415	Ferulic acid decarboxylase 1
NODE_13_length_366849_cov_26.4.g1972	KIW13352	100.000	MFS domain-containing protein
NODE_13_length_366849_cov_26.4.g1973	KIW13351	99.259	Epimerase domain-containing protein
NODE_13_length_366849_cov_26.4.g1974	KIW13350	99.490	Uncharacterized protein
NODE_13_length_366849_cov_26.4.g1975	KIW13348	99.630	Aldedh domain-containing protein
NODE_13_length_366849_cov_26.4.g1976	KIW13347	100.000	Uncharacterized protein
NODE_13_length_366849_cov_26.4.g1977	KIW13345	99.387	Fungal_trans domain-containing protein
NODE_13_length_366849_cov_26.4.g1978	KIW13342	99.237	Uncharacterized protein
NODE_13_length_366849_cov_26.4.g1979	KIW13341	98.662	Uncharacterized protein
NODE_13_length_366849_cov_26.4.g1980	KIW13340	98.846	Uncharacterized protein
NODE_13_length_366849_cov_26.4.g1981	KIW13339	99.155	Uncharacterized protein
NODE_13_length_366849_cov_26.4.g1982	KIW13338	99.054	FAD-binding FR-type domain-containing protein
NODE_13_length_366849_cov_26.4.g1983	KIW13338	99.315	FAD-binding FR-type domain-containing protein
NODE_13_length_366849_cov_26.4.g1984	KIW13337	98.964	Uncharacterized protein
NODE_13_length_366849_cov_26.4.g1985	KIW13336	98.769	Uncharacterized protein
NODE_13_length_366849_cov_26.4.g1986	KIW13335	98.747	Methionine adenosyltransferase 2 subunit beta
NODE_13_length_366849_cov_26.4.g1987	KIW13334	98.856	HET domain-containing protein
NODE_13_length_366849_cov_26.4.g1988	KIW13333	95.758	Uncharacterized protein
NODE_13_length_366849_cov_26.4.g1989	KIW13332	98.962	Serine protease
NODE_13_length_366849_cov_26.4.g1990	KIW13331	99.195	Isochorismatase domain-containing protein
NODE_13_length_366849_cov_26.4.g1991	KIW13329	99.202	PHD-type domain-containing protein
NODE_13_length_366849_cov_26.4.g1992	KIW13326	99.169	Aminotran_5 domain-containing protein
NODE_13_length_366849_cov_26.4.g1993	KIW13325	98.719	GFO_IDH_MocA domain-containing protein
NODE_13_length_366849_cov_26.4.g1994	KIW13324	100.000	MFS domain-containing protein
NODE_13_length_366849_cov_26.4.g1995	KIW13322	99.797	Uncharacterized protein
NODE_13_length_366849_cov_26.4.g1995	KIW13322	99.593	Uncharacterized protein
NODE_13_length_366849_cov_26.4.g1996	KIW13321	99.284	Uncharacterized protein
NODE_13_length_366849_cov_26.4.g1996	KIW13320	97.966	Uncharacterized protein
NODE_13_length_366849_cov_26.4.g1997	KIW13319	99.094	ThiF domain-containing protein
NODE_13_length_366849_cov_26.4.g1998	KIW13318	99.870	Uncharacterized protein
NODE_13_length_366849_cov_26.4.g1999	KIW13317	98.667	Uncharacterized protein
NODE_13_length_366849_cov_26.4.g2000	KIW13314	99.381	Uncharacterized protein
NODE_13_length_366849_cov_26.4.g2001	KIW13313	99.552	CENP-T_C domain-containing protein
NODE_13_length_366849_cov_26.4.g2002	KIW13312	99.880	SURF1-like protein
NODE_13_length_366849_cov_26.4.g2003	KIW13311	98.929	UBX domain-containing protein
NODE_13_length_366849_cov_26.4.g2004	KIW13310	99.561	Uncharacterized protein
NODE_13_length_366849_cov_26.4.g2005	KIW13309	99.312	Uncharacterized protein
NODE_13_length_366849_cov_26.4.g2006	KIW13308	100.000	Uncharacterized protein
NODE_13_length_366849_cov_26.4.g2007	KIW13308	100.000	Uncharacterized protein
NODE_13_length_366849_cov_26.4.g2008	KIW13307	99.389	Uncharacterized protein
[truncated: 9,420 more rows]
