# Supplementary material for: Unraveling the metabolic landscape of Exophiala spinifera strain FM: Model reconstruction, insights into biodesulfurization and beyond
Source: PLoS One. 2025 Jan 29;20(1):e0317796. doi: 10.1371/journal.pone.0317796 (PMC11778650; doi:10.1371/journal.pone.0317796)
Supplement: S3 File — (XLSX) [file pone.0317796.s003.xlsx]

## Sheet: Reactions
ID	Reaction	Name	Subsystem
r_0003	s_0035[c] + s_1198[c] <=> s_0020[c] + s_0794[c] + s_1203[c]	(R,R)-butanediol dehydrogenase
r_0005	s_1543[c] --> s_0001[ce] + s_0794[c] + s_1538[c]	1,3-beta-glucan synthase
r_0006	s_1543[c] --> s_0004[ce] + s_0794[c] + s_1538[c]	1,6-beta-glucan synthase
r_0012	s_0119[m] + 2.0 s_0807[m] + s_1200[m] --> s_0799[m] + s_0993[m] + s_1205[m]	1-pyrroline-5-carboxylate dehydrogenase
r_0014	s_0142[c] + s_0794[c] + s_0803[c] --> s_0313[c] + s_0419[c]	2,5-diamino-6-ribitylamino-4(3H)-pyrimidinone 5'-phosphate deaminase
r_0015	s_0141[c] + s_0794[c] + s_1212[c] --> s_0142[c] + s_1207[c]	2,5-diamino-6-ribosylamino-4(3H)-pyrimidinone 5'-phosphate reductase (NADPH)
r_0016	s_0179[m] + s_0799[m] + s_1401[m] --> s_0039[m] + s_0460[m]	2-aceto-2-hydroxybutanoate synthase
r_0017	s_0148[m] + s_0437[m] --> s_0006[m] + s_0424[m] + s_0799[m]	2-amino-4-hydroxy-6-hydroxymethyldihydropteridine diphosphokinase
r_0018	s_0176[c] + s_0991[c] <=> s_0180[c] + s_0953[c]	2-aminoadipate transaminase
r_0020	s_0552[m] + s_0807[m] + s_1361[m] --> s_0350[m] + s_1326[m]	2-deoxy-D-arabino-heptulosonate 7-phosphate synthetase
r_0023	s_0165[c] + s_0803[c] <=> s_0162[c]	2-isopropylmalate hydratase
r_0024	s_0232[c] + s_0373[c] + s_0803[c] --> s_0162[c] + s_0529[c] + s_0794[c]	2-isopropylmalate synthase
r_0025	s_0233[m] + s_0376[m] + s_0807[m] --> s_0164[m] + s_0532[m] + s_0799[m]	2-isopropylmalate synthase
r_0026	s_0294[c] + s_0991[c] --> s_0180[c] + s_1029[c]	2-keto-4-methylthiobutyrate transamination
r_0027	s_0834[m] <=> s_0454[m] + s_0807[m]	2-methylcitrate dehydratase
r_0028	s_0807[m] + s_1273[m] + s_1382[m] --> s_0174[m] + s_0532[m] + s_0799[m]	2-methylcitrate synthase
r_0029	s_0010[c] + s_0794[c] --> s_0291[c] + s_0456[c]	2-oxo-4-methyl-3-carboxypentanoate decarboxylation
r_0030	s_0011[m] + s_0799[m] --> s_0292[m] + s_0460[m]	2-oxo-4-methyl-3-carboxypentanoate decarboxylation
r_0032	s_0390[c] + s_0803[c] --> s_0423[c] + s_1322[c]	3',5'-bisphosphate nucleotidase
r_0038	s_0577[c] --> s_0158[c] + s_0722[c] + s_0794[c]	3,4-dihydroxy-2-butanone-4-phosphate synthase
r_0039	s_0210[c] --> s_0211[c] + s_0803[c]	3-dehydroquinate dehydratase
r_0040	s_0349[c] --> s_0210[c] + s_1322[c]	3-dehydroquinate synthase
r_0042	s_0551[c] + s_0803[c] + s_1360[c] --> s_0349[c] + s_1322[c]	3-deoxy-D-arabino-heptulosonate 7-phosphate synthetase
r_0044	s_0214[m] + s_0799[m] --> s_0157[m] + s_0460[m]	3-hexaprenyl-4-hydroxy-5-methoxybenzoate decarboxylase
r_0045	s_0222[c] + s_0803[c] --> s_0224[c] + s_0794[c] + s_0955[c]	3-hydroxy-L-kynurenine hydrolase
r_0057	s_0054[p] + s_1202[p] --> s_0257[p] + s_0801[p] + s_1206[p]	3-hydroxyacyl-CoA dehydrogenase (3-oxotetradecanoyl-CoA)
r_0060	s_0009[c] <=> s_0165[c] + s_0803[c]	3-isopropylmalate dehydratase
r_0061	s_0009[c] + s_1198[c] --> s_0010[c] + s_0794[c] + s_1203[c]	3-isopropylmalate dehydrogenase
r_0062	s_0232[c] + s_0794[c] --> s_0456[c] + s_0937[c]	3-methyl-2-oxobutanoate decarboxylase
r_0063	s_0233[m] + s_0307[m] + s_0807[m] --> s_0150[m] + s_1488[m]	3-methyl-2-oxobutanoate hydroxymethyltransferase
r_0064	s_0056[c] + s_0794[c] --> s_0166[c] + s_0456[c]	3-methyl-2-oxopentanoate decarboxylase
r_0065	s_0261[c] + s_1360[c] <=> s_0324[c] + s_1322[c]	3-phosphoshikimate 1-carboxyvinyltransferase
r_0066	s_0515[c] + s_0999[c] --> s_0269[c] + s_0991[c]	4-amino-4-deoxychorismate synthase
r_0068	s_0180[c] + s_0734[c] --> s_0991[c] + s_1461[c]	4-aminobutyrate transaminase
r_0069	s_0264[c] + s_0803[c] --> s_0285[c] + s_1322[c]	4-hydroxy-L-threonine synthase
r_0072	s_0291[c] + s_0794[c] --> s_0234[c] + s_0456[c]	4-methyl-2-oxopentanoate decarboxylase
r_0073	s_0279[c] + s_0803[c] --> s_0794[c] + s_1158[c] + s_1322[c]	4PP-IP5 depyrophosphorylation to IP6
r_0076	s_0526[c] + s_0803[c] --> s_0543[c] + s_1322[c]	5'-nucleotidase (CMP)
r_0077	s_0803[c] + s_0849[c] --> s_0856[c] + s_1322[c]	5'-nucleotidase (IMP)
r_0078	s_0803[c] + s_1545[c] --> s_1322[c] + s_1556[c]	5'-nucleotidase (UMP)
r_0079	s_0301[c] + s_0434[c] + s_0803[c] + s_0999[c] --> s_0302[c] + s_0394[c] + s_0794[c] + s_0991[c] + s_1322[c]	5'-phosphoribosylformyl glycinamidine synthetase
r_0080	s_0306[c] + s_0794[c] + s_1212[c] --> s_0322[c] + s_1207[c]	5,10-methylenetetrahydrofolate reductase (NADPH)
r_0081	s_0799[m] + s_1005[m] + s_1464[m] --> s_0317[m] + s_0460[m] + s_0532[m]	5-aminolevulinate synthase
r_0082	s_0318[c] + s_0803[c] --> s_0794[c] + s_1158[c] + s_1322[c]	5-diphosphoinositol-1,2,3,4,6-pentakisphosphate diphosphohydrolase
r_0085	s_0323[c] + s_1012[c] --> s_1029[c] + s_1486[c]	5-methyltetrahydropteroyltriglutamate-homocysteine S-methyltransferase
r_0088	s_0318[c] + 2.0 s_0794[c] + s_1322[c] <=> s_0263[c] + s_0803[c]	5PP-IP5 pyrophosphorylation to 4,5-PP2-IP4
r_0089	s_0318[c] + 2.0 s_0794[c] + s_1322[c] <=> s_0309[c] + s_0803[c]	5PP-IP5 pyrophosphorylation to 5,6-PP2-IP4
r_0090	s_0434[c] + s_0557[c] --> s_0394[c] + s_0442[c] + s_0794[c]	6-phosphofructo-2-kinase
r_0091	s_0335[c] + s_0803[c] --> s_0340[c] + s_0794[c]	6-phosphogluconolactonase
r_0092	s_0333[c] + s_0803[c] --> s_0794[c] + s_1158[c] + s_1322[c]	6PP-IP5 depyrophosphorylation to IP6
r_0095	2.0 s_0359[c] --> s_0020[c]	acetaldehyde condensation
r_0096	s_0146[m] + s_0799[m] + s_1214[m] --> s_0016[m] + s_1210[m]	acetohydroxy acid isomeroreductase
r_0097	s_0799[m] + 2.0 s_1401[m] --> s_0146[m] + s_0460[m]	acetolactate synthase
r_0100	s_0250[p] + s_0534[p] --> s_0378[p] + s_1305[p]	acetyl-CoA C-acyltransferase (palmitoyl-CoA)
r_0101	s_0243[p] + s_0534[p] --> s_0378[p] + s_1482[p]	acetyl-CoA C-acyltransferase (tetracosanoyl-CoA)
r_0102	s_0253[p] + s_0534[p] --> s_0378[p] + s_1179[p]	acetyl-CoA C-acyltransferase (myristoyl-CoA)
r_0103	2.0 s_0373[c] <=> s_0367[c] + s_0529[c]	acetyl-CoA C-acetyltransferase
r_0104	2.0 s_0376[m] <=> s_0370[m] + s_0532[m]	acetyl-CoA C-acetyltransferase
r_0105	s_0257[p] + s_0534[p] --> s_0378[p] + s_1076[p]	acetyl-CoA C-acyltransferase (lauroyl-CoA)
r_0106	s_0239[p] + s_0534[p] --> s_0378[p] + s_1258[p]	acetyl-CoA C-acyltransferase (octanoyl-CoA)
r_0107	s_0247[p] + s_0534[p] --> s_0378[p] + s_0605[p]	acetyl-CoA C-acyltransferase (decanoyl-CoA)
r_0108	s_0376[m] + s_0437[m] + s_0447[m] --> s_0397[m] + s_0799[m] + s_1104[m] + s_1326[m]	acetyl-Coa carboxylase
r_0109	s_0373[c] + s_0434[c] + s_0445[c] --> s_0394[c] + s_0794[c] + s_1101[c] + s_1322[c]	acetyl-CoA carboxylase, reaction
r_0112	s_0362[c] + s_0434[c] + s_0529[c] --> s_0373[c] + s_0423[c] + s_0633[c]	acetyl-CoA synthetase
r_0113	s_0365[m] + s_0437[m] + s_0532[m] --> s_0376[m] + s_0424[m] + s_0636[m]	acetyl-CoA synthetase
r_0114	s_0366[n] + s_0438[n] + s_0533[n] --> s_0377[n] + s_0425[n] + s_0637[n]	acetyl-CoA synthetase nuclear
r_0115	s_0437[m] + s_1192[m] --> s_0397[m] + s_1191[m]	acetylglutamate kinase
r_0117	s_0174[m] <=> s_0012[m]	aconitase
r_0118	s_0145[m] + s_0993[m] --> s_0182[m] + s_1182[m]	acteylornithine transaminase
r_0137	s_0329[er] + s_1303[er] <=> s_0330[er] + s_0530[er]	acylation of GPI inositol at 2 position, GPI-anchor assembly, step 3
r_0138	s_0383[c] + s_0794[c] + s_0803[c] --> s_0419[c] + s_0843[c]	adenine deaminase
r_0140	s_0386[c] + s_0794[c] + s_0803[c] --> s_0419[c] + s_0856[c]	adenosine deaminase
r_0142	s_0386[c] + s_0434[c] --> s_0394[c] + s_0423[c] + s_0794[c]	adenosine kinase
r_0143	s_0423[c] + s_0794[c] + s_0803[c] --> s_0419[c] + s_0849[c]	adenosine monophosphate deaminase
r_0144	s_0803[c] + s_1413[c] --> s_0386[c] + s_1012[c]	adenosylhomocysteinase
r_0147	s_0434[c] --> s_0192[c] + s_0633[c]	adenylate cyclase
r_0148	s_0423[c] + s_0434[c] --> 2.0 s_0394[c]	adenylate kinase
r_0151	s_0299[c] --> s_0403[c] + s_0725[c]	adenylosuccinate lyase (AICAR)
r_0152	s_0393[c] <=> s_0423[c] + s_0725[c]	adenylosuccinate lyase
r_0153	s_0785[c] + s_0849[c] + s_0973[c] --> s_0393[c] + s_0739[c] + 2.0 s_0794[c] + s_1322[c]	adenylosuccinate synthase
r_0154	s_0298[c] + s_0434[c] <=> s_0201[c] + s_0394[c] + s_0794[c]	adenylyl-sulfate kinase
r_0156	s_0779[c] + s_0955[c] --> s_1003[c] + s_1399[c]	alanine glyoxylate aminotransferase
r_0157	s_0434[c] + s_0955[c] + s_1582[c] --> s_0404[c] + s_0423[c] + s_0633[c]	alanyl-tRNA synthetase
r_0163	s_0680[c] + s_1198[c] --> s_0359[c] + s_0794[c] + s_1203[c]	alcohol dehydrogenase (ethanol to acetaldehyde)
r_0164	s_0570[c] + s_0794[c] + s_1212[c] --> s_0765[c] + s_1207[c]	alcohol dehydrogenase (glycerol, NADP)
r_0165	s_0361[m] + s_0799[m] + s_1205[m] --> s_0682[m] + s_1200[m]	mitochondrial alcohol dehydrogenase
r_0166	s_0166[c] + s_0794[c] + s_1203[c] --> s_0169[c] + s_1198[c]	aldehyde dehydrogenase (2-methylbutanol, NAD)
r_0167	s_0168[m] + s_0799[m] + s_1205[m] --> s_0171[m] + s_1200[m]	aldehyde dehydrogenase (2-methylbutanol, NAD)
r_0168	s_0166[c] + s_0794[c] + s_1212[c] --> s_0169[c] + s_1207[c]	aldehyde dehydrogenase (2-methylbutanol, NADP)
r_0169	s_0794[c] + s_1203[c] + s_1318[c] --> s_0185[c] + s_1198[c]	aldehyde dehydrogenase (2-phenylethanol, NAD)
r_0170	s_0799[m] + s_1205[m] + s_1320[m] --> s_0187[m] + s_1200[m]	aldehyde dehydrogenase (2-phenylethanol, NAD)
r_0171	s_0794[c] + s_1212[c] + s_1318[c] --> s_0185[c] + s_1207[c]	aldehyde dehydrogenase (2-phenylethanol, NADP)
r_0172	s_0208[c] + s_0803[c] + s_1198[c] --> s_0441[c] + 2.0 s_0794[c] + s_1203[c]	aldehyde dehydrogenase (3-aminopropanal, NAD)
r_0173	s_0359[c] + s_0803[c] + s_1207[c] --> s_0362[c] + 2.0 s_0794[c] + s_1212[c]	aldehyde dehydrogenase (acetaldehyde, NADP)
r_0174	s_0361[m] + s_0807[m] + s_1200[m] --> s_0365[m] + 2.0 s_0799[m] + s_1205[m]	aldehyde dehydrogenase (acetylaldehyde, NAD)
r_0175	s_0361[m] + s_0807[m] + s_1210[m] --> s_0365[m] + 2.0 s_0799[m] + s_1214[m]	aldehyde dehydrogenase (acetylaldehyde, NADP)
r_0176	s_0807[m] + s_0852[m] + s_1200[m] --> 2.0 s_0799[m] + s_0854[m] + s_1205[m]	aldehyde dehydrogenase (indole-3-acetaldehyde, NAD)
r_0177	s_0803[c] + s_0850[c] + s_1207[c] --> 2.0 s_0794[c] + s_0853[c] + s_1212[c]	aldehyde dehydrogenase (indole-3-acetaldehyde, NADP)
r_0178	s_0807[m] + s_0852[m] + s_1210[m] --> 2.0 s_0799[m] + s_0854[m] + s_1214[m]	aldehyde dehydrogenase (indole-3-acetaldehyde, NADP)
r_0179	s_0234[c] + s_0794[c] + s_1203[c] --> s_0929[c] + s_1198[c]	aldehyde dehydrogenase (isoamyl alcohol, NAD)
r_0180	s_0236[m] + s_0799[m] + s_1205[m] --> s_0931[m] + s_1200[m]	aldehyde dehydrogenase (isoamyl alcohol, NAD)
r_0181	s_0234[c] + s_0794[c] + s_1212[c] --> s_0929[c] + s_1207[c]	aldehyde dehydrogenase (isoamyl alcohol, NADP)
r_0182	s_0794[c] + s_0937[c] + s_1203[c] --> s_0932[c] + s_1198[c]	aldehyde dehydrogenase (isobutyl alcohol, NAD)
r_0183	s_0799[m] + s_0939[m] + s_1205[m] --> s_0934[m] + s_1200[m]	aldehyde dehydrogenase (isobutyl alcohol, NAD)
r_0184	s_0794[c] + s_0937[c] + s_1212[c] --> s_0932[c] + s_1207[c]	aldehyde dehydrogenase (isobutyl alcohol, NADP)
r_0185	s_0803[c] + s_1198[c] + s_1318[c] --> 2.0 s_0794[c] + s_1203[c] + s_1321[c]	aldehyde dehydrogenase (phenylacetaldehyde, NAD)
r_0186	s_0794[c] + s_0850[c] + s_1203[c] --> s_1198[c] + s_1529[c]	aldehyde dehydrogenase (tryptophol, NAD)
r_0187	s_0799[m] + s_0852[m] + s_1205[m] --> s_1200[m] + s_1531[m]	aldehyde dehydrogenase (tryptophol, NAD)
r_0188	s_0346[c] + 3.0 s_0803[c] --> s_0343[c] + 2.0 s_0794[c] + 3.0 s_1322[c]	alkaline phosphatase (dihydroneopterin)
r_0189	s_0405[c] + s_0803[c] <=> s_1552[c] + s_1555[c]	allantoate amidinohydrolase
r_0190	s_0407[c] + s_0803[c] <=> s_0405[c] + s_0794[c]	allantoinase, reaction
r_0191	3.0 s_0794[c] + s_0803[c] + s_1554[c] --> 2.0 s_0419[c] + 2.0 s_0456[c]	allophanate hydrolase
r_0192	s_0444[g] + s_0744[g] + s_0797[g] --> s_0414[g] + s_0740[g]	alpha 1,2-mannosyltransferase
r_0193	s_0810[v] + s_1522[v] --> 2.0 s_0566[v]	alpha,alpha-trehalase
r_0194	s_0803[c] + s_1520[c] --> 2.0 s_0563[c]	alpha,alpha-trehalase
r_0195	s_0568[c] + s_1543[c] --> s_0409[c] + s_0794[c] + s_1538[c]	alpha,alpha-trehalose-phosphate synthase (UDP-forming)
r_0198	s_0803[c] + s_1105[c] --> 2.0 s_0563[c]	alpha-glucosidase
r_0199	s_0280[c] + s_0803[c] --> s_0281[c] + s_0419[c]	amidase
r_0201	s_0275[m] + s_0807[m] + s_1200[m] --> s_0738[m] + 2.0 s_0799[m] + s_1205[m]	Aminobutyraldehyde dehydrogenase
r_0203	s_0515[c] + s_0999[c] --> s_0427[c] + s_0794[c] + s_0991[c] + s_1399[c]	anthranilate synthase
r_0204	s_0803[c] + s_1282[c] <=> 2.0 s_0394[c] + 2.0 s_0794[c]	Ap4A hydrolase
r_0205	s_0794[c] + s_0963[c] + s_1212[c] --> s_0961[c] + s_1207[c]	arabinose reductase
r_0206	s_0803[c] + s_0965[c] --> s_1266[c] + s_1552[c]	arginase
r_0207	s_0015[c] <=> s_0725[c] + s_0965[c]	argininosuccinate lyase
r_0209	s_0434[c] + s_0965[c] + s_1583[c] --> s_0423[c] + s_0428[c] + s_0633[c]	arginyl-tRNA synthetase
r_0210	s_0437[m] + s_0967[m] + s_1584[m] --> s_0424[m] + s_0429[m] + s_0636[m]	arginyl-tRNA synthetase
r_0211	s_0434[c] + s_0803[c] + s_0973[c] + s_0999[c] --> s_0423[c] + s_0633[c] + s_0794[c] + s_0969[c] + s_0991[c]	asparagine synthase (glutamine-hydrolysing)
r_0212	s_0434[c] + s_0969[c] + s_1585[c] --> s_0423[c] + s_0430[c] + s_0633[c]	Asparaginyl-tRNA synthetase
r_0213	s_0437[m] + s_0971[m] + s_1586[m] --> s_0424[m] + s_0431[m] + s_0636[m]	asparaginyl-tRNA synthetase, miotchondrial
r_0214	s_0455[c] + s_0973[c] --> s_0794[c] + s_1194[c] + s_1322[c]	aspartate carbamoyltransferase
r_0215	s_0434[c] + s_0973[c] --> s_0295[c] + s_0394[c]	aspartate kinase
r_0216	s_0180[c] + s_0973[c] <=> s_0991[c] + s_1271[c]	aspartate transaminase
r_0217	s_0993[m] + s_1273[m] --> s_0182[m] + s_0975[m]	aspartate transaminase
r_0218	s_0184[p] + s_0976[p] <=> s_0995[p] + s_1274[p]	aspartate transaminase
r_0220	s_0434[c] + s_0973[c] + s_1587[c] --> s_0423[c] + s_0432[c] + s_0633[c]	Aspartyl-tRNA synthetase
r_0221	s_0437[m] + s_0975[m] + s_1588[m] --> s_0424[m] + s_0433[m] + s_0636[m]	Aspartyl-tRNA synthetase
r_0225	s_0434[c] + s_1386[c] --> s_0326[c] + s_0633[c]	ATP phosphoribosyltransferase
r_0228	s_0743[c] + s_1184[c] --> s_0443[c] + s_0739[c] + s_0794[c]	beta-1,4 mannosyltransferase
r_0229	s_0612[c] + s_1371[c] <=> s_0451[c] + 2.0 s_0794[c]	biotin synthase
r_0230	s_0434[c] + s_0451[c] + s_0794[c] --> s_0453[c] + s_0633[c]	biotin-[acetyl-CoA-carboxylase] ligase
r_0231	s_0262[c] + s_0794[c] + s_1212[c] --> s_0122[c] + s_1207[c]	C-14 sterol reductase
r_0233	s_0664[c] + s_0794[c] + s_1212[c] + s_1275[c] --> s_0662[c] + 2.0 s_0803[c] + s_1207[c]	C-22 sterol desaturase (NADP)
r_0234	s_1207[c] + s_1578[c] --> s_0456[c] + s_1212[c] + s_1579[c]	C-3 sterol dehydrogenase
r_0235	s_0297[c] + s_1198[c] --> s_0209[c] + s_0456[c] + s_1203[c]	C-3 sterol dehydrogenase (4-methylzymosterol)
r_0238	s_0296[c] + s_0794[c] + s_1212[c] + s_1275[c] --> s_0803[c] + s_1207[c] + s_1576[c]	C-4 methyl sterol oxidase
r_0239	s_0794[c] + s_1212[c] + s_1275[c] + s_1576[c] --> 2.0 s_0803[c] + s_1207[c] + s_1577[c]	C-4 methyl sterol oxidase
r_0240	s_1212[c] + s_1275[c] + s_1577[c] --> s_0803[c] + s_1207[c] + s_1578[c]	C-4 methyl sterol oxidase
r_0241	s_0122[c] + 5.0 s_0794[c] + 3.0 s_1275[c] + 6.0 s_4209[erm] --> s_0297[c] + 4.0 s_0803[c] + 6.0 s_4210[erm]	C-4 sterol methyl oxidase (4,4-dimethylzymosterol)
r_0243	s_0700[c] --> s_0657[c]	C-8 sterol isomerase
r_0244	s_0663[er] + s_0795[er] + s_1213[er] --> s_0667[er] + s_1208[er]	C-s24 sterol reductase
r_0250	2.0 s_0434[c] + s_0445[c] + s_0803[c] + s_0999[c] --> 2.0 s_0394[c] + s_0455[c] + 2.0 s_0794[c] + s_0991[c] + s_1322[c]	carbamoyl-phosphate synthase (glutamine-hydrolysing)
r_0252	s_0021[c] + s_0373[c] --> s_0529[c] + s_1235[c]	carnitine O-acetyltransferase
r_0253	s_0024[p] + s_0378[p] --> s_0534[p] + s_1237[p]	carnitine O-acetyltransferase
r_0254	s_0532[m] + s_1236[m] --> s_0023[m] + s_0376[m]	carnitine O-acetyltransferase
r_0255	2.0 s_0837[c] --> 2.0 s_0803[c] + s_1275[c]	catalase
r_0256	2.0 s_0840[p] --> 2.0 s_0809[p] + s_1279[p]	catalase
r_0259	s_0475[er] + s_0795[er] + s_1213[er] + s_1276[er] --> s_0481[er] + s_0804[er] + s_1208[er]	ceramide-1 hydroxylase (24C)
r_0260	s_0475[er] + s_0795[er] + s_1213[er] + s_1276[er] --> s_0487[er] + s_0804[er] + s_1208[er]	ceramide-1 hydroxylase (24C)
r_0261	s_0478[er] + s_0795[er] + s_1213[er] + s_1276[er] --> s_0484[er] + s_0804[er] + s_1208[er]	ceramide-1 hydroxylase (26C)
r_0262	s_0478[er] + s_0795[er] + s_1213[er] + s_1276[er] --> s_0490[er] + s_0804[er] + s_1208[er]	ceramide-1 hydroxylase (26C)
r_0267	s_0481[er] + s_0795[er] + s_1213[er] + s_1276[er] --> s_0493[er] + s_0804[er] + s_1208[er]	ceramide-3 synthase (24C)
r_0268	s_0484[er] + s_0795[er] + s_1213[er] + s_1276[er] --> s_0496[er] + s_0804[er] + s_1208[er]	ceramide-3 synthase (26C)
r_0269	s_0493[er] + s_0795[er] + s_1213[er] + s_1276[er] --> s_0499[er] + s_0804[er] + s_1208[er]	ceramide-4 synthase (24C)
r_0270	s_0496[er] + s_0795[er] + s_1213[er] + s_1276[er] --> s_0502[er] + s_0804[er] + s_1208[er]	ceramide-4 synthase (26C)
r_0272	s_1544[c] --> s_0509[c] + s_0794[c] + s_1538[c]	chitin synthase
r_0274	s_0514[c] + s_0539[c] + s_0794[c] --> s_0469[c] + s_0633[c]	choline phosphate cytididyltransferase
r_0278	s_0515[c] --> s_1377[c]	chorismate mutase
r_0279	s_0324[c] --> s_0515[c] + s_1322[c]	chorismate synthase
r_0280	s_0517[m] + s_0807[m] <=> s_0941[m]	cis-aconitate(3-) to isocitrate
r_0281	s_0692[lp] + s_0944[lp] --> s_0635[lp] + s_0746[lp]	cis-prenyltransferase step 01
r_0282	s_0746[lp] + s_0944[lp] --> s_0635[lp] + s_1312[lp]	cis-prenyltransferase step 02
r_0283	s_0944[lp] + s_1312[lp] --> s_0635[lp] + s_0830[lp]	cis-prenyltransferase step 03
r_0284	s_0830[lp] + s_0944[lp] --> s_0635[lp] + s_0815[lp]	cis-prenyltransferase step 04
r_0285	s_0815[lp] + s_0944[lp] --> s_0635[lp] + s_1259[lp]	cis-prenyltransferase step 05
r_0286	s_0944[lp] + s_1259[lp] --> s_0635[lp] + s_1232[lp]	cis-prenyltransferase step 06
r_0287	s_0944[lp] + s_1232[lp] --> s_0606[lp] + s_0635[lp]	cis-prenyltransferase step 07
r_0288	s_0606[lp] + s_0944[lp] --> s_0635[lp] + s_1549[lp]	cis-prenyltransferase step 08
r_0289	s_0944[lp] + s_1549[lp] --> s_0635[lp] + s_0641[lp]	cis-prenyltransferase step 09
r_0290	s_0641[lp] + s_0944[lp] --> s_0635[lp] + s_1523[lp]	cis-prenyltransferase step 10
r_0291	s_0944[lp] + s_1523[lp] --> s_0635[lp] + s_1483[lp]	cis-prenyltransferase step 11
r_0292	s_0944[lp] + s_1483[lp] --> s_0635[lp] + s_1310[lp]	cis-prenyltransferase step 12
r_0293	s_0944[lp] + s_1310[lp] --> s_0635[lp] + s_0829[lp]	cis-prenyltransferase step 13
r_0294	s_0829[lp] + s_0944[lp] <=> s_0635[lp] + s_0814[lp]	cis-prenyltransferase step 14
r_0295	s_0814[lp] + s_0944[lp] <=> s_0635[lp] + s_1246[lp]	cis-prenyltransferase step 15
r_0296	s_0944[lp] + s_1246[lp] --> s_0635[lp] + s_1229[lp]	cis-prenyltransferase step 16
r_0297	s_0944[lp] + s_1229[lp] --> s_0635[lp] + s_0845[lp]	cis-prenyltransferase step 17
r_0298	s_0845[lp] + s_0944[lp] --> s_0635[lp] + s_0813[lp]	cis-prenyltransferase step 18
r_0299	s_0813[lp] + s_0944[lp] --> s_0635[lp] + s_0640[lp]	cis-prenyltransferase step 19
r_0300	s_0376[m] + s_0807[m] + s_1273[m] --> s_0524[m] + s_0532[m] + s_0799[m]	citrate synthase
r_0301	s_0378[p] + s_0809[p] + s_1274[p] --> s_0525[p] + s_0534[p] + s_0801[p]	citrate synthase, peroxisomal
r_0302	s_0524[m] <=> s_0517[m] + s_0807[m]	citrate to cis-aconitate(3-)
r_0303	s_0522[c] <=> s_0516[c] + s_0803[c]	citrate to cis-aconitate(3-), cytoplasmic
r_0304	s_0538[c] + 2.0 s_0794[c] + s_1275[c] --> 2.0 s_0456[c] + 2.0 s_0803[c] + s_1384[c]	coproporphyrinogen oxidase (O2 required)
r_0306	s_0434[c] + s_0803[c] + s_0999[c] + s_1559[c] --> s_0394[c] + s_0539[c] + 2.0 s_0794[c] + s_0991[c] + s_1322[c]	CTP synthase (glutamine)
r_0307	s_0419[c] + s_0434[c] + s_1559[c] --> s_0394[c] + s_0539[c] + 2.0 s_0794[c] + s_1322[c]	CTP synthase (NH3)
r_0308	s_0803[c] + s_0980[c] --> s_0419[c] + s_1012[c] + s_1399[c]	cystathionine b-lyase
r_0309	s_1012[c] + s_1039[c] --> s_0803[c] + s_0980[c]	cystathionine beta-synthase
r_0310	s_0803[c] + s_0980[c] --> s_0178[c] + s_0419[c] + s_0981[c]	cystathionine g-lyase
r_0311	s_0981[c] + s_1233[c] --> s_0362[c] + s_0794[c] + s_0980[c]	cystathionine gamma-synthase
r_0312	s_0841[c] + s_1234[c] --> s_0362[c] + s_0981[c]	cysteine synthase
r_0313	s_0434[c] + s_0981[c] + s_1589[c] --> s_0423[c] + s_0542[c] + s_0633[c]	cysteinyl-tRNA synthetase
r_0315	s_0543[c] + s_0785[c] --> s_0526[c] + s_0739[c] + s_0794[c]	cytidine kinase (GTP)
r_0317	2.0 s_0794[c] + s_1059[c] + 3.0 s_1212[c] + 3.0 s_1275[c] --> s_0262[c] + s_0722[c] + 4.0 s_0803[c] + 3.0 s_1207[c]	cytochrome P450 lanosterol 14-alpha-demethylase (NADP)
r_0319	s_0547[c] + s_1275[c] --> s_0607[c] + s_0794[c] + s_0837[c]	D-arabinono-1,4-lactone oxidase
r_0320	s_0548[c] + s_1198[c] --> s_0547[c] + s_0794[c] + s_1203[c]	D-arabinose 1-dehydrogenase (NAD)
r_0321	s_0548[c] + s_1207[c] --> s_0547[c] + s_0794[c] + s_1212[c]	D-arabinose 1-dehydrogenase (NADP)
r_0322	s_0556[c] <=> s_0570[c] + s_0629[c]	D-fructose 1-phosphate D-glyceraldehyde-3-phosphate-lyase
r_0323	s_0561[c] + s_1198[c] --> s_0553[c] + s_0794[c] + s_1203[c]	D-sorbitol dehydrogenase (D-fructose producing)
r_0328	s_0132[c] + s_0794[c] + s_0803[c] --> s_0136[c] + s_0419[c]	deoxyadenosine deaminase
r_0330	s_0434[c] + s_0615[c] <=> s_0394[c] + s_0613[c]	deoxyguanylate kinase (dGMP:ATP)
r_0331	s_0803[c] + s_1439[c] + s_1537[m] --> s_0274[c] + s_1526[c] + s_1535[m]	deoxyhypusine synthase, cytosolic/mitochondrial
r_0346	s_0347[c] + s_0434[c] + s_0991[c] --> s_0394[c] + s_0625[c] + s_0794[c] + s_1322[c]	dihydrofolate synthase
r_0347	s_0344[m] --> s_0148[m] + s_0777[m]	dihydroneopterin aldolase
r_0348	s_0345[c] + s_0803[c] --> s_0343[c] + s_1322[c]	dihydroneopterin monophosphate dephosphorylase
r_0349	s_0061[c] + s_0803[c] <=> s_0794[c] + s_1194[c]	dihydroorotase
r_0350	s_0148[m] + s_0273[m] --> s_0348[m] + s_0807[m]	dihydropteroate synthase
r_0351	s_0006[m] + s_0273[m] --> s_0348[m] + s_0636[m]	dihydropteroate synthase
r_0352	s_0016[m] --> s_0233[m] + s_0807[m]	dihydroxy-acid dehydratase (2,3-dihydroxy-3-methylbutanoate)
r_0353	s_0008[m] --> s_0060[m] + s_0807[m]	dihydroxy-acid dehydratase (2,3-dihydroxy-3-methylpentanoate)
r_0354	s_0434[c] + s_0771[c] --> s_0394[c] + s_0629[c] + s_0794[c]	dihydroxyacetone kinase
r_0355	s_0943[c] + s_1376[c] --> s_0633[c] + s_0745[c]	dimethylallyltranstransferase
r_0356	s_0075[c] <=> s_0140[c] + s_0794[c]	diphosphoglyceromutase
r_0357	s_0309[c] + 3.0 s_0803[c] --> 3.0 s_0794[c] + s_1156[c] + 3.0 s_1322[c]	diphosphoinositol-1,3,4,6-tetrakisphosphate diphosphohydrolase
r_0359	s_0143[c] + s_1416[c] --> s_0144[c] + s_0794[c] + s_1413[c]	diphthine synthase
r_0362	s_0644[er] --> s_0646[er] + s_1108[er]	dolichyl-phosphate-mannose--protein mannosyltransferase
r_0366	s_0188[c] <=> s_0803[c] + s_1360[c]	enolase
r_0370	s_0003[e] + s_0805[e] --> s_0565[e]	exo-1,3-beta-glucan glucohydrase
r_0373	s_0190[c] + s_0943[c] --> s_0189[c] + s_0633[c]	farnesyltranstransferase
r_0399	s_0439[p] + s_0534[p] + s_0600[p] <=> s_0426[p] + s_0605[p] + s_0638[p]	fatty-acid--CoA ligase (decanoate)
r_0400	s_0439[p] + s_0534[p] + s_1070[p] <=> s_0426[p] + s_0638[p] + s_1076[p]	fatty-acid--CoA ligase (dodecanoate)
r_0402	s_0439[p] + s_0534[p] + s_1291[p] <=> s_0426[p] + s_0638[p] + s_1305[p]	fatty-acid--CoA ligase (hexadecanoate)
r_0410	s_0439[p] + s_0534[p] + s_1253[p] <=> s_0426[p] + s_0638[p] + s_1258[p]	fatty-acid--CoA ligase (octanoate)
r_0412	s_0439[p] + s_0534[p] + s_1166[p] <=> s_0426[p] + s_0638[p] + s_1179[p]	fatty-acid--CoA ligase (tetradecanoate)
r_0436	s_0926[m] + s_1383[m] --> s_0712[m] + 2.0 s_0799[m]	ferrochelatase
r_0441	s_0714[c] + 2.0 s_0794[c] + s_1203[c] --> s_0717[c] + s_1198[c]	FMN reductase
r_0442	s_0714[c] + 2.0 s_0794[c] + s_1212[c] --> s_0717[c] + s_1207[c]	FMN reductase
r_0446	s_0434[c] + s_0722[c] + s_1487[c] <=> s_0120[c] + s_0394[c] + s_1322[c]	formate-tetrahydrofolate ligase
r_0447	s_0437[m] + s_0724[m] + s_1488[m] <=> s_0121[m] + s_0397[m] + s_1326[m]	formate-tetrahydrofolate ligase
r_0448	s_0442[c] + s_0803[c] --> s_0557[c] + s_1322[c]	fructose-2,6-bisphosphate 2-phosphatase
r_0449	s_0555[c] + s_0803[c] --> s_0557[c] + s_1322[c]	fructose-bisphosphatase
r_0450	s_0555[c] --> s_0629[c] + s_0764[c]	fructose-bisphosphate aldolase
r_0451	s_0727[m] + s_0807[m] <=> s_0068[m]	fumarase
r_0452	s_0725[c] + s_0803[c] <=> s_0066[c]	fumarase, cytoplasmic
r_0454	s_0690[m] + s_0727[m] <=> s_0688[m] + s_0799[m] + s_1460[m]	fumarate reductase
r_0455	s_0689[c] + s_0725[c] <=> s_0687[c] + s_0794[c] + s_1458[c]	soluble fumarate reductase
r_0458	s_0434[c] + s_0558[c] --> s_0394[c] + s_0410[c] + s_0794[c]	galactokinase
r_0460	s_0434[c] + s_0981[c] + s_0991[c] --> s_0394[c] + s_0794[c] + s_0988[c] + s_1322[c]	gamma-glutamylcysteine synthetase
r_0462	s_0745[c] + s_0943[c] --> s_0190[c] + s_0633[c]	geranyltranstransferase
r_0463	s_0773[c] + s_0803[c] --> s_0563[c]	glucan 1,4-alpha-glucosidase
r_0466	s_0568[c] + s_1207[c] --> s_0335[c] + s_0794[c] + s_1212[c]	glucose 6-phosphate dehydrogenase
r_0467	s_0568[c] <=> s_0557[c]	glucose-6-phosphate isomerase
r_0468	s_0434[c] + s_0991[c] --> s_0394[c] + s_0986[c]	glutamate 5-kinase
r_0469	s_0794[c] + s_0991[c] --> s_0456[c] + s_0734[c]	glutamate decarboxylase
r_0470	s_0803[c] + s_0991[c] + s_1198[c] --> s_0180[c] + s_0419[c] + s_0794[c] + s_1203[c]	glutamate dehydrogenase (NAD)
r_0471	s_0180[c] + s_0419[c] + s_0794[c] + s_1212[c] --> s_0803[c] + s_0991[c] + s_1207[c]	glutamate dehydrogenase (NADP)
r_0472	s_0180[c] + s_0794[c] + s_0999[c] + s_1203[c] --> 2.0 s_0991[c] + s_1198[c]	glutamate synthase (NADH2)
r_0473	s_0794[c] + s_0986[c] + s_1212[c] --> s_0997[c] + s_1207[c] + s_1322[c]	glutamate-5-semialdehyde dehydrogenase
r_0477	s_0557[c] + s_0999[c] --> s_0412[c] + s_0991[c]	glutamine-fructose-6-phosphate transaminase
r_0478	s_0434[c] + s_0999[c] + s_1590[c] --> s_0423[c] + s_0633[c] + s_0747[c]	glutaminyl-tRNA synthetase
r_0479	s_0434[c] + s_0991[c] + s_1591[c] --> s_0423[c] + s_0633[c] + s_0748[c]	glutamyl-tRNA synthetase
r_0480	s_0437[m] + s_0993[m] + s_1592[m] --> s_0424[m] + s_0636[m] + s_0749[m]	glutamyl-tRNA synthetase
r_0483	2.0 s_0750[c] + s_0837[c] --> s_0754[c] + 2.0 s_0803[c]	glutathione peridoxase
r_0486	s_0764[c] + s_1198[c] + s_1322[c] <=> s_0075[c] + s_0794[c] + s_1203[c]	glyceraldehyde-3-phosphate dehydrogenase
r_0487	s_0765[c] + s_1207[c] --> s_0771[c] + s_0794[c] + s_1212[c]	glycerol dehydrogenase (NADP-dependent)
r_0488	s_0434[c] + s_0765[c] --> s_0394[c] + s_0767[c] + s_0794[c]	glycerol kinase
r_0489	s_0767[c] + s_0803[c] --> s_0765[c] + s_1322[c]	glycerol-3-phosphatase
r_0490	s_0688[m] + s_0770[m] + s_0799[m] --> s_0632[m] + s_0690[m]	glycerol-3-phosphate dehydrogenase (fad)
r_0491	s_0629[c] + s_0794[c] + s_1203[c] --> s_0767[c] + s_1198[c]	glycerol-3-phosphate dehydrogenase (NAD)
r_0492	s_0632[m] + s_0799[m] + s_1205[m] --> s_0770[m] + s_1200[m]	glycerol-3-phosphate dehydrogenase (NAD)
r_0497	s_0803[c] + s_1433[c] --> s_0512[c] + s_0767[c] + s_0794[c]	glycerophosphodiester phosphodiesterase (glycerophosphocholine)
r_0499	s_0120[c] + s_0325[c] --> s_0301[c] + s_0794[c] + s_1487[c]	glycinamide ribotide transformylase
r_0502	s_1039[c] + s_1487[c] <=> s_0306[c] + s_0803[c] + s_1003[c]	glycine hydroxymethyltransferase
r_0503	s_1042[m] + s_1488[m] <=> s_0307[m] + s_0807[m] + s_1005[m]	glycine hydroxymethyltransferase
r_0505	s_0627[m] + s_1200[m] --> s_0799[m] + s_1097[m] + s_1205[m]	glycine-cleavage complex (lipoamide)
r_0510	s_1543[c] --> s_0773[c] + s_0794[c] + s_1538[c]	glycogen (starch) synthase
r_0511	s_0773[c] + s_1322[c] --> s_0567[c]	glycogen phosphorylase
r_0512	s_0434[c] + s_1003[c] + s_1593[c] --> s_0423[c] + s_0633[c] + s_0757[c]	glycyl-tRNA synthetase
r_0514	s_0434[c] + s_0803[c] + s_0999[c] + s_1565[c] --> s_0423[c] + s_0633[c] + s_0782[c] + 2.0 s_0794[c] + s_0991[c]	GMP synthase
r_0520	s_0334[er] + s_1352[er] <=> s_0337[er]	GPI-anchor assembly, step 6
r_0524	s_0785[c] + s_0803[c] --> s_0346[c] + s_0722[c] + s_0794[c]	GTP cyclohydrolase I
r_0525	s_0785[c] + 3.0 s_0803[c] --> s_0141[c] + s_0633[c] + s_0722[c] + 2.0 s_0794[c]	GTP cyclohydrolase II
r_0526	s_0787[c] + s_0794[c] + s_0803[c] --> s_0357[c] + s_0419[c]	guanine deaminase
r_0527	s_0787[c] + s_1386[c] --> s_0633[c] + s_0782[c]	guanine phosphoribosyltransferase
r_0528	s_0434[c] + s_0782[c] --> s_0394[c] + s_0739[c]	guanylate kinase
r_0529	s_0586[c] + s_0782[c] <=> s_0582[c] + s_0739[c]	guanylate kinase (GMP:dATP)
r_0530	s_0812[m] + s_1205[m] + s_1278[m] --> s_0807[m] + s_0811[m] + s_1200[m]	heme O monooxygenase
r_0531	s_0191[m] + s_0712[m] + s_0807[m] --> s_0636[m] + s_0812[m]	Heme O synthase
r_0533	s_0434[c] + s_0553[c] --> s_0394[c] + s_0557[c] + s_0794[c]	hexokinase (D-fructose:ATP)
r_0534	s_0434[c] + s_0563[c] --> s_0394[c] + s_0568[c] + s_0794[c]	hexokinase (D-glucose:ATP)
r_0535	s_0434[c] + s_0571[c] --> s_0394[c] + s_0574[c] + s_0794[c]	hexokinase (D-mannose:ATP)
r_0536	s_0803[c] + s_1010[c] + 2.0 s_1198[c] --> 3.0 s_0794[c] + s_1006[c] + 2.0 s_1203[c]	histidinol dehydrogenase
r_0538	s_0207[c] + s_0991[c] --> s_0180[c] + s_1011[c]	histidinol-phosphate transaminase
r_0539	s_0434[c] + s_1006[c] + s_1594[c] --> s_0423[c] + s_0633[c] + s_0832[c]	histidyl-tRNA synthetase
r_0540	s_0437[m] + s_1008[m] + s_1595[m] --> s_0424[m] + s_0636[m] + s_0833[m]	histidyl-tRNA synthetase
r_0541	s_1006[c] + s_1416[c] --> s_0794[c] + s_1183[c] + s_1413[c]	hnRNP arginine N-methyltransferase
r_0542	s_0454[m] + s_0807[m] <=> s_0836[m]	homoacontinate hydratase
r_0543	s_0183[n] + s_0377[n] + s_0808[n] --> s_0533[n] + s_0800[n] + s_0835[n]	homocitrate synthase
r_0545	s_0836[m] + s_1200[m] --> s_0177[m] + s_0460[m] + s_1205[m]	homoisocitrate dehydrogenase
r_0546	s_0794[c] + s_0978[c] + s_1203[c] --> s_1014[c] + s_1198[c]	homoserine dehydrogenase (NADH)
r_0547	s_0794[c] + s_0978[c] + s_1212[c] --> s_1014[c] + s_1207[c]	homoserine dehydrogenase (NADP)
r_0548	s_0434[c] + s_1014[c] --> s_0394[c] + s_0794[c] + s_1238[c]	homoserine kinase
r_0549	s_0373[c] + s_1014[c] --> s_0529[c] + s_1233[c]	homoserine O-trans-acetylase
r_0553	s_0033[c] + s_0803[c] --> s_0025[c] + s_0750[c] + s_0794[c]	hydroxyacylglutathione hydrolase
r_0554	s_0034[m] + s_0807[m] --> s_0027[m] + s_0752[m] + s_0799[m]	hydroxyacylglutathione hydrolase
r_0555	s_0287[m] + s_0831[m] --> s_0216[m] + s_0636[m]	hydroxybenzoate octaprenyltransferase
r_0556	s_0310[c] + s_0434[c] --> s_0293[c] + s_0394[c] + s_0794[c]	hydroxyethylthiazole kinase
r_0557	s_0803[c] + 4.0 s_1372[c] --> 4.0 s_0419[c] + s_1378[c]	hydroxymethylbilane synthase
r_0558	s_0218[c] + 2.0 s_0794[c] + 2.0 s_1212[c] --> s_0028[c] + s_0529[c] + 2.0 s_1207[c]	hydroxymethylglutaryl CoA reductase
r_0559	s_0367[c] + s_0373[c] + s_0803[c] --> s_0218[c] + s_0529[c] + s_0794[c]	hydroxymethylglutaryl CoA synthase
r_0562	s_0843[c] + s_1386[c] --> s_0633[c] + s_0849[c]	hypoxanthine phosphoribosyltransferase (Hypoxanthine)
r_0564	s_0550[c] --> s_0207[c] + s_0803[c]	imidazoleglycerol-phosphate dehydratase
r_0565	s_0803[c] + s_0849[c] + s_1198[c] --> s_0794[c] + s_1203[c] + s_1565[c]	IMP dehydrogenase
r_0566	s_0076[c] + s_0794[c] --> s_0086[c] + s_0456[c] + s_0803[c]	indole-3-glycerol-phosphate synthase
r_0567	s_0794[c] + s_0855[c] --> s_0456[c] + s_0850[c]	indole-3-pyruvate decarboxylase
r_0568	s_0633[c] + s_0803[c] --> s_0794[c] + 2.0 s_1322[c]	inorganic diphosphatase
r_0569	s_0636[m] + s_0807[m] --> s_0799[m] + 2.0 s_1326[m]	inorganic diphosphatase
r_0570	s_1365[c] <=> s_0803[c] + s_0849[c]	inosine monophosphate cyclohydrolase
r_0658	s_0941[m] + s_1200[m] --> s_0182[m] + s_0460[m] + s_1205[m]	isocitrate dehydrogenase (NAD+)
r_0659	s_0940[c] + s_1207[c] --> s_0180[c] + s_0456[c] + s_1212[c]	isocitrate dehydrogenase (NADP)
r_0661	s_0942[p] + s_1211[p] --> s_0184[p] + s_0462[p] + s_1215[p]	isocitrate dehydrogenase (NADP+), peroxisomal
r_0662	s_0940[c] --> s_0779[c] + s_1458[c]	isocitrate lyase
r_0663	s_0180[c] + s_1016[c] <=> s_0056[c] + s_0991[c]	isoleucine transaminase
r_0664	s_0182[m] + s_1018[m] <=> s_0060[m] + s_0993[m]	isoleucine transaminase
r_0665	s_0434[c] + s_1016[c] + s_1596[c] --> s_0423[c] + s_0633[c] + s_0847[c]	isoleucyl-tRNA synthetase
r_0666	s_0437[m] + s_1018[m] + s_1597[m] --> s_0424[m] + s_0636[m] + s_0848[m]	isoleucyl-tRNA synthetase
r_0667	s_0943[c] <=> s_1376[c]	isopentenyl-diphosphate D-isomerase
r_0668	s_0437[m] + s_0532[m] + s_0946[m] <=> s_0397[m] + s_0949[m] + s_1326[m]	itaconate-CoA ligase (ADP-forming)
r_0669	s_0039[m] + s_0799[m] + s_1214[m] --> s_0008[m] + s_1210[m]	ketol-acid reductoisomerase (2-aceto-2-hydroxybutanoate)
r_0670	s_0803[c] + s_1020[c] --> s_0427[c] + s_0794[c] + s_0955[c]	kynureninase
r_0671	s_0794[c] + s_1020[c] + s_1212[c] + s_1275[c] --> s_0222[c] + s_0803[c] + s_1207[c]	kynurenine 3-monooxygenase
r_0672	s_0117[m] + 2.0 s_0807[m] + s_1200[m] <=> s_0678[m] + s_0799[m] + s_1205[m]	L-1-pyrroline-3-hydroxy-5-carboxylate dehydrogenase
r_0673	s_0807[m] + s_0954[m] + s_1200[m] <=> s_0678[m] + 2.0 s_0799[m] + s_1205[m]	L-4-hydroxyglutamate semialdehyde dehydrogenase
r_0674	s_0182[m] + s_0957[m] <=> s_0993[m] + s_1401[m]	L-alanine transaminase
r_0676	s_0958[c] + s_1207[c] <=> s_0794[c] + s_0952[c] + s_1212[c]	L-allo-threonine dehydrogenase
r_0679	s_0803[c] + s_0969[c] --> s_0419[c] + s_0973[c]	L-asparaginase
r_0680	s_0805[e] + s_0970[e] --> s_0420[e] + s_0974[e]	L-asparaginase
r_0681	s_0180[c] + s_0677[c] --> s_0282[c] + s_0991[c]	L-erythro-4-hydroxyglutamate:2-oxoglutarate aminotransferase
r_0682	s_0182[m] + s_0678[m] --> s_0283[m] + s_0993[m]	L-erythro-4-hydroxyglutamate:2-oxoglutarate aminotransferase
r_0683	s_0184[p] + s_0679[p] --> s_0284[p] + s_0995[p]	L-erythro-4-hydroxyglutamate:2-oxoglutarate aminotransferase
r_0688	s_0794[c] + s_1151[c] + s_1212[c] --> s_0062[c] + s_1207[c]	L-lactaldehyde:NADP+ 1-oxidoreductase
r_0689	s_1039[c] --> s_0419[c] + s_1399[c]	L-serine deaminase
r_0690	s_1039[c] + s_1207[c] --> s_0794[c] + s_0960[c] + s_1212[c]	L-serine dehydrogenase
r_0691	s_0989[c] + s_1198[c] --> s_0794[c] + s_1043[c] + s_1203[c]	L-sorbitol dehydrogenase (L-sorbose-producing)
r_0692	s_1045[c] --> s_0178[c] + s_0419[c]	L-threonine deaminase
r_0693	s_1047[m] --> s_0179[m] + s_0421[m]	L-threonine deaminase
r_0694	s_1048[c] + s_1275[c] --> s_1195[c]	L-tryptophan:oxygen 2,3-oxidoreductase (decyclizing)
r_0696	s_0062[c] + s_0803[c] + s_1198[c] --> s_0063[c] + 2.0 s_0794[c] + s_1203[c]	lactaldehyde dehydrogenase
r_0697	s_0750[c] + s_1151[c] --> s_0033[c]	lactoylglutathione lyase
r_0698	s_0037[c] --> s_1059[c]	lanosterol synthase
r_0699	s_0180[c] + s_1021[c] <=> s_0291[c] + s_0991[c]	leucine transaminase
r_0700	s_0182[m] + s_1023[m] <=> s_0292[m] + s_0993[m]	leucine transaminase
r_0701	s_0434[c] + s_1021[c] + s_1598[c] --> s_0423[c] + s_0633[c] + s_1077[c]	leucyl-tRNA synthetase
r_0702	s_0437[m] + s_1023[m] + s_1599[m] --> s_0424[m] + s_0636[m] + s_1078[m]	leucyl-tRNA synthetase
r_0703	s_0803[c] + s_1079[c] <=> s_0013[c]	leukotriene A4 hydrolase
r_0704	s_0808[n] + s_1080[n] <=> s_0014[n]	leukotriene A4 hydrolase
r_0705	s_0803[c] + s_1079[c] <=> s_0608[c]	leukotriene A4 hydrolase
r_0706	s_0808[n] + s_1080[n] <=> s_0609[n]	leukotriene A4 hydrolase
r_0707	s_0803[c] + s_1079[c] <=> s_1081[c]	leukotriene A4 hydrolase
r_0708	s_0808[n] + s_1080[n] <=> s_1082[n]	leukotriene A4 hydrolase
r_0711	s_0434[c] + s_1025[c] + s_1600[c] --> s_0423[c] + s_0633[c] + s_1099[c]	lysyl-tRNA synthetase
r_0712	s_0437[m] + s_1027[m] + s_1601[m] --> s_0424[m] + s_0636[m] + s_1100[m]	lysyl-tRNA synthetase
r_0713	s_0068[m] + s_1200[m] <=> s_0799[m] + s_1205[m] + s_1273[m]	malate dehydrogenase
r_0714	s_0066[c] + s_1198[c] <=> s_0794[c] + s_1203[c] + s_1271[c]	malate dehydrogenase, cytoplasmic
r_0715	s_0069[p] + s_1202[p] <=> s_0801[p] + s_1206[p] + s_1274[p]	malate dehydrogenase, peroxisomal
r_0716	s_0373[c] + s_0779[c] + s_0803[c] --> s_0066[c] + s_0529[c] + s_0794[c]	malate synthase
r_0717	s_0378[p] + s_0781[p] + s_0809[p] --> s_0069[p] + s_0534[p] + s_0801[p]	malate synthase
r_0718	s_0068[m] + s_1200[m] --> s_0460[m] + s_1205[m] + s_1401[m]	malic enzyme (NAD)
r_0719	s_0068[m] + s_1210[m] --> s_0460[m] + s_1214[m] + s_1401[m]	malic enzyme (NADP)
r_0722	s_0573[c] + s_0785[c] + s_0794[c] --> s_0633[c] + s_0743[c]	mannose-1-phosphate guanylyltransferase
r_0723	s_0574[c] <=> s_0557[c]	mannose-6-phosphate isomerase
r_0724	s_0305[m] + s_0807[m] <=> s_0121[m] + s_0799[m]	methenyltetrahydrifikate cyclohydrolase
r_0725	s_0304[c] + s_0803[c] <=> s_0120[c] + s_0794[c]	methenyltetrahydrofolate cyclohydrolase
r_0726	s_0434[c] + s_0803[c] + s_1029[c] --> s_0633[c] + s_1322[c] + s_1416[c]	methionine adenosyltransferase
r_0727	s_0322[c] + s_1012[c] --> s_1029[c] + s_1487[c]	methionine synthase
r_0729	s_0434[c] + s_1029[c] + s_1602[c] --> s_0423[c] + s_0633[c] + s_1148[c]	methionyl-tRNA synthetase
r_0731	s_0306[c] + s_1198[c] --> s_0304[c] + s_1203[c]	methylenetetrahydrofolate dehydrogenase (NAD)
r_0732	s_0306[c] + s_1207[c] <=> s_0304[c] + s_1212[c]	methylenetetrahydrofolate dehydrogenase (NADP)
r_0733	s_0307[m] + s_1210[m] <=> s_0305[m] + s_1214[m]	methylenetetrahydrofolate dehydrogenase (NADP)
r_0734	s_0012[m] --> s_1401[m] + s_1460[m]	methylisocitrate lyase
r_0735	s_0028[c] + s_0434[c] --> s_0019[c] + s_0394[c] + s_0794[c]	mevalonate kinase (atp)
r_0736	s_0028[c] + s_0539[c] --> s_0019[c] + s_0467[c] + s_0794[c]	mevalonate kinase (ctp)
r_0737	s_0028[c] + s_0785[c] --> s_0019[c] + s_0739[c] + s_0794[c]	mevalonate kinase (gtp)
r_0738	s_0028[c] + s_1559[c] --> s_0019[c] + s_0794[c] + s_1538[c]	mevalonate kinase (UTP)
r_0739	s_0018[c] + s_0434[c] --> s_0394[c] + s_0456[c] + s_0943[c] + s_1322[c]	mevalonate pyrophoshate decarboxylase
r_0757	s_0126[c] + s_0803[c] --> s_1153[c] + s_1322[c]	myo-inositol 1-phosphatase
r_0758	s_0568[c] --> s_0126[c]	myo-inositol-1-phosphate synthase
r_0759	s_0799[m] + s_1191[m] + s_1214[m] --> s_0145[m] + s_1210[m] + s_1326[m]	N-acetyl-g-glutamyl-phosphate reductase
r_0760	s_0373[c] + s_0412[c] --> s_0529[c] + s_0794[c] + s_1190[c]	N-acetylglucosamine-6-phosphate synthase
r_0761	s_0376[m] + s_0993[m] <=> s_0532[m] + s_0799[m] + s_1192[m]	N-acteylglutamate synthase
r_0765	s_0434[c] + s_1198[c] --> s_0394[c] + s_0794[c] + s_1207[c]	NAD kinase
r_0766	s_0437[m] + s_1200[m] --> s_0397[m] + s_0799[m] + s_1210[m]	NAD kinase
r_0767	s_0808[n] + s_1201[n] --> s_0402[n] + s_0800[n] + s_1217[n]	NAD nucleosidase nuclear
r_0768	s_0434[c] + s_0591[c] + s_0803[c] + s_0999[c] --> s_0423[c] + s_0633[c] + s_0794[c] + s_0991[c] + s_1198[c]	NAD synthase
r_0769	s_0438[n] + s_0593[n] + s_0808[n] + s_1001[n] <=> s_0425[n] + s_0637[n] + s_0800[n] + s_0994[n] + s_1201[n]	NAD synthase
r_0770	s_0794[c] + s_1203[c] + s_1537[m] --> s_1198[c] + s_1535[m]	NADH dehydrogenase, cytosolic/mitochondrial
r_0771	s_0434[c] + s_1203[c] --> s_0394[c] + s_0794[c] + s_1212[c]	NADH kinase
r_0772	s_0437[m] + s_1205[m] --> s_0397[m] + s_0799[m] + s_1214[m]	NADH kinase mitochondrial
r_0773	s_0799[m] + s_1205[m] + s_1537[m] --> s_1200[m] + s_1535[m]	NADH:ubiquinone oxidoreductase
r_0774	s_0434[c] + s_0794[c] + s_1219[c] + s_1386[c] --> s_0394[c] + s_0633[c] + s_1222[c] + s_1322[c]	NAPRtase
r_0775	s_0437[m] + s_0799[m] + s_1221[m] + s_1387[m] --> s_0397[m] + s_0636[m] + s_1223[m] + s_1326[m]	NAPRtase
r_0782	s_1216[c] + s_1416[c] --> s_0087[c] + s_1413[c]	nicotinamide N-methyltransferase
r_0783	s_0434[c] + s_0794[c] + s_1224[c] --> s_0633[c] + s_1198[c]	nicotinamide-nucleotide adenylyltransferase
r_0784	s_0438[n] + s_0800[n] + s_1227[n] --> s_0637[n] + s_1201[n]	nicotinamide-nucleotide adenylyltransferase
r_0785	s_0434[c] + s_0794[c] + s_1222[c] --> s_0591[c] + s_0633[c]	nicotinate-nucleotide adenylyltransferase
r_0786	2.0 s_0794[c] + s_1386[c] + s_1403[c] --> s_0456[c] + s_0633[c] + s_1222[c]	nicotinate-nucleotide diphosphorylase (carboxylating)
r_0787	2.0 s_0799[m] + s_1387[m] + s_1404[m] --> s_0460[m] + s_0636[m] + s_1223[m]	nicotinate-nucleotide diphosphorylase (carboxylating)
r_0791	s_0806[g] + s_1539[g] --> s_0797[g] + s_1325[g] + s_1546[g]	nucleoside diphosphatase
r_0804	s_0785[c] + s_0803[c] --> s_0739[c] + s_0794[c] + s_1322[c]	nucleoside triphosphatase
r_0810	s_0740[g] + s_0806[g] --> s_0783[g] + s_0797[g] + s_1325[g]	nucleoside-diphosphatase (GDP), Golgi
r_0813	s_0841[c] + s_1233[c] --> s_0362[c] + s_1012[c]	O-acetylhomoserine (thiol)-lyase
r_0815	s_0981[c] + s_1241[c] <=> s_0794[c] + s_0980[c] + s_1458[c]	O-succinylhomoserine lyase (L-cysteine)
r_0816	s_0455[c] + s_1266[c] --> s_0794[c] + s_0979[c] + s_1322[c]	ornithine carbamoyltransferase
r_0817	s_0794[c] + s_1266[c] --> s_0456[c] + s_1389[c]	ornithine decarboxylase
r_0818	s_0993[m] + s_1182[m] --> s_1192[m] + s_1268[m]	ornithine transacetylase
r_0819	s_0180[c] + s_1266[c] --> s_0991[c] + s_0997[c]	ornithine transaminase
r_0820	s_0633[c] + s_1270[c] <=> s_1269[c] + s_1386[c]	orotate phosphoribosyltransferase
r_0831	s_0532[m] + s_1411[m] --> s_0627[m] + s_1464[m]	oxoglutarate dehydrogenase (dihydrolipoamide S-succinyltransferase)
r_0832	s_0182[m] + s_0799[m] + s_1097[m] --> s_0460[m] + s_1411[m]	oxoglutarate dehydrogenase (lipoamide)
r_0842	s_0031[c] + s_0434[c] --> s_0017[c] + s_0394[c] + s_0794[c]	pantothenate kinase
r_0843	s_0030[c] + s_0434[c] + s_0441[c] --> s_0031[c] + s_0423[c] + s_0633[c] + s_0794[c]	pantothenate synthase
r_0851	s_0180[c] + s_1032[c] <=> s_0951[c] + s_0991[c]	phenylalanine transaminase
r_0852	s_0434[c] + s_1032[c] + s_1604[c] --> s_0423[c] + s_0633[c] + s_1314[c]	phenylalanyl-tRNA synthetase
r_0853	s_0437[m] + s_1034[m] + s_1605[m] --> s_0424[m] + s_0636[m] + s_1315[m]	phenylalanyl-tRNA synthetase
r_0855	s_0302[c] + s_0434[c] --> s_0300[c] + s_0394[c] + s_0794[c] + s_1322[c]	phopshoribosylaminoimidazole synthetase
r_0882	s_1190[c] <=> s_1189[c]	phosphoacetylglucosamine mutase
r_0884	s_0434[c] + s_1271[c] --> s_0394[c] + s_0456[c] + s_1360[c]	phosphoenolpyruvate carboxykinase
r_0886	s_0434[c] + s_0557[c] --> s_0394[c] + s_0555[c] + s_0794[c]	phosphofructokinase
r_0887	s_0434[c] + s_1427[c] --> s_0394[c] + s_0794[c] + s_1426[c]	phosphofructokinase (s7p)
r_0888	s_0568[c] <=> s_0567[c]	phosphoglucomutase
r_0889	s_0340[c] + s_1207[c] --> s_0456[c] + s_0577[c] + s_1212[c]	phosphogluconate dehydrogenase
r_0890	s_0411[c] <=> s_0412[c]	phosphoglucosamine mutase
r_0891	s_0260[c] + s_1198[c] --> s_0258[c] + s_0794[c] + s_1203[c]	phosphoglycerate dehydrogenase
r_0892	s_0075[c] + s_0394[c] <=> s_0260[c] + s_0434[c]	phosphoglycerate kinase
r_0893	s_0260[c] <=> s_0188[c]	phosphoglycerate mutase
r_0902	s_0573[c] <=> s_0574[c]	phosphomannomutase
r_0905	s_0017[c] + s_0539[c] + s_0981[c] --> s_0526[c] + s_0633[c] + s_0794[c] + s_1188[c]	phosphopantothenate-cysteine ligase
r_0907	s_0415[c] <=> s_1408[c]	phosphopentomutase
r_0908	s_0434[c] + s_0973[c] + s_1364[c] --> s_0299[c] + s_0394[c] + 2.0 s_0794[c] + s_1322[c]	phosphoribosyl amino imidazolesuccinocarbozamide synthetase
r_0909	s_0078[c] + s_0803[c] --> s_0077[c]	phosphoribosyl-AMP cyclohydrolase
r_0910	s_0326[c] + s_0803[c] --> s_0078[c] + s_0633[c] + s_0794[c]	phosphoribosyl-ATP pyrophosphatase
r_0911	s_0300[c] + s_0456[c] --> s_0794[c] + s_1364[c]	phosphoribosylaminoimidazole-carboxylase
r_0912	s_0120[c] + s_0403[c] <=> s_1365[c] + s_1487[c]	phosphoribosylaminoimidazolecarboxamide formyltransferase
r_0914	s_0327[c] + s_0434[c] + s_1003[c] --> s_0325[c] + s_0394[c] + s_0794[c] + s_1322[c]	phosphoribosylglycinamidine synthetase
r_0915	s_0803[c] + s_0999[c] + s_1386[c] --> s_0327[c] + s_0633[c] + s_0991[c]	phosphoribosylpyrophosphate amidotransferase
r_0916	s_0434[c] + s_1408[c] --> s_0423[c] + s_0794[c] + s_1386[c]	phosphoribosylpyrophosphate synthetase
r_0917	s_0259[c] + s_0803[c] --> s_1039[c] + s_1322[c]	phosphoserine phosphatase (L-serine)
r_0918	s_0258[c] + s_0991[c] --> s_0180[c] + s_0259[c]	phosphoserine transaminase
r_0921	s_1367[er] --> s_0161[er] + s_1240[er]	Phytosphingosine phosphate lyase
r_0922	s_0795[er] + s_1213[er] + s_1276[er] + s_1445[er] --> s_0804[er] + s_1208[er] + s_1366[er]	phytosphingosine synthesis
r_0935	2.0 s_0315[c] --> s_0794[c] + 2.0 s_0803[c] + s_1372[c]	porphobilinogen synthase
r_0939	s_1207[c] + s_1377[c] --> s_0204[c] + s_0456[c] + s_1212[c]	prephenate dehydrogenase (NADP)
r_0941	s_0434[c] + s_1035[c] + s_1606[c] --> s_0423[c] + s_0633[c] + s_1379[c]	prolyl-tRNA synthetase
r_0958	s_0434[c] + s_0445[c] + s_1399[c] --> s_0394[c] + s_0794[c] + s_1271[c] + s_1322[c]	pyruvate carboxylase
r_0959	s_0794[c] + s_1399[c] <=> s_0359[c] + s_0456[c]	pyruvate decarboxylase
r_0960	s_0359[c] + s_0794[c] + s_1399[c] --> s_0020[c] + s_0456[c]	pyruvate decarboxylase (acetoin-forming)
r_0961	s_0532[m] + s_1200[m] + s_1401[m] --> s_0376[m] + s_0460[m] + s_1205[m]	pyruvate dehydrogenase
r_0962	s_0394[c] + s_0794[c] + s_1360[c] --> s_0434[c] + s_1399[c]	pyruvate kinase
r_0967	s_0158[c] + s_0314[c] --> s_0328[c] + s_0794[c] + 2.0 s_0803[c] + s_1322[c]	riboflavin synthase
r_0968	2.0 s_0328[c] + s_0794[c] --> s_0314[c] + s_1405[c]	riboflavin synthase
r_0974	s_0394[c] + s_0794[c] + s_1616[c] --> s_0582[c] + s_0803[c] + s_1620[c]	ribonucleotide reductase
r_0975	s_0398[n] + s_0800[n] + s_1618[n] --> s_0583[n] + s_0808[n] + s_1622[n]	ribonucleotide reductase
r_0976	s_0467[c] + s_0794[c] + s_1616[c] --> s_0587[c] + s_0803[c] + s_1620[c]	ribonucleotide reductase
r_0977	s_0468[n] + s_0800[n] + s_1618[n] --> s_0588[n] + s_0808[n] + s_1622[n]	ribonucleotide reductase
r_0978	s_0739[c] + s_0794[c] + s_1616[c] --> s_0613[c] + s_0803[c] + s_1620[c]	ribonucleotide reductase
r_0979	s_0742[n] + s_0800[n] + s_1618[n] --> s_0614[n] + s_0808[n] + s_1622[n]	ribonucleotide reductase
r_0986	s_1416[c] + s_1569[c] --> s_0700[c] + s_0794[c] + s_1413[c]	S-adenosyl-methionine delta-24-sterol-c-methyltransferase
r_0989	s_0794[c] + s_0959[c] + s_0991[c] + s_1212[c] --> s_0803[c] + s_1038[c] + s_1207[c]	saccharopine dehydrogenase (NADP, L-glutamate forming)
r_0990	s_1426[c] <=> s_0551[c] + s_0629[c]	sedoheptulose 1,7-bisphosphate D-glyceraldehyde-3-phosphate-lyase
r_0995	s_0434[c] + s_1039[c] + s_1607[c] --> s_0423[c] + s_0633[c] + s_1428[c]	seryl-tRNA synthetase
r_0996	s_0211[c] + s_0794[c] + s_1212[c] --> s_1207[c] + s_1429[c]	shikimate dehydrogenase
r_0997	s_0434[c] + s_1429[c] --> s_0261[c] + s_0394[c] + s_0794[c]	shikimate kinase
r_1000	s_0717[c] + s_0725[c] <=> s_0714[c] + s_0794[c] + s_1458[c]	fumarate reductase (FMN)
r_1001	s_1389[c] + s_1420[c] --> s_0303[c] + s_0794[c] + s_1439[c]	spermidine synthase
r_1002	s_1420[c] + s_1439[c] --> s_0303[c] + s_0794[c] + s_1442[c]	spermine synthase
r_1003	s_1446[er] --> s_0825[er] + s_1240[er]	sphinganine phosphate lyase
r_1010	s_0795[er] + s_1204[er] + s_1276[er] + s_1448[er] --> s_0038[er] + s_0804[er] + s_1199[er]	squalene epoxidase (NAD)
r_1011	s_0795[er] + s_1213[er] + s_1276[er] + s_1448[er] --> s_0038[er] + s_0804[er] + s_1208[er]	squalene epoxidase (NADP)
r_1012	2.0 s_0190[c] + s_0794[c] + s_1212[c] --> 2.0 s_0633[c] + s_1207[c] + s_1447[c]	squalene synthase
r_1022	s_0397[m] + s_1326[m] + s_1464[m] --> s_0437[m] + s_0532[m] + s_1460[m]	succinate-CoA ligase (ADP-forming)
r_1023	s_0803[c] + s_1207[c] + s_1461[c] --> 2.0 s_0794[c] + s_1212[c] + s_1458[c]	succinate-semialdehyde dehydrogenase (NADP)
r_1024	s_0805[e] + s_1466[e] --> s_0554[e] + s_0565[e]	sucrose hydrolyzing enxyme
r_1025	s_0434[c] + s_0794[c] + s_1467[c] <=> s_0298[c] + s_0633[c]	sulfate adenylyltransferase
r_1027	4.0 s_0794[c] + 3.0 s_1212[c] + s_1469[c] --> 3.0 s_0803[c] + s_0841[c] + 3.0 s_1207[c]	sulfite reductase (NADPH2)
r_1031	s_0434[c] + s_0991[c] + s_1487[c] <=> s_0308[c] + s_0394[c] + s_0794[c] + s_1322[c]	tetrahydrofolate:L-glutamate gamma-ligase (ADP-forming)
r_1036	s_0267[c] + s_0293[c] + s_0794[c] --> s_0633[c] + s_1497[c]	thiamine-phosphate diphosphorylase
r_1038	s_1212[c] + s_1620[c] --> s_1207[c] + s_1616[c]	thioredoxin reductase (NADPH)
r_1040	s_1045[c] <=> s_0359[c] + s_1003[c]	threonine aldolase
r_1041	s_0803[c] + s_1238[c] --> s_1045[c] + s_1322[c]	threonine synthase
r_1042	s_0434[c] + s_1045[c] + s_1608[c] --> s_0423[c] + s_0633[c] + s_1491[c]	threonyl-tRNA synthetase
r_1043	s_0437[m] + s_1047[m] + s_1609[m] --> s_0424[m] + s_0636[m] + s_1492[m]	threonyl-tRNA synthetase
r_1045	s_0306[c] + s_0654[c] --> s_0625[c] + s_0649[c]	thymidylate synthase
r_1047	s_0945[m] + s_1313[m] --> s_0636[m] + s_0831[m]	trans-pentaprenyltranstransferase
r_1048	s_0764[c] + s_1427[c] <=> s_0551[c] + s_0557[c]	transaldolase
r_1049	s_0581[c] + s_1408[c] <=> s_0764[c] + s_1427[c]	transketolase 1
r_1050	s_0551[c] + s_0581[c] <=> s_0557[c] + s_0764[c]	transketolase 2
r_1051	s_0409[c] + s_0803[c] --> s_1322[c] + s_1520[c]	trehalose-phosphatase
r_1054	s_0629[c] <=> s_0764[c]	triose-phosphate isomerase
r_1055	s_0086[c] + s_1039[c] --> s_0764[c] + s_0803[c] + s_1048[c]	tryptophan synthase (indoleglycerol phosphate)
r_1056	s_0180[c] + s_1048[c] --> s_0855[c] + s_0991[c]	tryptophan transaminase
r_1057	s_0434[c] + s_1048[c] + s_1610[c] --> s_0423[c] + s_0633[c] + s_1527[c]	tryptophanyl-tRNA synthetase
r_1065	s_0206[p] + s_0995[p] --> s_0184[p] + s_1054[p]	tyrosine transaminase
r_1066	s_0434[c] + s_1051[c] + s_1612[c] --> s_0423[c] + s_0633[c] + s_1533[c]	tyrosyl-tRNA synthetase
r_1068	s_0666[c] + s_1543[c] --> s_0670[c] + s_0794[c] + s_1538[c]	UDP-glucose:ergosterol glucosyltransferase
r_1069	s_0794[c] + s_1189[c] + s_1559[c] <=> s_0633[c] + s_1544[c]	UDP-N-acetylglucosamine diphosphorylase
r_1070	s_1543[c] <=> s_1541[c]	UDPglucose 4-epimerase
r_1072	s_0434[c] + s_1545[c] --> s_0394[c] + s_1538[c]	UMP kinase
r_1073	s_0438[n] + s_1548[n] --> s_0398[n] + s_1540[n]	UMP kinase
r_1074	s_1386[c] + s_1550[c] --> s_0633[c] + s_1545[c]	uracil phosphoribosyltransferase
r_1075	s_0434[c] + s_0445[c] + s_1552[c] --> s_0394[c] + s_0794[c] + s_1322[c] + s_1554[c]	urea carboxylase
r_1077	s_0434[c] + s_1556[c] --> s_0394[c] + s_0794[c] + s_1545[c]	uridine kinase (ATP:uridine)
r_1078	s_0785[c] + s_1556[c] --> s_0739[c] + s_0794[c] + s_1545[c]	uridine kinase (GTP:uridine)
r_1079	s_0434[c] + s_0654[c] --> s_0394[c] + s_0652[c]	uridylate kinase (dUMP)
r_1080	s_0438[n] + s_0655[n] --> s_0398[n] + s_0653[n]	uridylate kinase (dUMP)
r_1081	4.0 s_0794[c] + s_1558[c] --> 4.0 s_0456[c] + s_0538[c]	uroporphyrinogen decarboxylase (uroporphyrinogen III)
r_1082	2.0 s_1416[c] + s_1558[c] --> s_0794[c] + s_1375[c] + 2.0 s_1413[c]	uroporphyrinogen methyltransferase
r_1084	s_0567[c] + s_0794[c] + s_1559[c] <=> s_0633[c] + s_1543[c]	UTP-glucose-1-phosphate uridylyltransferase
r_1087	s_0180[c] + s_1056[c] <=> s_0232[c] + s_0991[c]	valine transaminase
r_1088	s_0182[m] + s_1058[m] <=> s_0233[m] + s_0993[m]	valine transaminase, mitochondiral
r_1089	s_0434[c] + s_1056[c] + s_1614[c] --> s_0423[c] + s_0633[c] + s_1561[c]	valyl-tRNA synthetase
r_1090	s_0437[m] + s_1058[m] + s_1615[m] --> s_0424[m] + s_0636[m] + s_1562[m]	valyl-tRNA synthetase
r_1091	s_0357[c] + s_1386[c] --> s_0633[c] + s_1565[c]	xanthine phosphoribosyltransferase
r_1092	s_1198[c] + s_1566[c] --> s_0580[c] + s_0794[c] + s_1203[c]	xylitol dehydrogenase (D-xyulose-forming)
r_1093	s_0578[c] + s_0794[c] + s_1212[c] --> s_1207[c] + s_1566[c]	xylose reductase
r_1094	s_0434[c] + s_0580[c] --> s_0394[c] + s_0581[c] + s_0794[c]	xylulokinase
r_1095	s_1408[c] + s_1550[c] <=> s_0803[c] + s_1388[c]	yUMP synthetase
r_1619	s_0782[c] + s_0803[c] --> s_0790[c] + s_1322[c]	5'-nucleotidase (GMP)
r_1838	s_0182[m] + s_0376[m] + s_0807[m] --> s_0532[m] + s_0799[m] + s_0834[m]	homocitrate synthase
r_2112	s_1020[c] + s_1399[c] <=> s_0803[c] + s_0955[c] + s_2763[c]	kynurenine aminotransferase
r_2115	s_0359[c] + s_0794[c] + s_1203[c] --> s_0680[c] + s_1198[c]	alcohol dehydrogenase, (acetaldehyde to ethanol)
r_2116	s_0359[c] + s_0803[c] + s_1198[c] --> s_0362[c] + 2.0 s_0794[c] + s_1203[c]	acetaldehyde dehydrogenase
r_2131	s_0941[m] + s_1210[m] --> s_0182[m] + s_0460[m] + s_1214[m]	isocitrate dehydrogenase
r_2140	s_0373[c] + 21.0 s_0794[c] + 7.0 s_1101[c] + 14.0 s_1212[c] --> 7.0 s_0456[c] + 7.0 s_0529[c] + 7.0 s_0803[c] + 14.0 s_1207[c] + s_1302[c]	fatty-acyl-CoA synthase (n-C16:0CoA)
r_2141	s_0373[c] + 24.0 s_0794[c] + 8.0 s_1101[c] + 16.0 s_1212[c] --> 8.0 s_0456[c] + 8.0 s_0529[c] + 8.0 s_0803[c] + 16.0 s_1207[c] + s_1454[c]	fatty-acyl-CoA synthase (n-C18:0CoA)
r_2151	s_0799[m] + s_1214[m] + s_2778[m] --> s_1210[m] + s_2771[m]	enoyl-ACP reductase (butanoyl-ACP)
r_2152	s_0799[m] + s_1214[m] + s_2779[m] --> s_1210[m] + s_2773[m]	enoyl-ACP reductase (hexanoyl-ACP)
r_2153	s_0799[m] + s_1214[m] + s_2780[m] --> s_1210[m] + s_1254[m]	enoyl-ACP reductase (octanoyl-ACP)
r_2154	s_2781[erm] + s_2782[erm] + s_2783[erm] --> s_2784[erm] + s_2785[erm] + s_2786[erm]	elongase I (3-oxotetradecanoyl-CoA)
r_2155	s_2782[erm] + s_2783[erm] + s_2787[erm] --> s_2784[erm] + s_2785[erm] + s_2788[erm]	elongase I (3-oxopalmitoyl-CoA)
r_2156	s_2782[erm] + s_2783[erm] + s_2789[erm] --> s_2784[erm] + s_2785[erm] + s_2790[erm]	elongase II (3-oxooctadecanoyl-CoA)
r_2157	s_2782[erm] + s_2783[erm] + s_2791[erm] --> s_2784[erm] + s_2785[erm] + s_2792[erm]	elongase II or III (3-oxoicosanoyl-CoA)
r_2158	s_2782[erm] + s_2783[erm] + s_2793[erm] --> s_2784[erm] + s_2785[erm] + s_2794[erm]	elongase II or III (3-oxodocosanoyl-CoA)
r_2159	s_2782[erm] + s_2783[erm] + s_2795[erm] --> s_2784[erm] + s_2785[erm] + s_2796[erm]	elongase II or III (3-oxotetracosanoyl-CoA)
r_2160	s_2782[erm] + s_2783[erm] + s_2797[erm] --> s_2784[erm] + s_2785[erm] + s_2798[erm]	elongase III (3-oxohexacosanoyl-CoA)
r_2161	s_2783[erm] + s_2786[erm] + s_2799[erm] --> s_2800[erm] + s_2801[erm]	B-ketoacyl-CoA reductase ((S)-3-hydroxytetradecanoyl-CoA)
r_2162	s_2783[erm] + s_2788[erm] + s_2799[erm] --> s_2800[erm] + s_2802[erm]	B-ketoacyl-CoA reductase ((S)-3-hydroxypalmitoyl-CoA)
r_2163	s_2783[erm] + s_2790[erm] + s_2799[erm] --> s_2800[erm] + s_2803[erm]	B-ketoacyl-CoA reductase (3-hydroxyoctadecanoyl-CoA)
r_2164	s_2783[erm] + s_2792[erm] + s_2799[erm] --> s_2800[erm] + s_2804[erm]	B-ketoacyl-CoA reductase (3-hydroxyicosanoyl-CoA)
r_2165	s_2783[erm] + s_2794[erm] + s_2799[erm] --> s_2800[erm] + s_2805[erm]	B-ketoacyl-CoA reductase (3-hydroxydocosanoyl-CoA)
r_2166	s_2783[erm] + s_2796[erm] + s_2799[erm] --> s_2800[erm] + s_2806[erm]	B-ketoacyl-CoA reductase (3-hydroxytetracosanoyl-CoA)
r_2167	s_2783[erm] + s_2798[erm] + s_2799[erm] --> s_2800[erm] + s_2807[erm]	B-ketoacyl-CoA reductase ((S)-3-hydroxyhexacosanoyl-CoA)
r_2182	s_2783[erm] + s_2789[erm] + s_2817[erm] + s_2818[erm] --> 2.0 s_2808[erm] + s_2819[erm] + s_2820[erm]	palmitoyl-CoA desaturase (n-C16:0CoA -> n-C16:1CoA), ER membrane
r_2183	s_2783[erm] + s_2791[erm] + s_2817[erm] + s_2818[erm] --> 2.0 s_2808[erm] + s_2820[erm] + s_2821[erm]	stearoyl-CoA desaturase (n-C18:0CoA -> n-C18:1CoA), ER membrane
r_2194	s_2785[erm] + s_2831[erm] + s_2832[erm] <=> s_2781[erm] + s_2833[erm] + s_2834[erm]	fatty-acid--CoA ligase (dodecanoate), ER membrane
r_2195	s_2785[erm] + s_2831[erm] + s_2835[erm] <=> s_2787[erm] + s_2833[erm] + s_2834[erm]	fatty-acid--CoA ligase (tetradecanoate), ER membrane
r_2196	s_2785[erm] + s_2831[erm] + s_2836[erm] <=> s_2789[erm] + s_2833[erm] + s_2834[erm]	fatty-acid--CoA ligase (hexadecanoate), ER membrane
r_2197	s_2785[erm] + s_2831[erm] + s_2837[erm] <=> s_2819[erm] + s_2833[erm] + s_2834[erm]	fatty-acid--CoA ligase (hexadecenoate), ER membrane
r_2198	s_2785[erm] + s_2831[erm] + s_2838[erm] <=> s_2791[erm] + s_2833[erm] + s_2834[erm]	fatty-acid--CoA ligase (octadecanoate), ER membrane
r_2199	s_2785[erm] + s_2831[erm] + s_2839[erm] <=> s_2821[erm] + s_2833[erm] + s_2834[erm]	fatty-acid--CoA ligase (octadecenoate), ER membrane
r_2200	s_0531[lp] + s_2840[lp] + s_2841[lp] <=> s_0635[lp] + s_2842[lp] + s_2843[lp]	fatty-acid--CoA ligase (dodecanoate), lipid particle
r_2201	s_0531[lp] + s_2840[lp] + s_2844[lp] <=> s_0635[lp] + s_2842[lp] + s_2845[lp]	fatty-acid--CoA ligase (tetradecanoate), lipid particle
r_2202	s_0531[lp] + s_2840[lp] + s_2846[lp] <=> s_0635[lp] + s_2842[lp] + s_2847[lp]	fatty-acid--CoA ligase (hexadecanoate), lipid particle
r_2203	s_0531[lp] + s_2840[lp] + s_2848[lp] <=> s_0635[lp] + s_2842[lp] + s_2849[lp]	fatty-acid--CoA ligase (hexadecenoate), lipid particle
r_2204	s_0531[lp] + s_2840[lp] + s_2850[lp] <=> s_0635[lp] + s_2842[lp] + s_2851[lp]	fatty-acid--CoA ligase (octadecanoate), lipid particle
r_2205	s_0531[lp] + s_2840[lp] + s_2852[lp] <=> s_0635[lp] + s_2842[lp] + s_2853[lp]	fatty-acid--CoA ligase (octadecenoate), lipid particle
r_2206	s_0439[p] + s_0534[p] + s_1298[p] <=> s_0426[p] + s_0638[p] + s_2854[p]	fatty-acid--CoA ligase (hexadecenoate), peroxisome
r_2207	s_0439[p] + s_0534[p] + s_1451[p] <=> s_0426[p] + s_0638[p] + s_1457[p]	fatty-acid--CoA ligase (octadecanoate), peroxisome
r_2208	s_0439[p] + s_0534[p] + s_2855[p] <=> s_0426[p] + s_0638[p] + s_1265[p]	fatty-acid--CoA ligase (octadecenoate), peroxisome
r_2209	s_2856[ce] + s_2857[ce] + s_2858[ce] <=> s_2859[ce] + s_2860[ce] + s_2861[ce]	fatty-acid--CoA ligase (arachidate), cell envelope
r_2210	s_2856[ce] + s_2857[ce] + s_2862[ce] <=> s_2859[ce] + s_2860[ce] + s_2863[ce]	fatty-acid--CoA ligase (behenate), cell envelope
r_2211	s_2856[ce] + s_2857[ce] + s_2864[ce] <=> s_2859[ce] + s_2860[ce] + s_2865[ce]	fatty-acid--CoA ligase (lignoceric acid), cell envelope
r_2212	s_2856[ce] + s_2857[ce] + s_2866[ce] <=> s_2859[ce] + s_2860[ce] + s_2867[ce]	fatty-acid--CoA ligase (cerotic acid), cell envelope
r_2213	s_2785[erm] + s_2831[erm] + s_2868[erm] <=> s_2795[erm] + s_2833[erm] + s_2834[erm]	fatty-acid--CoA ligase (behenate), ER membrane
r_2214	s_2785[erm] + s_2831[erm] + s_2869[erm] <=> s_2797[erm] + s_2833[erm] + s_2834[erm]	fatty-acid--CoA ligase (lignoceric acid), ER membrane
r_2215	s_2785[erm] + s_2831[erm] + s_2870[erm] <=> s_2816[erm] + s_2833[erm] + s_2834[erm]	fatty-acid--CoA ligase (cerotic acid), ER membrane
r_2216	s_0531[lp] + s_2840[lp] + s_2871[lp] <=> s_0635[lp] + s_2842[lp] + s_2872[lp]	fatty-acid--CoA ligase (behenate), lipid particle
r_2217	s_0531[lp] + s_2840[lp] + s_2873[lp] <=> s_0635[lp] + s_2842[lp] + s_2874[lp]	fatty-acid--CoA ligase (lignoceric acid), lipid particle
r_2218	s_0531[lp] + s_2840[lp] + s_2875[lp] <=> s_0635[lp] + s_2842[lp] + s_2876[lp]	fatty-acid--CoA ligase (cerotic acid), lipid particle
r_2248	s_0809[p] + s_1507[p] --> s_0042[p]	2-enoyl-CoA hydratase (3-hydroxydecanoyl-CoA)
r_2249	s_0809[p] + s_1510[p] --> s_0048[p]	2-enoyl-CoA hydratase (3-hydroxydodecanoyl-CoA)
r_2250	s_0809[p] + s_1519[p] --> s_0054[p]	2-enoyl-CoA hydratase (3-hydroxytetradecanoyl-CoA)
r_2251	s_0809[p] + s_0823[p] --> s_0051[p]	2-enoyl-CoA hydratase (3-hydroxyhexadecanoyl-CoA)
r_2252	s_0809[p] + s_1516[p] --> s_0229[p]	2-enoyl-CoA hydratase (3-hydroxyoctadecanoyl-CoA)
r_2253	s_0809[p] + s_1513[p] --> s_0045[p]	2-enoyl-CoA hydratase (3-hydroxyhexacosanoyl-CoA)
r_2254	s_0809[p] + s_2886[p] --> 4.0 s_0801[p] + s_2902[p]	2-enoyl-CoA hydratase (3-hydroxybutanoyl-CoA)
r_2255	s_0809[p] + s_2887[p] --> s_2903[p]	2-enoyl-CoA hydratase (3-hydroxyhexanoyl-CoA)
r_2256	4.0 s_0801[p] + s_0809[p] + s_2888[p] --> s_2904[p]	2-enoyl-CoA hydratase (3-hydroxyoctanoyl-CoA)
r_2257	s_0809[p] + s_2889[p] --> s_2905[p]	2-enoyl-CoA hydratase (3-hydroxyicosanoyl-CoA)
r_2258	s_0809[p] + s_2890[p] --> s_2906[p]	2-enoyl-CoA hydratase (3-hydroxydocosanoyl-CoA)
r_2259	s_0809[p] + s_2891[p] --> s_2907[p]	2-enoyl-CoA hydratase (3-hydroxytetracosanoyl-CoA)
r_2260	s_0809[p] + s_2892[p] --> s_2908[p]	2-enoyl-CoA hydratase (3-hydroxy-cis-hexadec-9-enoyl-CoA)
r_2261	s_0809[p] + s_2894[p] --> s_2909[p]	2-enoyl-CoA hydratase (3-hydroxy-cis-tetradec-7-enoyl-CoA)
r_2262	s_0809[p] + s_2896[p] --> s_2910[p]	2-enoyl-CoA hydratase (3-hydroxy-cis-dodec-5-enoyl-CoA)
r_2263	4.0 s_0801[p] + s_0809[p] + s_2897[p] --> s_2911[p]	2-enoyl-CoA hydratase (3-hydroxy-cis-octadec-9-enoyl-CoA)
r_2264	s_0809[p] + s_2899[p] --> s_2912[p]	2-enoyl-CoA hydratase (3-hydroxy-cis-hexadec-7-enoyl-CoA)
r_2265	s_0809[p] + s_2901[p] --> s_2913[p]	2-enoyl-CoA hydratase (3-hydroxy-cis-tetradec-5-enoyl-CoA)
r_2266	s_0042[p] + s_1202[p] --> s_0239[p] + s_0801[p] + s_1206[p]	3-hydroxyacyl-CoA dehydrogenase (3-oxodecanoyl-CoA)
r_2267	s_0048[p] + s_1202[p] --> s_0247[p] + s_0801[p] + s_1206[p]	3-hydroxyacyl-CoA dehydrogenase (3-oxododecanoyl-CoA)
r_2268	s_0051[p] + s_1202[p] --> s_0253[p] + s_0801[p] + s_1206[p]	3-hydroxyacyl-CoA dehydrogenase (3-oxohexadecanoyl-CoA)
r_2269	s_0229[p] + s_1202[p] --> s_0250[p] + s_0801[p] + s_1206[p]	3-hydroxyacyl-CoA dehydrogenase (3-oxooctadecanoyl-CoA)
r_2270	s_0045[p] + s_1202[p] --> s_0243[p] + s_0801[p] + s_1206[p]	3-hydroxyacyl-CoA dehydrogenase (3-oxohexacosanoyl-CoA)
r_2271	s_1202[p] + s_2902[p] --> s_0801[p] + s_1206[p] + s_2914[p]	3-hydroxyacyl-CoA dehydrogenase (3-oxobutanoyl-CoA)
r_2272	s_1202[p] + s_2903[p] --> s_0801[p] + s_1206[p] + s_2915[p]	3-hydroxyacyl-CoA dehydrogenase (3-oxohexanoyl-CoA)
r_2273	s_1202[p] + s_2904[p] --> s_0801[p] + s_1206[p] + s_2916[p]	3-hydroxyacyl-CoA dehydrogenase (3-oxooctanoyl-CoA)
r_2274	s_1202[p] + s_2905[p] --> s_0801[p] + s_1206[p] + s_2917[p]	3-hydroxyacyl-CoA dehydrogenase (3-oxoicosanoyl-CoA)
r_2275	s_1202[p] + s_2906[p] --> s_0801[p] + s_1206[p] + s_2918[p]	3-hydroxyacyl-CoA dehydrogenase (3-oxodocosanoyl-CoA)
r_2276	s_1202[p] + s_2907[p] --> s_0801[p] + s_1206[p] + s_2919[p]	3-hydroxyacyl-CoA dehydrogenase (3-oxotetracosanoyl-CoA)
r_2277	s_1202[p] + s_2908[p] --> s_0801[p] + s_1206[p] + s_2920[p]	3-hydroxyacyl-CoA dehydrogenase (3-oxo-cis-hexadec-9-enoyl-CoA)
r_2278	s_1202[p] + s_2909[p] --> s_0801[p] + s_1206[p] + s_2921[p]	3-hydroxyacyl-CoA dehydrogenase (3-oxo-cis-tetradec-7-enoyl-CoA)
r_2279	s_1202[p] + s_2910[p] --> s_0801[p] + s_1206[p] + s_2922[p]	3-hydroxyacyl-CoA dehydrogenase (3-oxo-cis-dodec-5-enoyl-CoA)
r_2280	s_1202[p] + s_2911[p] --> s_0801[p] + s_1206[p] + s_2923[p]	3-hydroxyacyl-CoA dehydrogenase (3-oxo-cis-octadec-9-enoyl-CoA)
r_2281	s_1202[p] + s_2912[p] --> s_0801[p] + s_1206[p] + s_2924[p]	3-hydroxyacyl-CoA dehydrogenase (3-oxo-cis-hexadec-7-enoyl-CoA)
r_2282	s_1202[p] + s_2913[p] --> s_0801[p] + s_1206[p] + s_2925[p]	3-hydroxyacyl-CoA dehydrogenase (3-oxo-cis-tetradec-5-enoyl-CoA)
r_2283	s_0534[p] + s_2914[p] --> 2.0 s_0378[p]	acetyl-CoA C-acyltransferase (acetyl-CoA)
r_2284	s_0534[p] + s_2915[p] --> s_0378[p] + s_2884[p]	acetyl-CoA C-acyltransferase (butanoyl-CoA)
r_2285	s_0534[p] + s_2916[p] --> s_0378[p] + s_2885[p]	acetyl-CoA C-acyltransferase (hexanoyl-CoA)
r_2286	s_0534[p] + s_2917[p] --> s_0378[p] + s_1457[p]	acetyl-CoA C-acyltransferase (stearoyl-CoA)
r_2287	s_0534[p] + s_2918[p] --> s_0378[p] + s_2879[p]	acetyl-CoA C-acyltransferase (icosanoyl-CoA)
r_2288	s_0534[p] + s_2919[p] --> s_0378[p] + s_2881[p]	acetyl-CoA C-acyltransferase (docosanoyl-CoA)
r_2289	s_0534[p] + s_2920[p] --> s_0378[p] + s_2893[p]	acetyl-CoA C-acyltransferase (cis-tetradec-7-enoyl-CoA)
r_2290	s_0534[p] + s_2921[p] --> s_0378[p] + s_2895[p]	acetyl-CoA C-acyltransferase (cis-dodec-5-enoyl-CoA)
r_2291	s_0534[p] + s_2922[p] --> s_0378[p] + s_2926[p]	acetyl-CoA C-acyltransferase (cis-dec-3-enoyl-CoA)
r_2292	s_0534[p] + s_2923[p] --> s_0378[p] + s_2898[p]	acetyl-CoA C-acyltransferase (cis-hexadec-7-enoyl-CoA)
r_2293	s_0534[p] + s_2924[p] --> s_0378[p] + s_2900[p]	acetyl-CoA C-acyltransferase (cis-tetradec-5-enoyl-CoA)
r_2294	s_0534[p] + s_2925[p] --> s_0378[p] + s_2927[p]	acetyl-CoA C-acyltransferase (cis-dodec-3-enoyl-CoA)
r_2303	s_0801[p] + s_1215[p] + s_2932[p] --> s_1211[p] + s_2929[p]	2,4-dienoyl-CoA reductase (trans-2,trans-4-dodecadienoyl-CoA)
r_2304	s_0801[p] + s_1215[p] + s_2933[p] --> s_1211[p] + s_2931[p]	2,4-dienoyl-CoA reductase (trans-2,trans-4-tetradecadienoyl-CoA)
r_2305	s_0516[c] + s_0803[c] <=> s_0940[c]	cis-aconitate(3-) to isocitrate
r_2308	2.0 s_2783[erm] + s_2789[erm] + s_2934[erm] --> s_2785[erm] + s_2935[erm]	glycerol-3-phosphate acyltransferase (16:0), ER membrane
r_2309	2.0 s_2783[erm] + s_2819[erm] + s_2934[erm] --> s_2785[erm] + s_2936[erm]	glycerol-3-phosphate acyltransferase (16:1), ER membrane
r_2310	2.0 s_2783[erm] + s_2791[erm] + s_2934[erm] --> s_2785[erm] + s_2937[erm]	glycerol-3-phosphate acyltransferase (18:0), ER membrane
r_2311	2.0 s_2783[erm] + s_2821[erm] + s_2934[erm] --> s_2785[erm] + s_2938[erm]	glycerol-3-phosphate acyltransferase (18:1), ER membrane
r_2312	2.0 s_2783[erm] + s_2789[erm] + s_2939[erm] --> s_2785[erm] + s_2940[erm]	dihydroxyacetone phosphate acyltransferase (16:0), ER membrane
r_2313	2.0 s_2783[erm] + s_2819[erm] + s_2939[erm] --> s_2785[erm] + s_2941[erm]	dihydroxyacetone phosphate acyltransferase (16:1), ER membrane
r_2314	2.0 s_2783[erm] + s_2791[erm] + s_2939[erm] --> s_2785[erm] + s_2942[erm]	dihydroxyacetone phosphate acyltransferase (18:0), ER membrane
r_2315	2.0 s_2783[erm] + s_2821[erm] + s_2939[erm] --> s_2785[erm] + s_2943[erm]	dihydroxyacetone phosphate acyltransferase (18:1), ER membrane
r_2316	s_0769[lp] + 2.0 s_2783[erm] + s_2847[lp] --> s_0531[lp] + s_2944[lp]	glycerol-3-phosphate acyltransferase (16:0), lipid particle
r_2317	s_0769[lp] + 2.0 s_2783[erm] + s_2849[lp] --> s_0531[lp] + s_2945[lp]	glycerol-3-phosphate acyltransferase (16:1), lipid particle
r_2318	s_0769[lp] + 2.0 s_2783[erm] + s_2851[lp] --> s_0531[lp] + s_2946[lp]	glycerol-3-phosphate acyltransferase (18:0), lipid particle
r_2319	s_0769[lp] + 2.0 s_2783[erm] + s_2853[lp] --> s_0531[lp] + s_2947[lp]	glycerol-3-phosphate acyltransferase (18:1), lipid particle
r_2320	s_0631[lp] + 2.0 s_0798[lp] + s_2847[lp] --> s_0531[lp] + s_2948[lp]	dihydroxyacetone phosphate acyltransferase (16:0), lipid particle
r_2321	s_0631[lp] + 2.0 s_0798[lp] + s_2849[lp] --> s_0531[lp] + s_2949[lp]	dihydroxyacetone phosphate acyltransferase (16:1), lipid particle
r_2322	s_0631[lp] + 2.0 s_0798[lp] + s_2851[lp] --> s_0531[lp] + s_2950[lp]	dihydroxyacetone phosphate acyltransferase (18:0), lipid particle
r_2323	s_0631[lp] + 2.0 s_0798[lp] + s_2853[lp] --> s_0531[lp] + s_2951[lp]	dihydroxyacetone phosphate acyltransferase (18:1), lipid particle
r_2332	s_2819[erm] + s_2935[erm] --> s_2785[erm] + s_2954[erm]	1-acyl-sn-glycerol-3-phosphate acyltransferase (1-16:0, 2-16:1), ER membrane
r_2333	s_2821[erm] + s_2935[erm] --> s_2785[erm] + s_2955[erm]	1-acyl-sn-glycerol-3-phosphate acyltransferase (1-16:0, 2-18:1), ER membrane
r_2334	s_2819[erm] + s_2936[erm] --> s_2785[erm] + s_2956[erm]	1-acyl-sn-glycerol-3-phosphate acyltransferase (1-16:1, 2-16:1), ER membrane
r_2335	s_2821[erm] + s_2936[erm] --> s_2785[erm] + s_2957[erm]	1-acyl-sn-glycerol-3-phosphate acyltransferase (1-16:1, 2-18:1), ER membrane
r_2336	s_2819[erm] + s_2937[erm] --> s_2785[erm] + s_2958[erm]	1-acyl-sn-glycerol-3-phosphate acyltransferase (1-18:0, 2-16:1), ER membrane
r_2337	s_2821[erm] + s_2937[erm] --> s_2785[erm] + s_2959[erm]	1-acyl-sn-glycerol-3-phosphate acyltransferase (1-18:0, 2-18:1), ER membrane
r_2338	s_2819[erm] + s_2938[erm] --> s_2785[erm] + s_2960[erm]	1-acyl-sn-glycerol-3-phosphate acyltransferase (1-18:1, 2-16:1), ER membrane
r_2339	s_2821[erm] + s_2938[erm] --> s_2785[erm] + s_2961[erm]	1-acyl-sn-glycerol-3-phosphate acyltransferase (1-18:1, 2-18:1), ER membrane
r_2340	s_2853[lp] + s_2944[lp] --> s_0531[lp] + s_2962[lp]	1-acyl-sn-glycerol-3-phosphate acyltransferase (1-16:0, 2-18:1), lipid particle
r_2341	s_2853[lp] + s_2945[lp] --> s_0531[lp] + s_2963[lp]	1-acyl-sn-glycerol-3-phosphate acyltransferase (1-16:1, 2-18:1), lipid particle
r_2342	s_2853[lp] + s_2946[lp] --> s_0531[lp] + s_2964[lp]	1-acyl-sn-glycerol-3-phosphate acyltransferase (1-18:0, 2-18:1), lipid particle
r_2343	s_2853[lp] + s_2947[lp] --> s_0531[lp] + s_2965[lp]	1-acyl-sn-glycerol-3-phosphate acyltransferase (1-18:1, 2-18:1), lipid particle
r_2344	s_2808[erm] + s_2954[erm] --> 2.0 s_2783[erm] + s_2966[erm] + s_2967[erm]	PA phosphatase (1-16:0, 2-16:1), ER membrane
r_2345	s_2808[erm] + s_2955[erm] --> 2.0 s_2783[erm] + s_2966[erm] + s_2968[erm]	PA phosphatase (1-16:0, 2-18:1), ER membrane
r_2346	s_2808[erm] + s_2956[erm] --> 2.0 s_2783[erm] + s_2966[erm] + s_2969[erm]	PA phosphatase (1-16:1, 2-16:1), ER membrane
r_2347	s_2808[erm] + s_2957[erm] --> 2.0 s_2783[erm] + s_2966[erm] + s_2970[erm]	PA phosphatase (1-16:1, 2-18:1), ER membrane
r_2348	s_2808[erm] + s_2958[erm] --> 2.0 s_2783[erm] + s_2966[erm] + s_2971[erm]	PA phosphatase (1-18:0, 2-16:1), ER membrane
r_2349	s_2808[erm] + s_2959[erm] --> 2.0 s_2783[erm] + s_2966[erm] + s_2972[erm]	PA phosphatase (1-18:0, 2-18:1), ER membrane
r_2350	s_2808[erm] + s_2960[erm] --> 2.0 s_2783[erm] + s_2966[erm] + s_2973[erm]	PA phosphatase (1-18:1, 2-16:1), ER membrane
r_2351	s_2808[erm] + s_2961[erm] --> 2.0 s_2783[erm] + s_2966[erm] + s_2974[erm]	PA phosphatase (1-18:1, 2-18:1), ER membrane
r_2368	s_2789[erm] + s_2967[erm] --> s_2785[erm] + s_3011[erm]	diacylglycerol acyltransferase (1-16:0, 2-16:1, 3-16:0), ER membrane
r_2369	s_2789[erm] + s_2968[erm] --> s_2785[erm] + s_3012[erm]	diacylglycerol acyltransferase (1-16:0, 2-18:1, 3-16:0), ER membrane
r_2370	s_2789[erm] + s_2969[erm] --> s_2785[erm] + s_3013[erm]	diacylglycerol acyltransferase (1-16:1, 2-16:1, 3-16:0), ER membrane
r_2371	s_2789[erm] + s_2970[erm] --> s_2785[erm] + s_3014[erm]	diacylglycerol acyltransferase (1-16:1, 2-18:1, 3-16:0), ER membrane
r_2372	s_2789[erm] + s_2971[erm] --> s_2785[erm] + s_3015[erm]	diacylglycerol acyltransferase (1-18:0, 2-16:1, 3-16:0), ER membrane
r_2373	s_2789[erm] + s_2972[erm] --> s_2785[erm] + s_3016[erm]	diacylglycerol acyltransferase (1-18:0, 2-18:1, 3-16:0), ER membrane
r_2374	s_2789[erm] + s_2973[erm] --> s_2785[erm] + s_3017[erm]	diacylglycerol acyltransferase (1-18:1, 2-16:1, 3-16:0), ER membrane
r_2375	s_2789[erm] + s_2974[erm] --> s_2785[erm] + s_3018[erm]	diacylglycerol acyltransferase (1-18:1, 2-18:1, 3-16:0), ER membrane
r_2376	s_2819[erm] + s_2967[erm] --> s_2785[erm] + s_3019[erm]	diacylglycerol acyltransferase (1-16:0, 2-16:1, 3-16:1), ER membrane
r_2377	s_2819[erm] + s_2968[erm] --> s_2785[erm] + s_3020[erm]	diacylglycerol acyltransferase (1-16:0, 2-18:1, 3-16:1), ER membrane
r_2378	s_2819[erm] + s_2969[erm] --> s_2785[erm] + s_3021[erm]	diacylglycerol acyltransferase (1-16:1, 2-16:1, 3-16:1), ER membrane
r_2379	s_2819[erm] + s_2970[erm] --> s_2785[erm] + s_3022[erm]	diacylglycerol acyltransferase (1-16:1, 2-18:1, 3-16:1), ER membrane
r_2380	s_2819[erm] + s_2971[erm] --> s_2785[erm] + s_3023[erm]	diacylglycerol acyltransferase (1-18:0, 2-16:1, 3-16:1), ER membrane
r_2381	s_2819[erm] + s_2972[erm] --> s_2785[erm] + s_3024[erm]	diacylglycerol acyltransferase (1-18:0, 2-18:1, 3-16:1), ER membrane
r_2382	s_2819[erm] + s_2973[erm] --> s_2785[erm] + s_3025[erm]	diacylglycerol acyltransferase (1-18:1, 2-16:1, 3-16:1), ER membrane
r_2383	s_2819[erm] + s_2974[erm] --> s_2785[erm] + s_3026[erm]	diacylglycerol acyltransferase (1-18:1, 2-18:1, 3-16:1), ER membrane
r_2384	s_2791[erm] + s_2967[erm] --> s_2785[erm] + s_3027[erm]	diacylglycerol acyltransferase (1-16:0, 2-16:1, 3-18:0), ER membrane
r_2385	s_2791[erm] + s_2968[erm] --> s_2785[erm] + s_3028[erm]	diacylglycerol acyltransferase (1-16:0, 2-18:1, 3-18:0), ER membrane
r_2386	s_2791[erm] + s_2969[erm] --> s_2785[erm] + s_3029[erm]	diacylglycerol acyltransferase (1-16:1, 2-16:1, 3-18:0), ER membrane
r_2387	s_2791[erm] + s_2970[erm] --> s_2785[erm] + s_3030[erm]	diacylglycerol acyltransferase (1-16:1, 2-18:1, 3-18:0), ER membrane
r_2388	s_2791[erm] + s_2971[erm] --> s_2785[erm] + s_3031[erm]	diacylglycerol acyltransferase (1-18:0, 2-16:1, 3-18:0), ER membrane
r_2389	s_2791[erm] + s_2972[erm] --> s_2785[erm] + s_3032[erm]	diacylglycerol acyltransferase (1-18:0, 2-18:1, 3-18:0), ER membrane
r_2390	s_2791[erm] + s_2973[erm] --> s_2785[erm] + s_3033[erm]	diacylglycerol acyltransferase (1-18:1, 2-16:1, 3-18:0), ER membrane
r_2391	s_2791[erm] + s_2974[erm] --> s_2785[erm] + s_3034[erm]	diacylglycerol acyltransferase (1-18:1, 2-18:1, 3-18:0), ER membrane
r_2392	s_2821[erm] + s_2967[erm] --> s_2785[erm] + s_3035[erm]	diacylglycerol acyltransferase (1-16:0, 2-16:1, 3-18:1), ER membrane
r_2393	s_2821[erm] + s_2968[erm] --> s_2785[erm] + s_3036[erm]	diacylglycerol acyltransferase (1-16:0, 2-18:1, 3-18:1), ER membrane
r_2394	s_2821[erm] + s_2969[erm] --> s_2785[erm] + s_3037[erm]	diacylglycerol acyltransferase (1-16:1, 2-16:1, 3-18:1), ER membrane
r_2395	s_2821[erm] + s_2970[erm] --> s_2785[erm] + s_3038[erm]	diacylglycerol acyltransferase (1-16:1, 2-18:1, 3-18:1), ER membrane
r_2396	s_2821[erm] + s_2971[erm] --> s_2785[erm] + s_3039[erm]	diacylglycerol acyltransferase (1-18:0, 2-16:1, 3-18:1), ER membrane
r_2397	s_2821[erm] + s_2972[erm] --> s_2785[erm] + s_3040[erm]	diacylglycerol acyltransferase (1-18:0, 2-18:1, 3-18:1), ER membrane
r_2398	s_2821[erm] + s_2973[erm] --> s_2785[erm] + s_3041[erm]	diacylglycerol acyltransferase (1-18:1, 2-16:1, 3-18:1), ER membrane
r_2399	s_2821[erm] + s_2974[erm] --> s_2785[erm] + s_3042[erm]	diacylglycerol acyltransferase (1-18:1, 2-18:1, 3-18:1), ER membrane
r_2400	s_2847[lp] + s_3043[lp] --> s_0531[lp] + s_3044[lp]	diacylglycerol acyltransferase (1-16:0, 2-16:1, 3-16:0), lipid particle
r_2401	s_2847[lp] + s_3045[lp] --> s_0531[lp] + s_3046[lp]	diacylglycerol acyltransferase (1-16:0, 2-18:1, 3-16:0), lipid particle
r_2402	s_2847[lp] + s_3047[lp] --> s_0531[lp] + s_3048[lp]	diacylglycerol acyltransferase (1-16:1, 2-16:1, 3-16:0), lipid particle
r_2403	s_2847[lp] + s_3049[lp] --> s_0531[lp] + s_3050[lp]	diacylglycerol acyltransferase (1-16:1, 2-18:1, 3-16:0), lipid particle
r_2404	s_2847[lp] + s_3051[lp] --> s_0531[lp] + s_3052[lp]	diacylglycerol acyltransferase (1-18:0, 2-16:1, 3-16:0), lipid particle
r_2405	s_2847[lp] + s_3053[lp] --> s_0531[lp] + s_3054[lp]	diacylglycerol acyltransferase (1-18:0, 2-18:1, 3-16:0), lipid particle
r_2406	s_2847[lp] + s_3055[lp] --> s_0531[lp] + s_3056[lp]	diacylglycerol acyltransferase (1-18:1, 2-16:1, 3-16:0), lipid particle
r_2407	s_2847[lp] + s_3057[lp] --> s_0531[lp] + s_3058[lp]	diacylglycerol acyltransferase (1-18:1, 2-18:1, 3-16:0), lipid particle
r_2408	s_2849[lp] + s_3043[lp] --> s_0531[lp] + s_3059[lp]	diacylglycerol acyltransferase (1-16:0, 2-16:1, 3-16:1), lipid particle
r_2409	s_2849[lp] + s_3045[lp] --> s_0531[lp] + s_3060[lp]	diacylglycerol acyltransferase (1-16:0, 2-18:1, 3-16:1), lipid particle
r_2410	s_2849[lp] + s_3047[lp] --> s_0531[lp] + s_3061[lp]	diacylglycerol acyltransferase (1-16:1, 2-16:1, 3-16:1), lipid particle
r_2411	s_2849[lp] + s_3049[lp] --> s_0531[lp] + s_3062[lp]	diacylglycerol acyltransferase (1-16:1, 2-18:1, 3-16:1), lipid particle
r_2412	s_2849[lp] + s_3051[lp] --> s_0531[lp] + s_3063[lp]	diacylglycerol acyltransferase (1-18:0, 2-16:1, 3-16:1), lipid particle
r_2413	s_2849[lp] + s_3053[lp] --> s_0531[lp] + s_3064[lp]	diacylglycerol acyltransferase (1-18:0, 2-18:1, 3-16:1), lipid particle
r_2414	s_2849[lp] + s_3055[lp] --> s_0531[lp] + s_3065[lp]	diacylglycerol acyltransferase (1-18:1, 2-16:1, 3-16:1), lipid particle
r_2415	s_2849[lp] + s_3057[lp] --> s_0531[lp] + s_3066[lp]	diacylglycerol acyltransferase (1-18:1, 2-18:1, 3-16:1), lipid particle
r_2416	s_2851[lp] + s_3043[lp] --> s_0531[lp] + s_3067[lp]	diacylglycerol acyltransferase (1-16:0, 2-16:1, 3-18:0), lipid particle
r_2417	s_2851[lp] + s_3045[lp] --> s_0531[lp] + s_3068[lp]	diacylglycerol acyltransferase (1-16:0, 2-18:1, 3-18:0), lipid particle
r_2418	s_2851[lp] + s_3047[lp] --> s_0531[lp] + s_3069[lp]	diacylglycerol acyltransferase (1-16:1, 2-16:1, 3-18:0), lipid particle
r_2419	s_2851[lp] + s_3049[lp] --> s_0531[lp] + s_3070[lp]	diacylglycerol acyltransferase (1-16:1, 2-18:1, 3-18:0), lipid particle
r_2420	s_2851[lp] + s_3051[lp] --> s_0531[lp] + s_3071[lp]	diacylglycerol acyltransferase (1-18:0, 2-16:1, 3-18:0), lipid particle
r_2421	s_2851[lp] + s_3053[lp] --> s_0531[lp] + s_3072[lp]	diacylglycerol acyltransferase (1-18:0, 2-18:1, 3-18:0), lipid particle
r_2422	s_2851[lp] + s_3055[lp] --> s_0531[lp] + s_3073[lp]	diacylglycerol acyltransferase (1-18:1, 2-16:1, 3-18:0), lipid particle
r_2423	s_2851[lp] + s_3057[lp] --> s_0531[lp] + s_3074[lp]	diacylglycerol acyltransferase (1-18:1, 2-18:1, 3-18:0), lipid particle
r_2424	s_2853[lp] + s_3043[lp] --> s_0531[lp] + s_3075[lp]	diacylglycerol acyltransferase (1-16:0, 2-16:1, 3-18:1), lipid particle
r_2425	s_2853[lp] + s_3045[lp] --> s_0531[lp] + s_3076[lp]	diacylglycerol acyltransferase (1-16:0, 2-18:1, 3-18:1), lipid particle
r_2426	s_2853[lp] + s_3047[lp] --> s_0531[lp] + s_3077[lp]	diacylglycerol acyltransferase (1-16:1, 2-16:1, 3-18:1), lipid particle
r_2427	s_2853[lp] + s_3049[lp] --> s_0531[lp] + s_3078[lp]	diacylglycerol acyltransferase (1-16:1, 2-18:1, 3-18:1), lipid particle
r_2428	s_2853[lp] + s_3051[lp] --> s_0531[lp] + s_3079[lp]	diacylglycerol acyltransferase (1-18:0, 2-16:1, 3-18:1), lipid particle
r_2429	s_2853[lp] + s_3053[lp] --> s_0531[lp] + s_3080[lp]	diacylglycerol acyltransferase (1-18:0, 2-18:1, 3-18:1), lipid particle
r_2430	s_2853[lp] + s_3055[lp] --> s_0531[lp] + s_3081[lp]	diacylglycerol acyltransferase (1-18:1, 2-16:1, 3-18:1), lipid particle
r_2431	s_2853[lp] + s_3057[lp] --> s_0531[lp] + s_3082[lp]	diacylglycerol acyltransferase (1-18:1, 2-18:1, 3-18:1), lipid particle
r_2432	s_2783[erm] + s_2954[erm] + s_3083[erm] <=> s_2834[erm] + s_3084[erm]	CDP-diacylglycerol synthase (1-16:0, 2-16:1), ER membrane
r_2433	s_2783[erm] + s_2956[erm] + s_3083[erm] <=> s_2834[erm] + s_3085[erm]	CDP-diacylglycerol synthase (1-16:1, 2-16:1), ER membrane
r_2434	s_2783[erm] + s_2958[erm] + s_3083[erm] <=> s_2834[erm] + s_3086[erm]	CDP-diacylglycerol synthase (1-18:0, 2-16:1), ER membrane
r_2435	s_2783[erm] + s_2960[erm] + s_3083[erm] <=> s_2834[erm] + s_3087[erm]	CDP-diacylglycerol synthase (1-18:1, 2-16:1), ER membrane
r_2436	s_2783[erm] + s_2955[erm] + s_3083[erm] <=> s_2834[erm] + s_3088[erm]	CDP-diacylglycerol synthase (1-16:0, 2-18:1), ER membrane
r_2437	s_2783[erm] + s_2957[erm] + s_3083[erm] <=> s_2834[erm] + s_3089[erm]	CDP-diacylglycerol synthase (1-16:1, 2-18:1), ER membrane
r_2438	s_2783[erm] + s_2959[erm] + s_3083[erm] <=> s_2834[erm] + s_3090[erm]	CDP-diacylglycerol synthase (1-18:0, 2-18:1), ER membrane
r_2439	s_2783[erm] + s_2961[erm] + s_3083[erm] <=> s_2834[erm] + s_3091[erm]	CDP-diacylglycerol synthase (1-18:1, 2-18:1), ER membrane
r_2440	s_3092[mm] + s_3093[mm] + s_3094[mm] <=> s_3095[mm] + s_3096[mm]	CDP-diacylglycerol synthase (1-16:0, 2-16:1), mitochondrial membrane
r_2441	s_3093[mm] + s_3094[mm] + s_3097[mm] <=> s_3095[mm] + s_3098[mm]	CDP-diacylglycerol synthase (1-16:1, 2-16:1), mitochondrial membrane
r_2442	s_3093[mm] + s_3094[mm] + s_3099[mm] <=> s_3095[mm] + s_3100[mm]	CDP-diacylglycerol synthase (1-18:0, 2-16:1), mitochondrial membrane
r_2443	s_3093[mm] + s_3094[mm] + s_3101[mm] <=> s_3095[mm] + s_3102[mm]	CDP-diacylglycerol synthase (1-18:1, 2-16:1), mitochondrial membrane
r_2444	s_3093[mm] + s_3094[mm] + s_3103[mm] <=> s_3095[mm] + s_3104[mm]	CDP-diacylglycerol synthase (1-16:0, 2-18:1), mitochondrial membrane
r_2445	s_3093[mm] + s_3094[mm] + s_3105[mm] <=> s_3095[mm] + s_3106[mm]	CDP-diacylglycerol synthase (1-16:1, 2-18:1), mitochondrial membrane
r_2462	s_2791[erm] + s_3126[erm] <=> s_2785[erm] + s_3120[erm]	lysoPI acyltransferase (1-18:0, 2-16:1), ER membrane
r_2463	s_2791[erm] + s_3127[erm] <=> s_2785[erm] + s_3124[erm]	lysoPI acyltransferase (1-18:0, 2-18:1), ER membrane
r_2464	s_3128[mm] --> s_3129[mm] + s_3130[mm]	PS decarboxylase (1-16:0, 2-16:1), mitochondrial membrane
r_2465	s_3131[mm] --> s_3129[mm] + s_3132[mm]	PS decarboxylase (1-16:1, 2-16:1), mitochondrial membrane
r_2466	s_3133[mm] --> s_3129[mm] + s_3134[mm]	PS decarboxylase (1-18:0, 2-16:1), mitochondrial membrane
r_2467	s_3135[mm] --> s_3129[mm] + s_3136[mm]	PS decarboxylase (1-18:1, 2-16:1), mitochondrial membrane
r_2468	s_3137[mm] --> s_3129[mm] + s_3138[mm]	PS decarboxylase (1-16:0, 2-18:1), mitochondrial membrane
r_2469	s_3139[mm] --> s_3129[mm] + s_3140[mm]	PS decarboxylase (1-16:1, 2-18:1), mitochondrial membrane
r_2470	s_3141[mm] --> s_3129[mm] + s_3142[mm]	PS decarboxylase (1-18:0, 2-18:1), mitochondrial membrane
r_2471	s_3143[mm] --> s_3129[mm] + s_3144[mm]	PS decarboxylase (1-18:1, 2-18:1), mitochondrial membrane
r_2472	s_3145[gm] --> s_3147[gm] + s_3148[gm]	PS decarboxylase (1-16:0, 2-16:1), Golgi membrane
r_2473	s_3149[gm] --> s_3147[gm] + s_3150[gm]	PS decarboxylase (1-16:1, 2-16:1), Golgi membrane
r_2474	s_3151[gm] --> s_3147[gm] + s_3152[gm]	PS decarboxylase (1-18:0, 2-16:1), Golgi membrane
r_2475	s_3153[gm] --> s_3147[gm] + s_3154[gm]	PS decarboxylase (1-18:1, 2-16:1), Golgi membrane
r_2476	s_3155[gm] --> s_3147[gm] + s_3156[gm]	PS decarboxylase (1-16:0, 2-18:1), Golgi membrane
r_2477	s_3157[gm] --> s_3147[gm] + s_3158[gm]	PS decarboxylase (1-16:1, 2-18:1), Golgi membrane
r_2478	s_3159[gm] --> s_3147[gm] + s_3160[gm]	PS decarboxylase (1-18:0, 2-18:1), Golgi membrane
r_2479	s_3161[gm] --> s_3147[gm] + s_3162[gm]	PS decarboxylase (1-18:1, 2-18:1), Golgi membrane
r_2480	s_3163[vm] --> s_3165[vm] + s_3166[vm]	PS decarboxylase (1-16:0, 2-16:1), vacuolar membrane
r_2481	s_3167[vm] --> s_3165[vm] + s_3168[vm]	PS decarboxylase (1-16:1, 2-16:1), vacuolar membrane
r_2482	s_3169[vm] --> s_3165[vm] + s_3170[vm]	PS decarboxylase (1-18:0, 2-16:1), vacuolar membrane
r_2483	s_3171[vm] --> s_3165[vm] + s_3172[vm]	PS decarboxylase (1-18:1, 2-16:1), vacuolar membrane
r_2484	s_3173[vm] --> s_3165[vm] + s_3174[vm]	PS decarboxylase (1-16:0, 2-18:1), vacuolar membrane
r_2485	s_3175[vm] --> s_3165[vm] + s_3176[vm]	PS decarboxylase (1-16:1, 2-18:1), vacuolar membrane
r_2486	s_3177[vm] --> s_3165[vm] + s_3178[vm]	PS decarboxylase (1-18:0, 2-18:1), vacuolar membrane
r_2487	s_3179[vm] --> s_3165[vm] + s_3180[vm]	PS decarboxylase (1-18:1, 2-18:1), vacuolar membrane
r_2512	s_2783[erm] + s_2967[erm] + s_3083[erm] --> s_2954[erm] + s_3215[erm]	DAG kinase (1-16:0, 2-16:1), ER membrane
r_2513	s_2783[erm] + s_2969[erm] + s_3083[erm] --> s_2956[erm] + s_3215[erm]	DAG kinase (1-16:1, 2-16:1), ER membrane
r_2514	s_2783[erm] + s_2971[erm] + s_3083[erm] --> s_2958[erm] + s_3215[erm]	DAG kinase (1-18:0, 2-16:1), ER membrane
r_2515	s_2783[erm] + s_2973[erm] + s_3083[erm] --> s_2960[erm] + s_3215[erm]	DAG kinase (1-18:1, 2-16:1), ER membrane
r_2516	s_2783[erm] + s_2968[erm] + s_3083[erm] --> s_2955[erm] + s_3215[erm]	DAG kinase (1-16:0, 2-18:1), ER membrane
r_2517	s_2783[erm] + s_2970[erm] + s_3083[erm] --> s_2957[erm] + s_3215[erm]	DAG kinase (1-16:1, 2-18:1), ER membrane
r_2518	s_2783[erm] + s_2972[erm] + s_3083[erm] --> s_2959[erm] + s_3215[erm]	DAG kinase (1-18:0, 2-18:1), ER membrane
r_2519	s_2783[erm] + s_2974[erm] + s_3083[erm] --> s_2961[erm] + s_3215[erm]	DAG kinase (1-18:1, 2-18:1), ER membrane
r_2536	s_3096[mm] + s_3218[mm] --> s_3219[mm] + s_3220[mm]	phosphatidylglycerolphosphate synthase (1-16:0, 2-16:1), mitochondrial membrane
r_2537	s_3098[mm] + s_3218[mm] --> s_3219[mm] + s_3221[mm]	phosphatidylglycerolphosphate synthase (1-16:1, 2-16:1), mitochondrial membrane
r_2538	s_3100[mm] + s_3218[mm] --> s_3219[mm] + s_3222[mm]	phosphatidylglycerolphosphate synthase (1-18:0, 2-16:1), mitochondrial membrane
r_2539	s_3102[mm] + s_3218[mm] --> s_3219[mm] + s_3223[mm]	phosphatidylglycerolphosphate synthase (1-18:1, 2-16:1), mitochondrial membrane
r_2540	s_3104[mm] + s_3218[mm] --> s_3219[mm] + s_3224[mm]	phosphatidylglycerolphosphate synthase (1-16:0, 2-18:1), mitochondrial membrane
r_2541	s_3106[mm] + s_3218[mm] --> s_3219[mm] + s_3225[mm]	phosphatidylglycerolphosphate synthase (1-16:1, 2-18:1), mitochondrial membrane
r_2542	s_3220[mm] + s_3226[mm] --> 2.0 s_3094[mm] + s_3227[mm] + s_3228[mm]	PGP phosphatase (1-16:0, 2-16:1), mitochondrial membrane
r_2543	s_3221[mm] + s_3226[mm] --> 2.0 s_3094[mm] + s_3228[mm] + s_3229[mm]	PGP phosphatase (1-16:1, 2-16:1), mitochondrial membrane
r_2544	s_3222[mm] + s_3226[mm] --> 2.0 s_3094[mm] + s_3228[mm] + s_3230[mm]	PGP phosphatase (1-18:0, 2-16:1), mitochondrial membrane
r_2545	s_3223[mm] + s_3226[mm] --> 2.0 s_3094[mm] + s_3228[mm] + s_3231[mm]	PGP phosphatase (1-18:1, 2-16:1), mitochondrial membrane
r_2546	s_3224[mm] + s_3226[mm] --> 2.0 s_3094[mm] + s_3228[mm] + s_3232[mm]	PGP phosphatase (1-16:0, 2-18:1), mitochondrial membrane
r_2547	s_3225[mm] + s_3226[mm] --> 2.0 s_3094[mm] + s_3228[mm] + s_3233[mm]	PGP phosphatase (1-16:1, 2-18:1), mitochondrial membrane
r_2548	s_3096[mm] + s_3227[mm] --> 2.0 s_3094[mm] + s_3219[mm] + s_3234[mm]	CL synthase (1-16:0, 2-16:1, 3-16:0, 4-16:1), mitochondrial membrane
r_2549	s_3096[mm] + s_3229[mm] --> 2.0 s_3094[mm] + s_3219[mm] + s_3235[mm]	CL synthase (1-16:0, 2-16:1, 3-16:1, 4-16:1), mitochondrial membrane
r_2550	s_3096[mm] + s_3230[mm] --> 2.0 s_3094[mm] + s_3219[mm] + s_3236[mm]	CL synthase (1-16:0, 2-16:1, 3-18:0, 4-16:1), mitochondrial membrane
r_2551	s_3096[mm] + s_3231[mm] --> 2.0 s_3094[mm] + s_3219[mm] + s_3237[mm]	CL synthase (1-16:0, 2-16:1, 3-18:1, 4-16:1), mitochondrial membrane
r_2552	s_3096[mm] + s_3232[mm] --> 2.0 s_3094[mm] + s_3219[mm] + s_3238[mm]	CL synthase (1-16:0, 2-16:1, 3-16:0, 4-18:1), mitochondrial membrane
r_2553	s_3096[mm] + s_3233[mm] --> 2.0 s_3094[mm] + s_3219[mm] + s_3239[mm]	CL synthase (1-16:0, 2-16:1, 3-16:1, 4-18:1), mitochondrial membrane
r_2554	s_3098[mm] + s_3227[mm] --> 2.0 s_3094[mm] + s_3219[mm] + s_3240[mm]	CL synthase (1-16:1, 2-16:1, 3-16:0, 4-16:1), mitochondrial membrane
r_2555	s_3098[mm] + s_3229[mm] --> 2.0 s_3094[mm] + s_3219[mm] + s_3241[mm]	CL synthase (1-16:1, 2-16:1, 3-16:1, 4-16:1), mitochondrial membrane
r_2556	s_3098[mm] + s_3230[mm] --> 2.0 s_3094[mm] + s_3219[mm] + s_3242[mm]	CL synthase (1-16:1, 2-16:1, 3-18:0, 4-16:1), mitochondrial membrane
r_2557	s_3098[mm] + s_3231[mm] --> 2.0 s_3094[mm] + s_3219[mm] + s_3243[mm]	CL synthase (1-16:1, 2-16:1, 3-18:1, 4-16:1), mitochondrial membrane
r_2558	s_3098[mm] + s_3232[mm] --> 2.0 s_3094[mm] + s_3219[mm] + s_3244[mm]	CL synthase (1-16:1, 2-16:1, 3-16:0, 4-18:1), mitochondrial membrane
r_2559	s_3098[mm] + s_3233[mm] --> 2.0 s_3094[mm] + s_3219[mm] + s_3245[mm]	CL synthase (1-16:1, 2-16:1, 3-16:1, 4-18:1), mitochondrial membrane
r_2560	s_3100[mm] + s_3227[mm] --> 2.0 s_3094[mm] + s_3219[mm] + s_3246[mm]	CL synthase (1-18:0, 2-16:1, 3-16:0, 4-16:1), mitochondrial membrane
r_2561	s_3100[mm] + s_3229[mm] --> 2.0 s_3094[mm] + s_3219[mm] + s_3247[mm]	CL synthase (1-18:0, 2-16:1, 3-16:1, 4-16:1), mitochondrial membrane
r_2562	s_3100[mm] + s_3230[mm] --> 2.0 s_3094[mm] + s_3219[mm] + s_3248[mm]	CL synthase (1-18:0, 2-16:1, 3-18:0, 4-16:1), mitochondrial membrane
r_2563	s_3100[mm] + s_3231[mm] --> 2.0 s_3094[mm] + s_3219[mm] + s_3249[mm]	CL synthase (1-18:0, 2-16:1, 3-18:1, 4-16:1), mitochondrial membrane
r_2564	s_3100[mm] + s_3232[mm] --> 2.0 s_3094[mm] + s_3219[mm] + s_3250[mm]	CL synthase (1-18:0, 2-16:1, 3-16:0, 4-18:1), mitochondrial membrane
r_2565	s_3100[mm] + s_3233[mm] --> 2.0 s_3094[mm] + s_3219[mm] + s_3251[mm]	CL synthase (1-18:0, 2-16:1, 3-16:1, 4-18:1), mitochondrial membrane
r_2566	s_3102[mm] + s_3227[mm] --> 2.0 s_3094[mm] + s_3219[mm] + s_3252[mm]	CL synthase (1-18:1, 2-16:1, 3-16:0, 4-16:1), mitochondrial membrane
r_2567	s_3102[mm] + s_3229[mm] --> 2.0 s_3094[mm] + s_3219[mm] + s_3253[mm]	CL synthase (1-18:1, 2-16:1, 3-16:1, 4-16:1), mitochondrial membrane
r_2568	s_3102[mm] + s_3230[mm] --> 2.0 s_3094[mm] + s_3219[mm] + s_3254[mm]	CL synthase (1-18:1, 2-16:1, 3-18:0, 4-16:1), mitochondrial membrane
r_2569	s_3102[mm] + s_3231[mm] --> 2.0 s_3094[mm] + s_3219[mm] + s_3255[mm]	CL synthase (1-18:1, 2-16:1, 3-18:1, 4-16:1), mitochondrial membrane
r_2570	s_3102[mm] + s_3232[mm] --> 2.0 s_3094[mm] + s_3219[mm] + s_3256[mm]	CL synthase (1-18:1, 2-16:1, 3-16:0, 4-18:1), mitochondrial membrane
r_2571	s_3102[mm] + s_3233[mm] --> 2.0 s_3094[mm] + s_3219[mm] + s_3257[mm]	CL synthase (1-18:1, 2-16:1, 3-16:1, 4-18:1), mitochondrial membrane
r_2572	s_3104[mm] + s_3227[mm] --> 2.0 s_3094[mm] + s_3219[mm] + s_3258[mm]	CL synthase (1-16:0, 2-18:1, 3-16:0, 4-16:1), mitochondrial membrane
r_2573	s_3104[mm] + s_3229[mm] --> 2.0 s_3094[mm] + s_3219[mm] + s_3259[mm]	CL synthase (1-16:0, 2-18:1, 3-16:1, 4-16:1), mitochondrial membrane
r_2574	s_3104[mm] + s_3230[mm] --> 2.0 s_3094[mm] + s_3219[mm] + s_3260[mm]	CL synthase (1-16:0, 2-18:1, 3-18:0, 4-16:1), mitochondrial membrane
r_2575	s_3104[mm] + s_3231[mm] --> 2.0 s_3094[mm] + s_3219[mm] + s_3261[mm]	CL synthase (1-16:0, 2-18:1, 3-18:1, 4-16:1), mitochondrial membrane
r_2576	s_3104[mm] + s_3232[mm] --> 2.0 s_3094[mm] + s_3219[mm] + s_3262[mm]	CL synthase (1-16:0, 2-18:1, 3-16:0, 4-18:1), mitochondrial membrane
r_2577	s_3104[mm] + s_3233[mm] --> 2.0 s_3094[mm] + s_3219[mm] + s_3263[mm]	CL synthase (1-16:0, 2-18:1, 3-16:1, 4-18:1), mitochondrial membrane
r_2578	s_3106[mm] + s_3227[mm] --> 2.0 s_3094[mm] + s_3219[mm] + s_3264[mm]	CL synthase (1-16:1, 2-18:1, 3-16:0, 4-16:1), mitochondrial membrane
r_2579	s_3106[mm] + s_3229[mm] --> 2.0 s_3094[mm] + s_3219[mm] + s_3265[mm]	CL synthase (1-16:1, 2-18:1, 3-16:1, 4-16:1), mitochondrial membrane
r_2580	s_3106[mm] + s_3230[mm] --> 2.0 s_3094[mm] + s_3219[mm] + s_3266[mm]	CL synthase (1-16:1, 2-18:1, 3-18:0, 4-16:1), mitochondrial membrane
r_2581	s_3106[mm] + s_3231[mm] --> 2.0 s_3094[mm] + s_3219[mm] + s_3267[mm]	CL synthase (1-16:1, 2-18:1, 3-18:1, 4-16:1), mitochondrial membrane
r_2582	s_3106[mm] + s_3232[mm] --> 2.0 s_3094[mm] + s_3219[mm] + s_3268[mm]	CL synthase (1-16:1, 2-18:1, 3-16:0, 4-18:1), mitochondrial membrane
r_2583	s_3106[mm] + s_3233[mm] --> 2.0 s_3094[mm] + s_3219[mm] + s_3269[mm]	CL synthase (1-16:1, 2-18:1, 3-16:1, 4-18:1), mitochondrial membrane
r_2820	s_0793[ce] + s_2856[ce] + s_3323[ce] --> s_3324[ce] + s_3325[ce]	phosphatidylinositol 4-kinase (1-16:0, 2-16:1), cell envelope
r_2821	s_0793[ce] + s_2856[ce] + s_3326[ce] --> s_3324[ce] + s_3327[ce]	phosphatidylinositol 4-kinase (1-16:1, 2-16:1), cell envelope
r_2822	s_0793[ce] + s_2856[ce] + s_3328[ce] --> s_3324[ce] + s_3329[ce]	phosphatidylinositol 4-kinase (1-18:0, 2-16:1), cell envelope
r_2823	s_0793[ce] + s_2856[ce] + s_3330[ce] --> s_3324[ce] + s_3331[ce]	phosphatidylinositol 4-kinase (1-18:1, 2-16:1), cell envelope
r_2824	s_0793[ce] + s_2856[ce] + s_3332[ce] --> s_3324[ce] + s_3333[ce]	phosphatidylinositol 4-kinase (1-16:0, 2-18:1), cell envelope
r_2825	s_0793[ce] + s_2856[ce] + s_3334[ce] --> s_3324[ce] + s_3335[ce]	phosphatidylinositol 4-kinase (1-16:1, 2-18:1), cell envelope
r_2826	s_0793[ce] + s_2856[ce] + s_3336[ce] --> s_3324[ce] + s_3337[ce]	phosphatidylinositol 4-kinase (1-18:0, 2-18:1), cell envelope
r_2827	s_0793[ce] + s_2856[ce] + s_3338[ce] --> s_3324[ce] + s_3339[ce]	phosphatidylinositol 4-kinase (1-18:1, 2-18:1), cell envelope
r_2828	s_3164[vm] + s_3340[vm] + s_3341[vm] --> s_3342[vm] + s_3343[vm]	phosphatidylinositol 4-kinase (1-16:0, 2-16:1), vacuolar membrane
r_2829	s_3164[vm] + s_3341[vm] + s_3344[vm] --> s_3342[vm] + s_3345[vm]	phosphatidylinositol 4-kinase (1-16:1, 2-16:1), vacuolar membrane
r_2830	s_3164[vm] + s_3341[vm] + s_3346[vm] --> s_3342[vm] + s_3347[vm]	phosphatidylinositol 4-kinase (1-18:0, 2-16:1), vacuolar membrane
r_2831	s_3164[vm] + s_3341[vm] + s_3348[vm] --> s_3342[vm] + s_3349[vm]	phosphatidylinositol 4-kinase (1-18:1, 2-16:1), vacuolar membrane
r_2832	s_3164[vm] + s_3341[vm] + s_3350[vm] --> s_3342[vm] + s_3351[vm]	phosphatidylinositol 4-kinase (1-16:0, 2-18:1), vacuolar membrane
r_2833	s_3164[vm] + s_3341[vm] + s_3352[vm] --> s_3342[vm] + s_3353[vm]	phosphatidylinositol 4-kinase (1-16:1, 2-18:1), vacuolar membrane
r_2834	s_3164[vm] + s_3341[vm] + s_3354[vm] --> s_3342[vm] + s_3355[vm]	phosphatidylinositol 4-kinase (1-18:0, 2-18:1), vacuolar membrane
r_2835	s_3164[vm] + s_3341[vm] + s_3356[vm] --> s_3342[vm] + s_3357[vm]	phosphatidylinositol 4-kinase (1-18:1, 2-18:1), vacuolar membrane
r_2844	s_0438[n] + s_0800[n] + s_3376[n] --> s_0398[n] + s_3377[n]	phosphatidylinositol 4-kinase (1-16:0, 2-16:1), nucleus
r_2845	s_0438[n] + s_0800[n] + s_3378[n] --> s_0398[n] + s_3379[n]	phosphatidylinositol 4-kinase (1-16:1, 2-16:1), nucleus
r_2846	s_0438[n] + s_0800[n] + s_3380[n] --> s_0398[n] + s_3381[n]	phosphatidylinositol 4-kinase (1-18:0, 2-16:1), nucleus
r_2847	s_0438[n] + s_0800[n] + s_3382[n] --> s_0398[n] + s_3383[n]	phosphatidylinositol 4-kinase (1-18:1, 2-16:1), nucleus
r_2848	s_0438[n] + s_0800[n] + s_3384[n] --> s_0398[n] + s_3385[n]	phosphatidylinositol 4-kinase (1-16:0, 2-18:1), nucleus
r_2849	s_0438[n] + s_0800[n] + s_3386[n] --> s_0398[n] + s_3387[n]	phosphatidylinositol 4-kinase (1-16:1, 2-18:1), nucleus
r_2850	s_0438[n] + s_0800[n] + s_3388[n] --> s_0398[n] + s_3389[n]	phosphatidylinositol 4-kinase (1-18:0, 2-18:1), nucleus
r_2851	s_0438[n] + s_0800[n] + s_3390[n] --> s_0398[n] + s_3391[n]	phosphatidylinositol 4-kinase (1-18:1, 2-18:1), nucleus
r_2860	s_0438[n] + s_0800[n] + s_3377[n] --> s_0398[n] + s_3400[n]	PI 4-P 5-kinase (1-16:0, 2-16:1), nucleus
r_2861	s_0438[n] + s_0800[n] + s_3379[n] --> s_0398[n] + s_3401[n]	PI 4-P 5-kinase (1-16:1, 2-16:1), nucleus
r_2862	s_0438[n] + s_0800[n] + s_3381[n] --> s_0398[n] + s_3402[n]	PI 4-P 5-kinase (1-18:0, 2-16:1), nucleus
r_2863	s_0438[n] + s_0800[n] + s_3383[n] --> s_0398[n] + s_3403[n]	PI 4-P 5-kinase (1-18:1, 2-16:1), nucleus
r_2864	s_0438[n] + s_0800[n] + s_3385[n] --> s_0398[n] + s_3404[n]	PI 4-P 5-kinase (1-16:0, 2-18:1), nucleus
r_2865	s_0438[n] + s_0800[n] + s_3387[n] --> s_0398[n] + s_3405[n]	PI 4-P 5-kinase (1-16:1, 2-18:1), nucleus
r_2866	s_0438[n] + s_0800[n] + s_3389[n] --> s_0398[n] + s_3406[n]	PI 4-P 5-kinase (1-18:0, 2-18:1), nucleus
r_2867	s_0438[n] + s_0800[n] + s_3391[n] --> s_0398[n] + s_3407[n]	PI 4-P 5-kinase (1-18:1, 2-18:1), nucleus
r_2868	s_0793[ce] + s_2856[ce] + s_3325[ce] --> s_3324[ce] + s_3408[ce]	PI 4-P 5-kinase (1-16:0, 2-16:1), cell envelope
r_2869	s_0793[ce] + s_2856[ce] + s_3327[ce] --> s_3324[ce] + s_3409[ce]	PI 4-P 5-kinase (1-16:1, 2-16:1), cell envelope
r_2870	s_0793[ce] + s_2856[ce] + s_3329[ce] --> s_3324[ce] + s_3410[ce]	PI 4-P 5-kinase (1-18:0, 2-16:1), cell envelope
r_2871	s_0793[ce] + s_2856[ce] + s_3331[ce] --> s_3324[ce] + s_3411[ce]	PI 4-P 5-kinase (1-18:1, 2-16:1), cell envelope
r_2872	s_0793[ce] + s_2856[ce] + s_3333[ce] --> s_3324[ce] + s_3412[ce]	PI 4-P 5-kinase (1-16:0, 2-18:1), cell envelope
r_2873	s_0793[ce] + s_2856[ce] + s_3335[ce] --> s_3324[ce] + s_3413[ce]	PI 4-P 5-kinase (1-16:1, 2-18:1), cell envelope
r_2874	s_0793[ce] + s_2856[ce] + s_3337[ce] --> s_3324[ce] + s_3414[ce]	PI 4-P 5-kinase (1-18:0, 2-18:1), cell envelope
r_2875	s_0793[ce] + s_2856[ce] + s_3339[ce] --> s_3324[ce] + s_3415[ce]	PI 4-P 5-kinase (1-18:1, 2-18:1), cell envelope
r_2876	s_3164[vm] + s_3341[vm] + s_3392[vm] --> s_3342[vm] + s_3416[vm]	PI 3-P 5-kinase (1-16:0, 2-16:1), vacuolar membrane
r_2877	s_3164[vm] + s_3341[vm] + s_3393[vm] --> s_3342[vm] + s_3417[vm]	PI 3-P 5-kinase (1-16:1, 2-16:1), vacuolar membrane
r_2878	s_3164[vm] + s_3341[vm] + s_3394[vm] --> s_3342[vm] + s_3418[vm]	PI 3-P 5-kinase (1-18:0, 2-16:1), vacuolar membrane
r_2879	s_3164[vm] + s_3341[vm] + s_3395[vm] --> s_3342[vm] + s_3419[vm]	PI 3-P 5-kinase (1-18:1, 2-16:1), vacuolar membrane
r_2880	s_3164[vm] + s_3341[vm] + s_3396[vm] --> s_3342[vm] + s_3420[vm]	PI 3-P 5-kinase (1-16:0, 2-18:1), vacuolar membrane
r_2881	s_3164[vm] + s_3341[vm] + s_3397[vm] --> s_3342[vm] + s_3421[vm]	PI 3-P 5-kinase (1-16:1, 2-18:1), vacuolar membrane
r_2882	s_3164[vm] + s_3341[vm] + s_3398[vm] --> s_3342[vm] + s_3422[vm]	PI 3-P 5-kinase (1-18:0, 2-18:1), vacuolar membrane
r_2883	s_3164[vm] + s_3341[vm] + s_3399[vm] --> s_3342[vm] + s_3423[vm]	PI 3-P 5-kinase (1-18:1, 2-18:1), vacuolar membrane
r_2884	s_2967[erm] + s_3181[erm] <=> s_3019[erm] + s_3424[erm]	PE (1-16:0, 2-16:1) diacylglycerol (1-16:0, 2-16:1) acyltransferase, ER membrane
r_2885	s_2967[erm] + s_3185[erm] <=> s_3019[erm] + s_3425[erm]	PE (1-16:1, 2-16:1) diacylglycerol (1-16:0, 2-16:1) acyltransferase, ER membrane
r_2886	s_2967[erm] + s_3187[erm] <=> s_3019[erm] + s_3426[erm]	PE (1-18:0, 2-16:1) diacylglycerol (1-16:0, 2-16:1) acyltransferase, ER membrane
r_2887	s_2967[erm] + s_3189[erm] <=> s_3019[erm] + s_3427[erm]	PE (1-18:1, 2-16:1) diacylglycerol (1-16:0, 2-16:1) acyltransferase, ER membrane
r_2888	s_2967[erm] + s_3191[erm] <=> s_3035[erm] + s_3424[erm]	PE (1-16:0, 2-18:1) diacylglycerol (1-16:0, 2-16:1) acyltransferase, ER membrane
r_2889	s_2967[erm] + s_3193[erm] <=> s_3035[erm] + s_3425[erm]	PE (1-16:1, 2-18:1) diacylglycerol (1-16:0, 2-16:1) acyltransferase, ER membrane
r_2890	s_2967[erm] + s_3195[erm] <=> s_3035[erm] + s_3426[erm]	PE (1-18:0, 2-18:1) diacylglycerol (1-16:0, 2-16:1) acyltransferase, ER membrane
r_2891	s_2967[erm] + s_3197[erm] <=> s_3035[erm] + s_3427[erm]	PE (1-18:1, 2-18:1) diacylglycerol (1-16:0, 2-16:1) acyltransferase, ER membrane
r_2892	s_2969[erm] + s_3181[erm] <=> s_3021[erm] + s_3424[erm]	PE (1-16:0, 2-16:1) diacylglycerol (1-16:1, 2-16:1) acyltransferase, ER membrane
r_2893	s_2969[erm] + s_3185[erm] <=> s_3021[erm] + s_3425[erm]	PE (1-16:1, 2-16:1) diacylglycerol (1-16:1, 2-16:1) acyltransferase, ER membrane
r_2894	s_2969[erm] + s_3187[erm] <=> s_3021[erm] + s_3426[erm]	PE (1-18:0, 2-16:1) diacylglycerol (1-16:1, 2-16:1) acyltransferase, ER membrane
r_2895	s_2969[erm] + s_3189[erm] <=> s_3021[erm] + s_3427[erm]	PE (1-18:1, 2-16:1) diacylglycerol (1-16:1, 2-16:1) acyltransferase, ER membrane
r_2896	s_2969[erm] + s_3191[erm] <=> s_3037[erm] + s_3424[erm]	PE (1-16:0, 2-18:1) diacylglycerol (1-16:1, 2-16:1) acyltransferase, ER membrane
r_2897	s_2969[erm] + s_3193[erm] <=> s_3037[erm] + s_3425[erm]	PE (1-16:1, 2-18:1) diacylglycerol (1-16:1, 2-16:1) acyltransferase, ER membrane
r_2898	s_2969[erm] + s_3195[erm] <=> s_3037[erm] + s_3426[erm]	PE (1-18:0, 2-18:1) diacylglycerol (1-16:1, 2-16:1) acyltransferase, ER membrane
r_2899	s_2969[erm] + s_3197[erm] <=> s_3037[erm] + s_3427[erm]	PE (1-18:1, 2-18:1) diacylglycerol (1-16:1, 2-16:1) acyltransferase, ER membrane
r_2900	s_2971[erm] + s_3181[erm] <=> s_3023[erm] + s_3424[erm]	PE (1-16:0, 2-16:1) diacylglycerol (1-18:0, 2-16:1) acyltransferase, ER membrane
r_2901	s_2971[erm] + s_3185[erm] <=> s_3023[erm] + s_3425[erm]	PE (1-16:1, 2-16:1) diacylglycerol (1-18:0, 2-16:1) acyltransferase, ER membrane
r_2902	s_2971[erm] + s_3187[erm] <=> s_3023[erm] + s_3426[erm]	PE (1-18:0, 2-16:1) diacylglycerol (1-18:0, 2-16:1) acyltransferase, ER membrane
r_2903	s_2971[erm] + s_3189[erm] <=> s_3023[erm] + s_3427[erm]	PE (1-18:1, 2-16:1) diacylglycerol (1-18:0, 2-16:1) acyltransferase, ER membrane
r_2904	s_2971[erm] + s_3191[erm] <=> s_3039[erm] + s_3424[erm]	PE (1-16:0, 2-18:1) diacylglycerol (1-18:0, 2-16:1) acyltransferase, ER membrane
r_2905	s_2971[erm] + s_3193[erm] <=> s_3039[erm] + s_3425[erm]	PE (1-16:1, 2-18:1) diacylglycerol (1-18:0, 2-16:1) acyltransferase, ER membrane
r_2906	s_2971[erm] + s_3195[erm] <=> s_3039[erm] + s_3426[erm]	PE (1-18:0, 2-18:1) diacylglycerol (1-18:0, 2-16:1) acyltransferase, ER membrane
r_2907	s_2971[erm] + s_3197[erm] <=> s_3039[erm] + s_3427[erm]	PE (1-18:1, 2-18:1) diacylglycerol (1-18:0, 2-16:1) acyltransferase, ER membrane
r_2908	s_2973[erm] + s_3181[erm] <=> s_3025[erm] + s_3424[erm]	PE (1-16:0, 2-16:1) diacylglycerol (1-18:1, 2-16:1) acyltransferase, ER membrane
r_2909	s_2973[erm] + s_3185[erm] <=> s_3025[erm] + s_3425[erm]	PE (1-16:1, 2-16:1) diacylglycerol (1-18:1, 2-16:1) acyltransferase, ER membrane
r_2910	s_2973[erm] + s_3187[erm] <=> s_3025[erm] + s_3426[erm]	PE (1-18:0, 2-16:1) diacylglycerol (1-18:1, 2-16:1) acyltransferase, ER membrane
r_2911	s_2973[erm] + s_3189[erm] <=> s_3025[erm] + s_3427[erm]	PE (1-18:1, 2-16:1) diacylglycerol (1-18:1, 2-16:1) acyltransferase, ER membrane
r_2912	s_2973[erm] + s_3191[erm] <=> s_3041[erm] + s_3424[erm]	PE (1-16:0, 2-18:1) diacylglycerol (1-18:1, 2-16:1) acyltransferase, ER membrane
r_2913	s_2973[erm] + s_3193[erm] <=> s_3041[erm] + s_3425[erm]	PE (1-16:1, 2-18:1) diacylglycerol (1-18:1, 2-16:1) acyltransferase, ER membrane
r_2914	s_2973[erm] + s_3195[erm] <=> s_3041[erm] + s_3426[erm]	PE (1-18:0, 2-18:1) diacylglycerol (1-18:1, 2-16:1) acyltransferase, ER membrane
r_2915	s_2973[erm] + s_3197[erm] <=> s_3041[erm] + s_3427[erm]	PE (1-18:1, 2-18:1) diacylglycerol (1-18:1, 2-16:1) acyltransferase, ER membrane
r_2916	s_2968[erm] + s_3181[erm] <=> s_3020[erm] + s_3424[erm]	PE (1-16:0, 2-16:1) diacylglycerol (1-16:0, 2-18:1) acyltransferase, ER membrane
r_2917	s_2968[erm] + s_3185[erm] <=> s_3020[erm] + s_3425[erm]	PE (1-16:1, 2-16:1) diacylglycerol (1-16:0, 2-18:1) acyltransferase, ER membrane
r_2918	s_2968[erm] + s_3187[erm] <=> s_3020[erm] + s_3426[erm]	PE (1-18:0, 2-16:1) diacylglycerol (1-16:0, 2-18:1) acyltransferase, ER membrane
r_2919	s_2968[erm] + s_3189[erm] <=> s_3020[erm] + s_3427[erm]	PE (1-18:1, 2-16:1) diacylglycerol (1-16:0, 2-18:1) acyltransferase, ER membrane
r_2920	s_2968[erm] + s_3191[erm] <=> s_3036[erm] + s_3424[erm]	PE (1-16:0, 2-18:1) diacylglycerol (1-16:0, 2-18:1) acyltransferase, ER membrane
r_2921	s_2968[erm] + s_3193[erm] <=> s_3036[erm] + s_3425[erm]	PE (1-16:1, 2-18:1) diacylglycerol (1-16:0, 2-18:1) acyltransferase, ER membrane
r_2922	s_2968[erm] + s_3195[erm] <=> s_3036[erm] + s_3426[erm]	PE (1-18:0, 2-18:1) diacylglycerol (1-16:0, 2-18:1) acyltransferase, ER membrane
r_2923	s_2968[erm] + s_3197[erm] <=> s_3036[erm] + s_3427[erm]	PE (1-18:1, 2-18:1) diacylglycerol (1-16:0, 2-18:1) acyltransferase, ER membrane
r_2924	s_2970[erm] + s_3181[erm] <=> s_3022[erm] + s_3424[erm]	PE (1-16:0, 2-16:1) diacylglycerol (1-16:1, 2-18:1) acyltransferase, ER membrane
r_2925	s_2970[erm] + s_3185[erm] <=> s_3022[erm] + s_3425[erm]	PE (1-16:1, 2-16:1) diacylglycerol (1-16:1, 2-18:1) acyltransferase, ER membrane
r_2926	s_2970[erm] + s_3187[erm] <=> s_3022[erm] + s_3426[erm]	PE (1-18:0, 2-16:1) diacylglycerol (1-16:1, 2-18:1) acyltransferase, ER membrane
r_2927	s_2970[erm] + s_3189[erm] <=> s_3022[erm] + s_3427[erm]	PE (1-18:1, 2-16:1) diacylglycerol (1-16:1, 2-18:1) acyltransferase, ER membrane
r_2928	s_2970[erm] + s_3191[erm] <=> s_3038[erm] + s_3424[erm]	PE (1-16:0, 2-18:1) diacylglycerol (1-16:1, 2-18:1) acyltransferase, ER membrane
r_2929	s_2970[erm] + s_3193[erm] <=> s_3038[erm] + s_3425[erm]	PE (1-16:1, 2-18:1) diacylglycerol (1-16:1, 2-18:1) acyltransferase, ER membrane
r_2930	s_2970[erm] + s_3195[erm] <=> s_3038[erm] + s_3426[erm]	PE (1-18:0, 2-18:1) diacylglycerol (1-16:1, 2-18:1) acyltransferase, ER membrane
r_2931	s_2970[erm] + s_3197[erm] <=> s_3038[erm] + s_3427[erm]	PE (1-18:1, 2-18:1) diacylglycerol (1-16:1, 2-18:1) acyltransferase, ER membrane
r_2932	s_2972[erm] + s_3181[erm] <=> s_3024[erm] + s_3424[erm]	PE (1-16:0, 2-16:1) diacylglycerol (1-18:0, 2-18:1) acyltransferase, ER membrane
r_2933	s_2972[erm] + s_3185[erm] <=> s_3024[erm] + s_3425[erm]	PE (1-16:1, 2-16:1) diacylglycerol (1-18:0, 2-18:1) acyltransferase, ER membrane
r_2934	s_2972[erm] + s_3187[erm] <=> s_3024[erm] + s_3426[erm]	PE (1-18:0, 2-16:1) diacylglycerol (1-18:0, 2-18:1) acyltransferase, ER membrane
r_2935	s_2972[erm] + s_3189[erm] <=> s_3024[erm] + s_3427[erm]	PE (1-18:1, 2-16:1) diacylglycerol (1-18:0, 2-18:1) acyltransferase, ER membrane
r_2936	s_2972[erm] + s_3191[erm] <=> s_3040[erm] + s_3424[erm]	PE (1-16:0, 2-18:1) diacylglycerol (1-18:0, 2-18:1) acyltransferase, ER membrane
r_2937	s_2972[erm] + s_3193[erm] <=> s_3040[erm] + s_3425[erm]	PE (1-16:1, 2-18:1) diacylglycerol (1-18:0, 2-18:1) acyltransferase, ER membrane
r_2938	s_2972[erm] + s_3195[erm] <=> s_3040[erm] + s_3426[erm]	PE (1-18:0, 2-18:1) diacylglycerol (1-18:0, 2-18:1) acyltransferase, ER membrane
r_2939	s_2972[erm] + s_3197[erm] <=> s_3040[erm] + s_3427[erm]	PE (1-18:1, 2-18:1) diacylglycerol (1-18:0, 2-18:1) acyltransferase, ER membrane
r_2940	s_2974[erm] + s_3181[erm] <=> s_3026[erm] + s_3424[erm]	PE (1-16:0, 2-16:1) diacylglycerol (1-18:1, 2-18:1) acyltransferase, ER membrane
r_2941	s_2974[erm] + s_3185[erm] <=> s_3026[erm] + s_3425[erm]	PE (1-16:1, 2-16:1) diacylglycerol (1-18:1, 2-18:1) acyltransferase, ER membrane
r_2942	s_2974[erm] + s_3187[erm] <=> s_3026[erm] + s_3426[erm]	PE (1-18:0, 2-16:1) diacylglycerol (1-18:1, 2-18:1) acyltransferase, ER membrane
r_2943	s_2974[erm] + s_3189[erm] <=> s_3026[erm] + s_3427[erm]	PE (1-18:1, 2-16:1) diacylglycerol (1-18:1, 2-18:1) acyltransferase, ER membrane
r_2944	s_2974[erm] + s_3191[erm] <=> s_3042[erm] + s_3424[erm]	PE (1-16:0, 2-18:1) diacylglycerol (1-18:1, 2-18:1) acyltransferase, ER membrane
r_2945	s_2974[erm] + s_3193[erm] <=> s_3042[erm] + s_3425[erm]	PE (1-16:1, 2-18:1) diacylglycerol (1-18:1, 2-18:1) acyltransferase, ER membrane
r_2946	s_2974[erm] + s_3195[erm] <=> s_3042[erm] + s_3426[erm]	PE (1-18:0, 2-18:1) diacylglycerol (1-18:1, 2-18:1) acyltransferase, ER membrane
r_2947	s_2974[erm] + s_3197[erm] <=> s_3042[erm] + s_3427[erm]	PE (1-18:1, 2-18:1) diacylglycerol (1-18:1, 2-18:1) acyltransferase, ER membrane
r_2948	s_2967[erm] + s_3207[erm] <=> s_3019[erm] + s_3428[erm]	PC (1-16:0, 2-16:1) diacylglycerol (1-16:0, 2-16:1) acyltransferase, ER membrane
r_2949	s_2967[erm] + s_3208[erm] <=> s_3019[erm] + s_3429[erm]	PC (1-16:1, 2-16:1) diacylglycerol (1-16:0, 2-16:1) acyltransferase, ER membrane
r_2950	s_2967[erm] + s_3209[erm] <=> s_3019[erm] + s_3430[erm]	PC (1-18:0, 2-16:1) diacylglycerol (1-16:0, 2-16:1) acyltransferase, ER membrane
r_2951	s_2967[erm] + s_3210[erm] <=> s_3019[erm] + s_3431[erm]	PC (1-18:1, 2-16:1) diacylglycerol (1-16:0, 2-16:1) acyltransferase, ER membrane
r_2952	s_2967[erm] + s_3211[erm] <=> s_3035[erm] + s_3428[erm]	PC (1-16:0, 2-18:1) diacylglycerol (1-16:0, 2-16:1) acyltransferase, ER membrane
r_2953	s_2967[erm] + s_3212[erm] <=> s_3035[erm] + s_3429[erm]	PC (1-16:1, 2-18:1) diacylglycerol (1-16:0, 2-16:1) acyltransferase, ER membrane
r_2954	s_2967[erm] + s_3213[erm] <=> s_3035[erm] + s_3430[erm]	PC (1-18:0, 2-18:1) diacylglycerol (1-16:0, 2-16:1) acyltransferase, ER membrane
r_2955	s_2967[erm] + s_3214[erm] <=> s_3035[erm] + s_3431[erm]	PC (1-18:1, 2-18:1) diacylglycerol (1-16:0, 2-16:1) acyltransferase, ER membrane
r_2956	s_2969[erm] + s_3207[erm] <=> s_3021[erm] + s_3428[erm]	PC (1-16:0, 2-16:1) diacylglycerol (1-16:1, 2-16:1) acyltransferase, ER membrane
r_2957	s_2969[erm] + s_3208[erm] <=> s_3021[erm] + s_3429[erm]	PC (1-16:1, 2-16:1) diacylglycerol (1-16:1, 2-16:1) acyltransferase, ER membrane
r_2958	s_2969[erm] + s_3209[erm] <=> s_3021[erm] + s_3430[erm]	PC (1-18:0, 2-16:1) diacylglycerol (1-16:1, 2-16:1) acyltransferase, ER membrane
r_2959	s_2969[erm] + s_3210[erm] <=> s_3021[erm] + s_3431[erm]	PC (1-18:1, 2-16:1) diacylglycerol (1-16:1, 2-16:1) acyltransferase, ER membrane
r_2960	s_2969[erm] + s_3211[erm] <=> s_3037[erm] + s_3428[erm]	PC (1-16:0, 2-18:1) diacylglycerol (1-16:1, 2-16:1) acyltransferase, ER membrane
r_2961	s_2969[erm] + s_3212[erm] <=> s_3037[erm] + s_3429[erm]	PC (1-16:1, 2-18:1) diacylglycerol (1-16:1, 2-16:1) acyltransferase, ER membrane
r_2962	s_2969[erm] + s_3213[erm] <=> s_3037[erm] + s_3430[erm]	PC (1-18:0, 2-18:1) diacylglycerol (1-16:1, 2-16:1) acyltransferase, ER membrane
r_2963	s_2969[erm] + s_3214[erm] <=> s_3037[erm] + s_3431[erm]	PC (1-18:1, 2-18:1) diacylglycerol (1-16:1, 2-16:1) acyltransferase, ER membrane
r_2964	s_2971[erm] + s_3207[erm] <=> s_3023[erm] + s_3428[erm]	PC (1-16:0, 2-16:1) diacylglycerol (1-18:0, 2-16:1) acyltransferase, ER membrane
r_2965	s_2971[erm] + s_3208[erm] <=> s_3023[erm] + s_3429[erm]	PC (1-16:1, 2-16:1) diacylglycerol (1-18:0, 2-16:1) acyltransferase, ER membrane
r_2966	s_2971[erm] + s_3209[erm] <=> s_3023[erm] + s_3430[erm]	PC (1-18:0, 2-16:1) diacylglycerol (1-18:0, 2-16:1) acyltransferase, ER membrane
r_2967	s_2971[erm] + s_3210[erm] <=> s_3023[erm] + s_3431[erm]	PC (1-18:1, 2-16:1) diacylglycerol (1-18:0, 2-16:1) acyltransferase, ER membrane
r_2968	s_2971[erm] + s_3211[erm] <=> s_3039[erm] + s_3428[erm]	PC (1-16:0, 2-18:1) diacylglycerol (1-18:0, 2-16:1) acyltransferase, ER membrane
r_2969	s_2971[erm] + s_3212[erm] <=> s_3039[erm] + s_3429[erm]	PC (1-16:1, 2-18:1) diacylglycerol (1-18:0, 2-16:1) acyltransferase, ER membrane
r_2970	s_2971[erm] + s_3213[erm] <=> s_3039[erm] + s_3430[erm]	PC (1-18:0, 2-18:1) diacylglycerol (1-18:0, 2-16:1) acyltransferase, ER membrane
r_2971	s_2971[erm] + s_3214[erm] <=> s_3039[erm] + s_3431[erm]	PC (1-18:1, 2-18:1) diacylglycerol (1-18:0, 2-16:1) acyltransferase, ER membrane
r_2972	s_2973[erm] + s_3207[erm] <=> s_3025[erm] + s_3428[erm]	PC (1-16:0, 2-16:1) diacylglycerol (1-18:1, 2-16:1) acyltransferase, ER membrane
r_2973	s_2973[erm] + s_3208[erm] <=> s_3025[erm] + s_3429[erm]	PC (1-16:1, 2-16:1) diacylglycerol (1-18:1, 2-16:1) acyltransferase, ER membrane
r_2974	s_2973[erm] + s_3209[erm] <=> s_3025[erm] + s_3430[erm]	PC (1-18:0, 2-16:1) diacylglycerol (1-18:1, 2-16:1) acyltransferase, ER membrane
r_2975	s_2973[erm] + s_3210[erm] <=> s_3025[erm] + s_3431[erm]	PC (1-18:1, 2-16:1) diacylglycerol (1-18:1, 2-16:1) acyltransferase, ER membrane
r_2976	s_2973[erm] + s_3211[erm] <=> s_3041[erm] + s_3428[erm]	PC (1-16:0, 2-18:1) diacylglycerol (1-18:1, 2-16:1) acyltransferase, ER membrane
r_2977	s_2973[erm] + s_3212[erm] <=> s_3041[erm] + s_3429[erm]	PC (1-16:1, 2-18:1) diacylglycerol (1-18:1, 2-16:1) acyltransferase, ER membrane
r_2978	s_2973[erm] + s_3213[erm] <=> s_3041[erm] + s_3430[erm]	PC (1-18:0, 2-18:1) diacylglycerol (1-18:1, 2-16:1) acyltransferase, ER membrane
r_2979	s_2973[erm] + s_3214[erm] <=> s_3041[erm] + s_3431[erm]	PC (1-18:1, 2-18:1) diacylglycerol (1-18:1, 2-16:1) acyltransferase, ER membrane
r_2980	s_2968[erm] + s_3207[erm] <=> s_3020[erm] + s_3428[erm]	PC (1-16:0, 2-16:1) diacylglycerol (1-16:0, 2-18:1) acyltransferase, ER membrane
r_2981	s_2968[erm] + s_3208[erm] <=> s_3020[erm] + s_3429[erm]	PC (1-16:1, 2-16:1) diacylglycerol (1-16:0, 2-18:1) acyltransferase, ER membrane
r_2982	s_2968[erm] + s_3209[erm] <=> s_3020[erm] + s_3430[erm]	PC (1-18:0, 2-16:1) diacylglycerol (1-16:0, 2-18:1) acyltransferase, ER membrane
r_2983	s_2968[erm] + s_3210[erm] <=> s_3020[erm] + s_3431[erm]	PC (1-18:1, 2-16:1) diacylglycerol (1-16:0, 2-18:1) acyltransferase, ER membrane
r_2984	s_2968[erm] + s_3211[erm] <=> s_3036[erm] + s_3428[erm]	PC (1-16:0, 2-18:1) diacylglycerol (1-16:0, 2-18:1) acyltransferase, ER membrane
r_2985	s_2968[erm] + s_3212[erm] <=> s_3036[erm] + s_3429[erm]	PC (1-16:1, 2-18:1) diacylglycerol (1-16:0, 2-18:1) acyltransferase, ER membrane
r_2986	s_2968[erm] + s_3213[erm] <=> s_3036[erm] + s_3430[erm]	PC (1-18:0, 2-18:1) diacylglycerol (1-16:0, 2-18:1) acyltransferase, ER membrane
r_2987	s_2968[erm] + s_3214[erm] <=> s_3036[erm] + s_3431[erm]	PC (1-18:1, 2-18:1) diacylglycerol (1-16:0, 2-18:1) acyltransferase, ER membrane
r_2988	s_2970[erm] + s_3207[erm] <=> s_3022[erm] + s_3428[erm]	PC (1-16:0, 2-16:1) diacylglycerol (1-16:1, 2-18:1) acyltransferase, ER membrane
r_2989	s_2970[erm] + s_3208[erm] <=> s_3022[erm] + s_3429[erm]	PC (1-16:1, 2-16:1) diacylglycerol (1-16:1, 2-18:1) acyltransferase, ER membrane
r_2990	s_2970[erm] + s_3209[erm] <=> s_3022[erm] + s_3430[erm]	PC (1-18:0, 2-16:1) diacylglycerol (1-16:1, 2-18:1) acyltransferase, ER membrane
r_2991	s_2970[erm] + s_3210[erm] <=> s_3022[erm] + s_3431[erm]	PC (1-18:1, 2-16:1) diacylglycerol (1-16:1, 2-18:1) acyltransferase, ER membrane
r_2992	s_2970[erm] + s_3211[erm] <=> s_3038[erm] + s_3428[erm]	PC (1-16:0, 2-18:1) diacylglycerol (1-16:1, 2-18:1) acyltransferase, ER membrane
r_2993	s_2970[erm] + s_3212[erm] <=> s_3038[erm] + s_3429[erm]	PC (1-16:1, 2-18:1) diacylglycerol (1-16:1, 2-18:1) acyltransferase, ER membrane
r_2994	s_2970[erm] + s_3213[erm] <=> s_3038[erm] + s_3430[erm]	PC (1-18:0, 2-18:1) diacylglycerol (1-16:1, 2-18:1) acyltransferase, ER membrane
r_2995	s_2970[erm] + s_3214[erm] <=> s_3038[erm] + s_3431[erm]	PC (1-18:1, 2-18:1) diacylglycerol (1-16:1, 2-18:1) acyltransferase, ER membrane
r_2996	s_2972[erm] + s_3207[erm] <=> s_3024[erm] + s_3428[erm]	PC (1-16:0, 2-16:1) diacylglycerol (1-18:0, 2-18:1) acyltransferase, ER membrane
r_2997	s_2972[erm] + s_3208[erm] <=> s_3024[erm] + s_3429[erm]	PC (1-16:1, 2-16:1) diacylglycerol (1-18:0, 2-18:1) acyltransferase, ER membrane
r_2998	s_2972[erm] + s_3209[erm] <=> s_3024[erm] + s_3430[erm]	PC (1-18:0, 2-16:1) diacylglycerol (1-18:0, 2-18:1) acyltransferase, ER membrane
r_2999	s_2972[erm] + s_3210[erm] <=> s_3024[erm] + s_3431[erm]	PC (1-18:1, 2-16:1) diacylglycerol (1-18:0, 2-18:1) acyltransferase, ER membrane
r_3000	s_2972[erm] + s_3211[erm] <=> s_3040[erm] + s_3428[erm]	PC (1-16:0, 2-18:1) diacylglycerol (1-18:0, 2-18:1) acyltransferase, ER membrane
r_3001	s_2972[erm] + s_3212[erm] <=> s_3040[erm] + s_3429[erm]	PC (1-16:1, 2-18:1) diacylglycerol (1-18:0, 2-18:1) acyltransferase, ER membrane
r_3002	s_2972[erm] + s_3213[erm] <=> s_3040[erm] + s_3430[erm]	PC (1-18:0, 2-18:1) diacylglycerol (1-18:0, 2-18:1) acyltransferase, ER membrane
r_3003	s_2972[erm] + s_3214[erm] <=> s_3040[erm] + s_3431[erm]	PC (1-18:1, 2-18:1) diacylglycerol (1-18:0, 2-18:1) acyltransferase, ER membrane
r_3004	s_2974[erm] + s_3207[erm] <=> s_3026[erm] + s_3428[erm]	PC (1-16:0, 2-16:1) diacylglycerol (1-18:1, 2-18:1) acyltransferase, ER membrane
r_3005	s_2974[erm] + s_3208[erm] <=> s_3026[erm] + s_3429[erm]	PC (1-16:1, 2-16:1) diacylglycerol (1-18:1, 2-18:1) acyltransferase, ER membrane
r_3006	s_2974[erm] + s_3209[erm] <=> s_3026[erm] + s_3430[erm]	PC (1-18:0, 2-16:1) diacylglycerol (1-18:1, 2-18:1) acyltransferase, ER membrane
r_3007	s_2974[erm] + s_3210[erm] <=> s_3026[erm] + s_3431[erm]	PC (1-18:1, 2-16:1) diacylglycerol (1-18:1, 2-18:1) acyltransferase, ER membrane
r_3008	s_2974[erm] + s_3211[erm] <=> s_3042[erm] + s_3428[erm]	PC (1-16:0, 2-18:1) diacylglycerol (1-18:1, 2-18:1) acyltransferase, ER membrane
r_3009	s_2974[erm] + s_3212[erm] <=> s_3042[erm] + s_3429[erm]	PC (1-16:1, 2-18:1) diacylglycerol (1-18:1, 2-18:1) acyltransferase, ER membrane
r_3010	s_2974[erm] + s_3213[erm] <=> s_3042[erm] + s_3430[erm]	PC (1-18:0, 2-18:1) diacylglycerol (1-18:1, 2-18:1) acyltransferase, ER membrane
r_3011	s_2974[erm] + s_3214[erm] <=> s_3042[erm] + s_3431[erm]	PC (1-18:1, 2-18:1) diacylglycerol (1-18:1, 2-18:1) acyltransferase, ER membrane
r_3022	s_2808[erm] + s_3207[erm] --> s_2783[erm] + s_2837[erm] + s_3428[erm]	PC phospholipase B (1-16:0, 2-16:1), ER membrane
r_3023	s_2808[erm] + s_3208[erm] --> s_2783[erm] + s_2837[erm] + s_3429[erm]	PC phospholipase B (1-16:1, 2-16:1), ER membrane
r_3024	s_2808[erm] + s_3209[erm] --> s_2783[erm] + s_2837[erm] + s_3430[erm]	PC phospholipase B (1-18:0, 2-16:1), ER membrane
r_3025	s_2808[erm] + s_3210[erm] --> s_2783[erm] + s_2837[erm] + s_3431[erm]	PC phospholipase B (1-18:1, 2-16:1), ER membrane
r_3026	s_2808[erm] + s_3211[erm] --> s_2783[erm] + s_2839[erm] + s_3428[erm]	PC phospholipase B (1-16:0, 2-18:1), ER membrane
r_3027	s_2808[erm] + s_3212[erm] --> s_2783[erm] + s_2839[erm] + s_3429[erm]	PC phospholipase B (1-16:1, 2-18:1), ER membrane
r_3028	s_2808[erm] + s_3213[erm] --> s_2783[erm] + s_2839[erm] + s_3430[erm]	PC phospholipase B (1-18:0, 2-18:1), ER membrane
r_3029	s_2808[erm] + s_3214[erm] --> s_2783[erm] + s_2839[erm] + s_3431[erm]	PC phospholipase B (1-18:1, 2-18:1), ER membrane
r_3030	s_2808[erm] + s_3428[erm] --> s_2783[erm] + s_2836[erm] + s_3447[erm]	LPC phospholipase B (16:0), ER membrane
r_3031	s_2808[erm] + s_3429[erm] --> s_2783[erm] + s_2837[erm] + s_3447[erm]	LPC phospholipase B (16:1), ER membrane
r_3032	s_2808[erm] + s_3430[erm] --> s_2783[erm] + s_2838[erm] + s_3447[erm]	LPC phospholipase B (18:0), ER membrane
r_3033	s_2808[erm] + s_3431[erm] --> s_2783[erm] + s_2839[erm] + s_3447[erm]	LPC phospholipase B (18:1), ER membrane
r_3034	s_3448[ce] + s_3449[ce] --> s_0793[ce] + s_3450[ce] + s_3451[ce]	PC phospholipase B (1-16:0, 2-16:1), cell envelope
r_3035	s_3449[ce] + s_3452[ce] --> s_0793[ce] + s_3451[ce] + s_3453[ce]	PC phospholipase B (1-16:1, 2-16:1), cell envelope
r_3036	s_3449[ce] + s_3454[ce] --> s_0793[ce] + s_3451[ce] + s_3455[ce]	PC phospholipase B (1-18:0, 2-16:1), cell envelope
r_3037	s_3449[ce] + s_3456[ce] --> s_0793[ce] + s_3451[ce] + s_3457[ce]	PC phospholipase B (1-18:1, 2-16:1), cell envelope
r_3038	s_3449[ce] + s_3458[ce] --> s_0793[ce] + s_3450[ce] + s_3459[ce]	PC phospholipase B (1-16:0, 2-18:1), cell envelope
r_3039	s_3449[ce] + s_3460[ce] --> s_0793[ce] + s_3453[ce] + s_3459[ce]	PC phospholipase B (1-16:1, 2-18:1), cell envelope
r_3040	s_3449[ce] + s_3461[ce] --> s_0793[ce] + s_3455[ce] + s_3459[ce]	PC phospholipase B (1-18:0, 2-18:1), cell envelope
r_3041	s_3449[ce] + s_3462[ce] --> s_0793[ce] + s_3457[ce] + s_3459[ce]	PC phospholipase B (1-18:1, 2-18:1), cell envelope
r_3042	s_3449[ce] + s_3450[ce] --> s_0793[ce] + s_1432[ce] + s_3463[ce]	LPC phospholipase B (16:0), cell envelope
r_3043	s_3449[ce] + s_3453[ce] --> s_0793[ce] + s_1432[ce] + s_3451[ce]	LPC phospholipase B (16:1), cell envelope
r_3044	s_3449[ce] + s_3455[ce] --> s_0793[ce] + s_1432[ce] + s_3464[ce]	LPC phospholipase B (18:0), cell envelope
r_3045	s_3449[ce] + s_3457[ce] --> s_0793[ce] + s_1432[ce] + s_3459[ce]	LPC phospholipase B (18:1), cell envelope
r_3046	s_3449[ce] + s_3465[ce] --> s_0793[ce] + s_3451[ce] + s_3466[ce]	PE phospholipase B (1-16:0, 2-16:1), cell envelope
r_3047	s_3449[ce] + s_3467[ce] --> s_0793[ce] + s_3451[ce] + s_3468[ce]	PE phospholipase B (1-16:1, 2-16:1), cell envelope
r_3048	s_3449[ce] + s_3469[ce] --> s_0793[ce] + s_3451[ce] + s_3470[ce]	PE phospholipase B (1-18:0, 2-16:1), cell envelope
r_3049	s_3449[ce] + s_3471[ce] --> s_0793[ce] + s_3451[ce] + s_3472[ce]	PE phospholipase B (1-18:1, 2-16:1), cell envelope
r_3050	s_3449[ce] + s_3473[ce] --> s_0793[ce] + s_3459[ce] + s_3466[ce]	PE phospholipase B (1-16:0, 2-18:1), cell envelope
r_3051	s_3449[ce] + s_3474[ce] --> s_0793[ce] + s_3459[ce] + s_3468[ce]	PE phospholipase B (1-16:1, 2-18:1), cell envelope
r_3052	s_3449[ce] + s_3475[ce] --> s_0793[ce] + s_3459[ce] + s_3470[ce]	PE phospholipase B (1-18:0, 2-18:1), cell envelope
r_3053	s_3449[ce] + s_3476[ce] --> s_0793[ce] + s_3459[ce] + s_3472[ce]	PE phospholipase B (1-18:1, 2-18:1), cell envelope
r_3054	s_3449[ce] + s_3466[ce] --> s_0793[ce] + s_3463[ce] + s_3477[ce]	LPE phospholipase B (16:0), cell envelope
r_3055	s_3449[ce] + s_3468[ce] --> s_0793[ce] + s_3451[ce] + s_3477[ce]	LPE phospholipase B (16:1), cell envelope
r_3056	s_3449[ce] + s_3470[ce] --> s_0793[ce] + s_3464[ce] + s_3477[ce]	LPE phospholipase B (18:0), cell envelope
r_3057	s_3449[ce] + s_3472[ce] --> s_0793[ce] + s_3459[ce] + s_3477[ce]	LPE phospholipase B (18:1), cell envelope
r_3058	s_3449[ce] + s_3478[ce] --> s_0793[ce] + s_3451[ce] + s_3479[ce]	PS phospholipase B (1-16:0, 2-16:1), cell envelope
r_3059	s_3449[ce] + s_3480[ce] --> s_0793[ce] + s_3451[ce] + s_3481[ce]	PS phospholipase B (1-16:1, 2-16:1), cell envelope
r_3060	s_3449[ce] + s_3482[ce] --> s_0793[ce] + s_3451[ce] + s_3483[ce]	PS phospholipase B (1-18:0, 2-16:1), cell envelope
r_3061	s_3449[ce] + s_3484[ce] --> s_0793[ce] + s_3451[ce] + s_3485[ce]	PS phospholipase B (1-18:1, 2-16:1), cell envelope
r_3062	s_3449[ce] + s_3486[ce] --> s_0793[ce] + s_3459[ce] + s_3479[ce]	PS phospholipase B (1-16:0, 2-18:1), cell envelope
r_3063	s_3449[ce] + s_3487[ce] --> s_0793[ce] + s_3459[ce] + s_3481[ce]	PS phospholipase B (1-16:1, 2-18:1), cell envelope
r_3064	s_3449[ce] + s_3488[ce] --> s_0793[ce] + s_3459[ce] + s_3483[ce]	PS phospholipase B (1-18:0, 2-18:1), cell envelope
r_3065	s_3449[ce] + s_3489[ce] --> s_0793[ce] + s_3459[ce] + s_3485[ce]	PS phospholipase B (1-18:1, 2-18:1), cell envelope
r_3066	s_3449[ce] + s_3479[ce] --> s_0793[ce] + s_3463[ce] + s_3490[ce]	LPS phospholipase B (16:0), cell envelope
r_3067	s_3449[ce] + s_3481[ce] --> s_0793[ce] + s_3451[ce] + s_3490[ce]	LPS phospholipase B (16:1), cell envelope
r_3068	s_3449[ce] + s_3483[ce] --> s_0793[ce] + s_3464[ce] + s_3490[ce]	LPS phospholipase B (18:0), cell envelope
r_3069	s_3449[ce] + s_3485[ce] --> s_0793[ce] + s_3459[ce] + s_3490[ce]	LPS phospholipase B (18:1), cell envelope
r_3070	s_3323[ce] + s_3449[ce] --> s_0793[ce] + s_3451[ce] + s_3491[ce]	PI phospholipase B (1-16:0, 2-16:1), cell envelope
r_3071	s_3326[ce] + s_3449[ce] --> s_0793[ce] + s_3451[ce] + s_3492[ce]	PI phospholipase B (1-16:1, 2-16:1), cell envelope
r_3072	s_3328[ce] + s_3449[ce] --> s_0793[ce] + s_3451[ce] + s_3493[ce]	PI phospholipase B (1-18:0, 2-16:1), cell envelope
r_3073	s_3330[ce] + s_3449[ce] --> s_0793[ce] + s_3451[ce] + s_3494[ce]	PI phospholipase B (1-18:1, 2-16:1), cell envelope
r_3074	s_3332[ce] + s_3449[ce] --> s_0793[ce] + s_3459[ce] + s_3491[ce]	PI phospholipase B (1-16:0, 2-18:1), cell envelope
r_3075	s_3334[ce] + s_3449[ce] --> s_0793[ce] + s_3459[ce] + s_3492[ce]	PI phospholipase B (1-16:1, 2-18:1), cell envelope
r_3076	s_3336[ce] + s_3449[ce] --> s_0793[ce] + s_3459[ce] + s_3493[ce]	PI phospholipase B (1-18:0, 2-18:1), cell envelope
r_3077	s_3338[ce] + s_3449[ce] --> s_0793[ce] + s_3459[ce] + s_3494[ce]	PI phospholipase B (1-18:1, 2-18:1), cell envelope
r_3078	s_3449[ce] + s_3491[ce] --> 2.0 s_0793[ce] + s_3463[ce] + s_3495[ce]	LPI phospholipase B (16:0), cell envelope
r_3079	s_3449[ce] + s_3492[ce] --> 2.0 s_0793[ce] + s_3451[ce] + s_3495[ce]	LPI phospholipase B (16:1), cell envelope
r_3080	s_3449[ce] + s_3493[ce] --> 2.0 s_0793[ce] + s_3464[ce] + s_3495[ce]	LPI phospholipase B (18:0), cell envelope
r_3081	s_3449[ce] + s_3494[ce] --> 2.0 s_0793[ce] + s_3459[ce] + s_3495[ce]	LPI phospholipase B (18:1), cell envelope
r_3104	s_0793[ce] + s_3448[ce] + s_3449[ce] --> s_0511[ce] + s_3527[ce]	PC phospholipase D (1-16:0, 2-16:1), cell envelope
r_3105	s_0793[ce] + s_3449[ce] + s_3452[ce] --> s_0511[ce] + s_3528[ce]	PC phospholipase D (1-16:1, 2-16:1), cell envelope
r_3106	s_0793[ce] + s_3449[ce] + s_3454[ce] --> s_0511[ce] + s_3529[ce]	PC phospholipase D (1-18:0, 2-16:1), cell envelope
r_3107	s_0793[ce] + s_3449[ce] + s_3456[ce] --> s_0511[ce] + s_3530[ce]	PC phospholipase D (1-18:1, 2-16:1), cell envelope
r_3108	s_0793[ce] + s_3449[ce] + s_3458[ce] --> s_0511[ce] + s_3531[ce]	PC phospholipase D (1-16:0, 2-18:1), cell envelope
r_3109	s_0793[ce] + s_3449[ce] + s_3460[ce] --> s_0511[ce] + s_3532[ce]	PC phospholipase D (1-16:1, 2-18:1), cell envelope
r_3110	s_0793[ce] + s_3449[ce] + s_3461[ce] --> s_0511[ce] + s_3533[ce]	PC phospholipase D (1-18:0, 2-18:1), cell envelope
r_3111	s_0793[ce] + s_3449[ce] + s_3462[ce] --> s_0511[ce] + s_3534[ce]	PC phospholipase D (1-18:1, 2-18:1), cell envelope
r_3112	s_3449[ce] + s_3535[ce] --> 2.0 s_0793[ce] + s_3323[ce] + s_3536[ce]	PI 3-P phosphatase (1-16:0, 2-16:1), cell envelope
r_3113	s_3449[ce] + s_3537[ce] --> 2.0 s_0793[ce] + s_3326[ce] + s_3536[ce]	PI 3-P phosphatase (1-16:1, 2-16:1), cell envelope
r_3114	s_3449[ce] + s_3538[ce] --> 2.0 s_0793[ce] + s_3328[ce] + s_3536[ce]	PI 3-P phosphatase (1-18:0, 2-16:1), cell envelope
r_3115	s_3449[ce] + s_3539[ce] --> 2.0 s_0793[ce] + s_3330[ce] + s_3536[ce]	PI 3-P phosphatase (1-18:1, 2-16:1), cell envelope
r_3116	s_3449[ce] + s_3540[ce] --> 2.0 s_0793[ce] + s_3332[ce] + s_3536[ce]	PI 3-P phosphatase (1-16:0, 2-18:1), cell envelope
r_3117	s_3449[ce] + s_3541[ce] --> 2.0 s_0793[ce] + s_3334[ce] + s_3536[ce]	PI 3-P phosphatase (1-16:1, 2-18:1), cell envelope
r_3118	s_3449[ce] + s_3542[ce] --> 2.0 s_0793[ce] + s_3336[ce] + s_3536[ce]	PI 3-P phosphatase (1-18:0, 2-18:1), cell envelope
r_3119	s_3449[ce] + s_3543[ce] --> 2.0 s_0793[ce] + s_3338[ce] + s_3536[ce]	PI 3-P phosphatase (1-18:1, 2-18:1), cell envelope
r_3120	s_0803[c] + s_3544[c] --> 2.0 s_0794[c] + s_1322[c] + s_3545[c]	PI 3-P phosphatase (1-16:0, 2-16:1), cytoplasm
r_3121	s_0803[c] + s_3546[c] --> 2.0 s_0794[c] + s_1322[c] + s_3547[c]	PI 3-P phosphatase (1-16:1, 2-16:1), cytoplasm
r_3122	s_0803[c] + s_3548[c] --> 2.0 s_0794[c] + s_1322[c] + s_3549[c]	PI 3-P phosphatase (1-18:0, 2-16:1), cytoplasm
r_3123	s_0803[c] + s_3550[c] --> 2.0 s_0794[c] + s_1322[c] + s_3551[c]	PI 3-P phosphatase (1-18:1, 2-16:1), cytoplasm
r_3124	s_0803[c] + s_3552[c] --> 2.0 s_0794[c] + s_1322[c] + s_3553[c]	PI 3-P phosphatase (1-16:0, 2-18:1), cytoplasm
r_3125	s_0803[c] + s_3554[c] --> 2.0 s_0794[c] + s_1322[c] + s_3555[c]	PI 3-P phosphatase (1-16:1, 2-18:1), cytoplasm
r_3126	s_0803[c] + s_3556[c] --> 2.0 s_0794[c] + s_1322[c] + s_3557[c]	PI 3-P phosphatase (1-18:0, 2-18:1), cytoplasm
r_3127	s_0803[c] + s_3558[c] --> 2.0 s_0794[c] + s_1322[c] + s_3559[c]	PI 3-P phosphatase (1-18:1, 2-18:1), cytoplasm
r_3128	s_2808[erm] + s_3560[erm] --> 2.0 s_2783[erm] + s_2966[erm] + s_3118[erm]	PI 3-P phosphatase (1-16:0, 2-16:1), ER membrane
r_3129	s_2808[erm] + s_3561[erm] --> 2.0 s_2783[erm] + s_2966[erm] + s_3119[erm]	PI 3-P phosphatase (1-16:1, 2-16:1), ER membrane
r_3130	s_2808[erm] + s_3562[erm] --> 2.0 s_2783[erm] + s_2966[erm] + s_3120[erm]	PI 3-P phosphatase (1-18:0, 2-16:1), ER membrane
r_3131	s_2808[erm] + s_3563[erm] --> 2.0 s_2783[erm] + s_2966[erm] + s_3121[erm]	PI 3-P phosphatase (1-18:1, 2-16:1), ER membrane
r_3132	s_2808[erm] + s_3564[erm] --> 2.0 s_2783[erm] + s_2966[erm] + s_3122[erm]	PI 3-P phosphatase (1-16:0, 2-18:1), ER membrane
r_3133	s_2808[erm] + s_3565[erm] --> 2.0 s_2783[erm] + s_2966[erm] + s_3123[erm]	PI 3-P phosphatase (1-16:1, 2-18:1), ER membrane
r_3134	s_2808[erm] + s_3566[erm] --> 2.0 s_2783[erm] + s_2966[erm] + s_3124[erm]	PI 3-P phosphatase (1-18:0, 2-18:1), ER membrane
r_3135	s_2808[erm] + s_3567[erm] --> 2.0 s_2783[erm] + s_2966[erm] + s_3125[erm]	PI 3-P phosphatase (1-18:1, 2-18:1), ER membrane
r_3136	s_2994[gm] + s_3568[gm] --> s_2995[gm] + 2.0 s_3146[gm] + s_3358[gm]	PI 3-P phosphatase (1-16:0, 2-16:1), Golgi membrane
r_3137	s_2994[gm] + s_3569[gm] --> s_2995[gm] + 2.0 s_3146[gm] + s_3362[gm]	PI 3-P phosphatase (1-16:1, 2-16:1), Golgi membrane
r_3138	s_2994[gm] + s_3570[gm] --> s_2995[gm] + 2.0 s_3146[gm] + s_3364[gm]	PI 3-P phosphatase (1-18:0, 2-16:1), Golgi membrane
r_3139	s_2994[gm] + s_3571[gm] --> s_2995[gm] + 2.0 s_3146[gm] + s_3366[gm]	PI 3-P phosphatase (1-18:1, 2-16:1), Golgi membrane
r_3140	s_2994[gm] + s_3572[gm] --> s_2995[gm] + 2.0 s_3146[gm] + s_3368[gm]	PI 3-P phosphatase (1-16:0, 2-18:1), Golgi membrane
r_3141	s_2994[gm] + s_3573[gm] --> s_2995[gm] + 2.0 s_3146[gm] + s_3370[gm]	PI 3-P phosphatase (1-16:1, 2-18:1), Golgi membrane
r_3142	s_2994[gm] + s_3574[gm] --> s_2995[gm] + 2.0 s_3146[gm] + s_3372[gm]	PI 3-P phosphatase (1-18:0, 2-18:1), Golgi membrane
r_3143	s_2994[gm] + s_3575[gm] --> s_2995[gm] + 2.0 s_3146[gm] + s_3374[gm]	PI 3-P phosphatase (1-18:1, 2-18:1), Golgi membrane
r_3144	s_3325[ce] + s_3449[ce] --> 2.0 s_0793[ce] + s_3323[ce] + s_3536[ce]	PI 4-P phosphatase (1-16:0, 2-16:1), cell envelope
r_3145	s_3327[ce] + s_3449[ce] --> 2.0 s_0793[ce] + s_3326[ce] + s_3536[ce]	PI 4-P phosphatase (1-16:1, 2-16:1), cell envelope
r_3146	s_3329[ce] + s_3449[ce] --> 2.0 s_0793[ce] + s_3328[ce] + s_3536[ce]	PI 4-P phosphatase (1-18:0, 2-16:1), cell envelope
r_3147	s_3331[ce] + s_3449[ce] --> 2.0 s_0793[ce] + s_3330[ce] + s_3536[ce]	PI 4-P phosphatase (1-18:1, 2-16:1), cell envelope
r_3148	s_3333[ce] + s_3449[ce] --> 2.0 s_0793[ce] + s_3332[ce] + s_3536[ce]	PI 4-P phosphatase (1-16:0, 2-18:1), cell envelope
r_3149	s_3335[ce] + s_3449[ce] --> 2.0 s_0793[ce] + s_3334[ce] + s_3536[ce]	PI 4-P phosphatase (1-16:1, 2-18:1), cell envelope
r_3150	s_3337[ce] + s_3449[ce] --> 2.0 s_0793[ce] + s_3336[ce] + s_3536[ce]	PI 4-P phosphatase (1-18:0, 2-18:1), cell envelope
r_3151	s_3339[ce] + s_3449[ce] --> 2.0 s_0793[ce] + s_3338[ce] + s_3536[ce]	PI 4-P phosphatase (1-18:1, 2-18:1), cell envelope
r_3152	s_0803[c] + s_3576[c] --> 2.0 s_0794[c] + s_1322[c] + s_3545[c]	PI 4-P phosphatase (1-16:0, 2-16:1), cytoplasm
r_3153	s_0803[c] + s_3577[c] --> 2.0 s_0794[c] + s_1322[c] + s_3547[c]	PI 4-P phosphatase (1-16:1, 2-16:1), cytoplasm
r_3154	s_0803[c] + s_3578[c] --> 2.0 s_0794[c] + s_1322[c] + s_3549[c]	PI 4-P phosphatase (1-18:0, 2-16:1), cytoplasm
r_3155	s_0803[c] + s_3579[c] --> 2.0 s_0794[c] + s_1322[c] + s_3551[c]	PI 4-P phosphatase (1-18:1, 2-16:1), cytoplasm
r_3156	s_0803[c] + s_3580[c] --> 2.0 s_0794[c] + s_1322[c] + s_3553[c]	PI 4-P phosphatase (1-16:0, 2-18:1), cytoplasm
r_3157	s_0803[c] + s_3581[c] --> 2.0 s_0794[c] + s_1322[c] + s_3555[c]	PI 4-P phosphatase (1-16:1, 2-18:1), cytoplasm
r_3158	s_0803[c] + s_3582[c] --> 2.0 s_0794[c] + s_1322[c] + s_3557[c]	PI 4-P phosphatase (1-18:0, 2-18:1), cytoplasm
r_3159	s_0803[c] + s_3583[c] --> 2.0 s_0794[c] + s_1322[c] + s_3559[c]	PI 4-P phosphatase (1-18:1, 2-18:1), cytoplasm
r_3160	s_2808[erm] + s_3584[erm] --> 2.0 s_2783[erm] + s_2966[erm] + s_3118[erm]	PI 4-P phosphatase (1-16:0, 2-16:1), ER membrane
r_3161	s_2808[erm] + s_3585[erm] --> 2.0 s_2783[erm] + s_2966[erm] + s_3119[erm]	PI 4-P phosphatase (1-16:1, 2-16:1), ER membrane
r_3162	s_2808[erm] + s_3586[erm] --> 2.0 s_2783[erm] + s_2966[erm] + s_3120[erm]	PI 4-P phosphatase (1-18:0, 2-16:1), ER membrane
r_3163	s_2808[erm] + s_3587[erm] --> 2.0 s_2783[erm] + s_2966[erm] + s_3121[erm]	PI 4-P phosphatase (1-18:1, 2-16:1), ER membrane
r_3164	s_2808[erm] + s_3588[erm] --> 2.0 s_2783[erm] + s_2966[erm] + s_3122[erm]	PI 4-P phosphatase (1-16:0, 2-18:1), ER membrane
r_3165	s_2808[erm] + s_3589[erm] --> 2.0 s_2783[erm] + s_2966[erm] + s_3123[erm]	PI 4-P phosphatase (1-16:1, 2-18:1), ER membrane
r_3166	s_2808[erm] + s_3590[erm] --> 2.0 s_2783[erm] + s_2966[erm] + s_3124[erm]	PI 4-P phosphatase (1-18:0, 2-18:1), ER membrane
r_3167	s_2808[erm] + s_3591[erm] --> 2.0 s_2783[erm] + s_2966[erm] + s_3125[erm]	PI 4-P phosphatase (1-18:1, 2-18:1), ER membrane
r_3168	s_2994[gm] + s_3361[gm] --> s_2995[gm] + 2.0 s_3146[gm] + s_3358[gm]	PI 4-P phosphatase (1-16:0, 2-16:1), Golgi membrane
r_3169	s_2994[gm] + s_3363[gm] --> s_2995[gm] + 2.0 s_3146[gm] + s_3362[gm]	PI 4-P phosphatase (1-16:1, 2-16:1), Golgi membrane
r_3170	s_2994[gm] + s_3365[gm] --> s_2995[gm] + 2.0 s_3146[gm] + s_3364[gm]	PI 4-P phosphatase (1-18:0, 2-16:1), Golgi membrane
r_3171	s_2994[gm] + s_3367[gm] --> s_2995[gm] + 2.0 s_3146[gm] + s_3366[gm]	PI 4-P phosphatase (1-18:1, 2-16:1), Golgi membrane
r_3172	s_2994[gm] + s_3369[gm] --> s_2995[gm] + 2.0 s_3146[gm] + s_3368[gm]	PI 4-P phosphatase (1-16:0, 2-18:1), Golgi membrane
r_3173	s_2994[gm] + s_3371[gm] --> s_2995[gm] + 2.0 s_3146[gm] + s_3370[gm]	PI 4-P phosphatase (1-16:1, 2-18:1), Golgi membrane
r_3174	s_2994[gm] + s_3373[gm] --> s_2995[gm] + 2.0 s_3146[gm] + s_3372[gm]	PI 4-P phosphatase (1-18:0, 2-18:1), Golgi membrane
r_3175	s_2994[gm] + s_3375[gm] --> s_2995[gm] + 2.0 s_3146[gm] + s_3374[gm]	PI 4-P phosphatase (1-18:1, 2-18:1), Golgi membrane
r_3176	s_3449[ce] + s_3592[ce] --> 2.0 s_0793[ce] + s_3535[ce] + s_3536[ce]	PI 3,5-P2 phosphatase (1-16:0, 2-16:1), cell envelope
r_3177	s_3449[ce] + s_3593[ce] --> 2.0 s_0793[ce] + s_3536[ce] + s_3537[ce]	PI 3,5-P2 phosphatase (1-16:1, 2-16:1), cell envelope
r_3178	s_3449[ce] + s_3594[ce] --> 2.0 s_0793[ce] + s_3536[ce] + s_3538[ce]	PI 3,5-P2 phosphatase (1-18:0, 2-16:1), cell envelope
r_3179	s_3449[ce] + s_3595[ce] --> 2.0 s_0793[ce] + s_3536[ce] + s_3539[ce]	PI 3,5-P2 phosphatase (1-18:1, 2-16:1), cell envelope
r_3180	s_3449[ce] + s_3596[ce] --> 2.0 s_0793[ce] + s_3536[ce] + s_3540[ce]	PI 3,5-P2 phosphatase (1-16:0, 2-18:1), cell envelope
r_3181	s_3449[ce] + s_3597[ce] --> 2.0 s_0793[ce] + s_3536[ce] + s_3541[ce]	PI 3,5-P2 phosphatase (1-16:1, 2-18:1), cell envelope
r_3182	s_3449[ce] + s_3598[ce] --> 2.0 s_0793[ce] + s_3536[ce] + s_3542[ce]	PI 3,5-P2 phosphatase (1-18:0, 2-18:1), cell envelope
r_3183	s_3449[ce] + s_3599[ce] --> 2.0 s_0793[ce] + s_3536[ce] + s_3543[ce]	PI 3,5-P2 phosphatase (1-18:1, 2-18:1), cell envelope
r_3184	s_0803[c] + s_3600[c] --> 2.0 s_0794[c] + s_1322[c] + s_3544[c]	PI 3,5-P2 phosphatase (1-16:0, 2-16:1), cytoplasm
r_3185	s_0803[c] + s_3601[c] --> 2.0 s_0794[c] + s_1322[c] + s_3546[c]	PI 3,5-P2 phosphatase (1-16:1, 2-16:1), cytoplasm
r_3186	s_0803[c] + s_3602[c] --> 2.0 s_0794[c] + s_1322[c] + s_3548[c]	PI 3,5-P2 phosphatase (1-18:0, 2-16:1), cytoplasm
r_3187	s_0803[c] + s_3603[c] --> 2.0 s_0794[c] + s_1322[c] + s_3550[c]	PI 3,5-P2 phosphatase (1-18:1, 2-16:1), cytoplasm
r_3188	s_0803[c] + s_3604[c] --> 2.0 s_0794[c] + s_1322[c] + s_3552[c]	PI 3,5-P2 phosphatase (1-16:0, 2-18:1), cytoplasm
r_3189	s_0803[c] + s_3605[c] --> 2.0 s_0794[c] + s_1322[c] + s_3554[c]	PI 3,5-P2 phosphatase (1-16:1, 2-18:1), cytoplasm
r_3190	s_0803[c] + s_3606[c] --> 2.0 s_0794[c] + s_1322[c] + s_3556[c]	PI 3,5-P2 phosphatase (1-18:0, 2-18:1), cytoplasm
r_3191	s_0803[c] + s_3607[c] --> 2.0 s_0794[c] + s_1322[c] + s_3558[c]	PI 3,5-P2 phosphatase (1-18:1, 2-18:1), cytoplasm
r_3192	s_3408[ce] + s_3449[ce] --> 2.0 s_0793[ce] + s_3325[ce] + s_3536[ce]	PI 4,5-P2 phosphatase (1-16:0, 2-16:1), cell envelope
r_3193	s_3409[ce] + s_3449[ce] --> 2.0 s_0793[ce] + s_3327[ce] + s_3536[ce]	PI 4,5-P2 phosphatase (1-16:1, 2-16:1), cell envelope
r_3194	s_3410[ce] + s_3449[ce] --> 2.0 s_0793[ce] + s_3329[ce] + s_3536[ce]	PI 4,5-P2 phosphatase (1-18:0, 2-16:1), cell envelope
r_3195	s_3411[ce] + s_3449[ce] --> 2.0 s_0793[ce] + s_3331[ce] + s_3536[ce]	PI 4,5-P2 phosphatase (1-18:1, 2-16:1), cell envelope
r_3196	s_3412[ce] + s_3449[ce] --> 2.0 s_0793[ce] + s_3333[ce] + s_3536[ce]	PI 4,5-P2 phosphatase (1-16:0, 2-18:1), cell envelope
r_3197	s_3413[ce] + s_3449[ce] --> 2.0 s_0793[ce] + s_3335[ce] + s_3536[ce]	PI 4,5-P2 phosphatase (1-16:1, 2-18:1), cell envelope
r_3198	s_3414[ce] + s_3449[ce] --> 2.0 s_0793[ce] + s_3337[ce] + s_3536[ce]	PI 4,5-P2 phosphatase (1-18:0, 2-18:1), cell envelope
r_3199	s_3415[ce] + s_3449[ce] --> 2.0 s_0793[ce] + s_3339[ce] + s_3536[ce]	PI 4,5-P2 phosphatase (1-18:1, 2-18:1), cell envelope
r_3200	s_0803[c] + s_3496[c] --> 2.0 s_0794[c] + s_1322[c] + s_3576[c]	PI 4,5-P2 phosphatase (1-16:0, 2-16:1), cytoplasm
r_3201	s_0803[c] + s_3499[c] --> 2.0 s_0794[c] + s_1322[c] + s_3577[c]	PI 4,5-P2 phosphatase (1-16:1, 2-16:1), cytoplasm
r_3202	s_0803[c] + s_3501[c] --> 2.0 s_0794[c] + s_1322[c] + s_3578[c]	PI 4,5-P2 phosphatase (1-18:0, 2-16:1), cytoplasm
r_3203	s_0803[c] + s_3503[c] --> 2.0 s_0794[c] + s_1322[c] + s_3579[c]	PI 4,5-P2 phosphatase (1-18:1, 2-16:1), cytoplasm
r_3204	s_0803[c] + s_3505[c] --> 2.0 s_0794[c] + s_1322[c] + s_3580[c]	PI 4,5-P2 phosphatase (1-16:0, 2-18:1), cytoplasm
r_3205	s_0803[c] + s_3507[c] --> 2.0 s_0794[c] + s_1322[c] + s_3581[c]	PI 4,5-P2 phosphatase (1-16:1, 2-18:1), cytoplasm
r_3206	s_0803[c] + s_3509[c] --> 2.0 s_0794[c] + s_1322[c] + s_3582[c]	PI 4,5-P2 phosphatase (1-18:0, 2-18:1), cytoplasm
r_3207	s_0803[c] + s_3511[c] --> 2.0 s_0794[c] + s_1322[c] + s_3583[c]	PI 4,5-P2 phosphatase (1-18:1, 2-18:1), cytoplasm
r_3216	s_2976[vm] + s_3416[vm] --> s_2977[vm] + 2.0 s_3164[vm] + s_3392[vm]	PI 3,5-P2 phosphatase (1-16:0, 2-16:1), vacuolar membrane
r_3217	s_2976[vm] + s_3417[vm] --> s_2977[vm] + 2.0 s_3164[vm] + s_3393[vm]	PI 3,5-P2 phosphatase (1-16:1, 2-16:1), vacuolar membrane
r_3218	s_2976[vm] + s_3418[vm] --> s_2977[vm] + 2.0 s_3164[vm] + s_3394[vm]	PI 3,5-P2 phosphatase (1-18:0, 2-16:1), vacuolar membrane
r_3219	s_2976[vm] + s_3419[vm] --> s_2977[vm] + 2.0 s_3164[vm] + s_3395[vm]	PI 3,5-P2 phosphatase (1-18:1, 2-16:1), vacuolar membrane
r_3220	s_2976[vm] + s_3420[vm] --> s_2977[vm] + 2.0 s_3164[vm] + s_3396[vm]	PI 3,5-P2 phosphatase (1-16:0, 2-18:1), vacuolar membrane
r_3221	s_2976[vm] + s_3421[vm] --> s_2977[vm] + 2.0 s_3164[vm] + s_3397[vm]	PI 3,5-P2 phosphatase (1-16:1, 2-18:1), vacuolar membrane
r_3222	s_2976[vm] + s_3422[vm] --> s_2977[vm] + 2.0 s_3164[vm] + s_3398[vm]	PI 3,5-P2 phosphatase (1-18:0, 2-18:1), vacuolar membrane
r_3223	s_2976[vm] + s_3423[vm] --> s_2977[vm] + 2.0 s_3164[vm] + s_3399[vm]	PI 3,5-P2 phosphatase (1-18:1, 2-18:1), vacuolar membrane
r_3240	s_0803[c] + s_3632[c] --> 2.0 s_0794[c] + s_1322[c] + s_3633[c]	lysoPA phosphatase (16:0), cytoplasm
r_3241	s_0803[c] + s_3634[c] --> 2.0 s_0794[c] + s_1322[c] + s_3635[c]	lysoPA phosphatase (16:1), cytoplasm
r_3242	s_0803[c] + s_3636[c] --> 2.0 s_0794[c] + s_1322[c] + s_3637[c]	lysoPA phosphatase (18:0), cytoplasm
r_3243	s_0803[c] + s_3638[c] --> 2.0 s_0794[c] + s_1322[c] + s_3639[c]	lysoPA phosphatase (18:1), cytoplasm
r_3252	s_3656[lp] + s_3657[lp] --> s_0669[lp] + s_0798[lp] + s_2848[lp]	ergosteryl ester hydrolase (16:1), lipid particle
r_3253	s_3657[lp] + s_3658[lp] --> s_0669[lp] + s_0798[lp] + s_2852[lp]	ergosteryl ester hydrolase (18:1), lipid particle
r_3254	s_3657[lp] + s_3659[lp] --> s_0798[lp] + s_2848[lp] + s_3660[lp]	episteryl ester hydrolase (16:1), lipid particle
r_3255	s_3657[lp] + s_3661[lp] --> s_0798[lp] + s_2852[lp] + s_3660[lp]	episteryl ester hydrolase (18:1), lipid particle
r_3256	s_3657[lp] + s_3662[lp] --> s_0703[lp] + s_0798[lp] + s_2848[lp]	fecosteryl ester hydrolase (16:1), lipid particle
r_3257	s_3657[lp] + s_3663[lp] --> s_0703[lp] + s_0798[lp] + s_2852[lp]	fecosteryl ester hydrolase (18:1), lipid particle
r_3258	s_3657[lp] + s_3664[lp] --> s_0798[lp] + s_2848[lp] + s_3665[lp]	lanosteryl ester hydrolase (16:1), lipid particle
r_3259	s_3657[lp] + s_3666[lp] --> s_0798[lp] + s_2852[lp] + s_3665[lp]	lanosteryl ester hydrolase (18:1), lipid particle
r_3260	s_3657[lp] + s_3667[lp] --> s_0798[lp] + s_1572[lp] + s_2848[lp]	zymosteryl ester hydrolase (16:1), lipid particle
r_3261	s_3657[lp] + s_3668[lp] --> s_0798[lp] + s_1572[lp] + s_2852[lp]	zymosteryl ester hydrolase (18:1), lipid particle
r_3262	s_3449[ce] + s_3669[ce] --> s_0793[ce] + s_1568[ce] + s_3451[ce]	zymosteryl ester hydrolase (16:1), cell envelope
r_3263	s_3449[ce] + s_3670[ce] --> s_0793[ce] + s_1568[ce] + s_3459[ce]	zymosteryl ester hydrolase (18:1), cell envelope
r_3264	s_3044[lp] + s_3657[lp] --> s_0798[lp] + s_2846[lp] + s_3043[lp]	TAG lipase (1-16:0, 2-16:1, 3-16:0), lipid particle
r_3265	s_3059[lp] + s_3657[lp] --> s_0798[lp] + s_2848[lp] + s_3043[lp]	TAG lipase (1-16:0, 2-16:1, 3-16:1), lipid particle
r_3266	s_3067[lp] + s_3657[lp] --> s_0798[lp] + s_2850[lp] + s_3043[lp]	TAG lipase (1-16:0, 2-16:1, 3-18:0), lipid particle
r_3267	s_3075[lp] + s_3657[lp] --> s_0798[lp] + s_2852[lp] + s_3043[lp]	TAG lipase (1-16:0, 2-16:1, 3-18:1), lipid particle
r_3268	s_3048[lp] + s_3657[lp] --> s_0798[lp] + s_2846[lp] + s_3047[lp]	TAG lipase (1-16:1, 2-16:1, 3-16:0), lipid particle
r_3269	s_3061[lp] + s_3657[lp] --> s_0798[lp] + s_2848[lp] + s_3047[lp]	TAG lipase (1-16:1, 2-16:1, 3-16:1), lipid particle
r_3270	s_3069[lp] + s_3657[lp] --> s_0798[lp] + s_2850[lp] + s_3047[lp]	TAG lipase (1-16:1, 2-16:1, 3-18:0), lipid particle
r_3271	s_3077[lp] + s_3657[lp] --> s_0798[lp] + s_2852[lp] + s_3047[lp]	TAG lipase (1-16:1, 2-16:1, 3-18:1), lipid particle
r_3272	s_3052[lp] + s_3657[lp] --> s_0798[lp] + s_2846[lp] + s_3051[lp]	TAG lipase (1-18:0, 2-16:1, 3-16:0), lipid particle
r_3273	s_3063[lp] + s_3657[lp] --> s_0798[lp] + s_2848[lp] + s_3051[lp]	TAG lipase (1-18:0, 2-16:1, 3-16:1), lipid particle
r_3274	s_3071[lp] + s_3657[lp] --> s_0798[lp] + s_2850[lp] + s_3051[lp]	TAG lipase (1-18:0, 2-16:1, 3-18:0), lipid particle
r_3275	s_3079[lp] + s_3657[lp] --> s_0798[lp] + s_2852[lp] + s_3051[lp]	TAG lipase (1-18:0, 2-16:1, 3-18:1), lipid particle
r_3276	s_3056[lp] + s_3657[lp] --> s_0798[lp] + s_2846[lp] + s_3055[lp]	TAG lipase (1-18:1, 2-16:1, 3-16:0), lipid particle
r_3277	s_3065[lp] + s_3657[lp] --> s_0798[lp] + s_2848[lp] + s_3055[lp]	TAG lipase (1-18:1, 2-16:1, 3-16:1), lipid particle
r_3278	s_3073[lp] + s_3657[lp] --> s_0798[lp] + s_2850[lp] + s_3055[lp]	TAG lipase (1-18:1, 2-16:1, 3-18:0), lipid particle
r_3279	s_3081[lp] + s_3657[lp] --> s_0798[lp] + s_2852[lp] + s_3055[lp]	TAG lipase (1-18:1, 2-16:1, 3-18:1), lipid particle
r_3280	s_3046[lp] + s_3657[lp] --> s_0798[lp] + s_2846[lp] + s_3045[lp]	TAG lipase (1-16:0, 2-18:1, 3-16:0), lipid particle
r_3281	s_3060[lp] + s_3657[lp] --> s_0798[lp] + s_2848[lp] + s_3045[lp]	TAG lipase (1-16:0, 2-18:1, 3-16:1), lipid particle
r_3282	s_3068[lp] + s_3657[lp] --> s_0798[lp] + s_2850[lp] + s_3045[lp]	TAG lipase (1-16:0, 2-18:1, 3-18:0), lipid particle
r_3283	s_3076[lp] + s_3657[lp] --> s_0798[lp] + s_2852[lp] + s_3045[lp]	TAG lipase (1-16:0, 2-18:1, 3-18:1), lipid particle
r_3284	s_3050[lp] + s_3657[lp] --> s_0798[lp] + s_2846[lp] + s_3049[lp]	TAG lipase (1-16:1, 2-18:1, 3-16:0), lipid particle
r_3285	s_3062[lp] + s_3657[lp] --> s_0798[lp] + s_2848[lp] + s_3049[lp]	TAG lipase (1-16:1, 2-18:1, 3-16:1), lipid particle
r_3286	s_3070[lp] + s_3657[lp] --> s_0798[lp] + s_2850[lp] + s_3049[lp]	TAG lipase (1-16:1, 2-18:1, 3-18:0), lipid particle
r_3287	s_3078[lp] + s_3657[lp] --> s_0798[lp] + s_2852[lp] + s_3049[lp]	TAG lipase (1-16:1, 2-18:1, 3-18:1), lipid particle
r_3288	s_3054[lp] + s_3657[lp] --> s_0798[lp] + s_2846[lp] + s_3053[lp]	TAG lipase (1-18:0, 2-18:1, 3-16:0), lipid particle
r_3289	s_3064[lp] + s_3657[lp] --> s_0798[lp] + s_2848[lp] + s_3053[lp]	TAG lipase (1-18:0, 2-18:1, 3-16:1), lipid particle
r_3290	s_3072[lp] + s_3657[lp] --> s_0798[lp] + s_2850[lp] + s_3053[lp]	TAG lipase (1-18:0, 2-18:1, 3-18:0), lipid particle
r_3291	s_3080[lp] + s_3657[lp] --> s_0798[lp] + s_2852[lp] + s_3053[lp]	TAG lipase (1-18:0, 2-18:1, 3-18:1), lipid particle
r_3292	s_3058[lp] + s_3657[lp] --> s_0798[lp] + s_2846[lp] + s_3057[lp]	TAG lipase (1-18:1, 2-18:1, 3-16:0), lipid particle
r_3293	s_3066[lp] + s_3657[lp] --> s_0798[lp] + s_2848[lp] + s_3057[lp]	TAG lipase (1-18:1, 2-18:1, 3-16:1), lipid particle
r_3294	s_3074[lp] + s_3657[lp] --> s_0798[lp] + s_2850[lp] + s_3057[lp]	TAG lipase (1-18:1, 2-18:1, 3-18:0), lipid particle
r_3295	s_3082[lp] + s_3657[lp] --> s_0798[lp] + s_2852[lp] + s_3057[lp]	TAG lipase (1-18:1, 2-18:1, 3-18:1), lipid particle
r_3297	s_3047[lp] + s_3657[lp] --> s_0798[lp] + s_2848[lp] + s_3672[lp]	DAG lipase (1-16:1, 2-16:1), lipid particle
r_3316	s_3657[lp] + s_3693[lp] --> s_0798[lp] + s_2848[lp] + s_3694[lp]	PC phospholipase A2 (1-16:0, 2-16:1), lipid particle
r_3317	s_3657[lp] + s_3695[lp] --> s_0798[lp] + s_2848[lp] + s_3696[lp]	PC phospholipase A2 (1-16:1, 2-16:1), lipid particle
r_3318	s_3657[lp] + s_3697[lp] --> s_0798[lp] + s_2848[lp] + s_3698[lp]	PC phospholipase A2 (1-18:0, 2-16:1), lipid particle
r_3319	s_3657[lp] + s_3699[lp] --> s_0798[lp] + s_2848[lp] + s_3700[lp]	PC phospholipase A2 (1-18:1, 2-16:1), lipid particle
r_3320	s_3657[lp] + s_3701[lp] --> s_0798[lp] + s_2852[lp] + s_3694[lp]	PC phospholipase A2 (1-16:0, 2-18:1), lipid particle
r_3321	s_3657[lp] + s_3702[lp] --> s_0798[lp] + s_2852[lp] + s_3696[lp]	PC phospholipase A2 (1-16:1, 2-18:1), lipid particle
r_3322	s_3657[lp] + s_3703[lp] --> s_0798[lp] + s_2852[lp] + s_3698[lp]	PC phospholipase A2 (1-18:0, 2-18:1), lipid particle
r_3323	s_3657[lp] + s_3704[lp] --> s_0798[lp] + s_2852[lp] + s_3700[lp]	PC phospholipase A2 (1-18:1, 2-18:1), lipid particle
r_3324	s_3657[lp] + s_3705[lp] --> s_0798[lp] + s_2848[lp] + s_3685[lp]	PE phospholipase A2 (1-16:0, 2-16:1), lipid particle
r_3325	s_3657[lp] + s_3706[lp] --> s_0798[lp] + s_2848[lp] + s_3687[lp]	PE phospholipase A2 (1-16:1, 2-16:1), lipid particle
r_3326	s_3657[lp] + s_3707[lp] --> s_0798[lp] + s_2848[lp] + s_3689[lp]	PE phospholipase A2 (1-18:0, 2-16:1), lipid particle
r_3327	s_3657[lp] + s_3708[lp] --> s_0798[lp] + s_2848[lp] + s_3691[lp]	PE phospholipase A2 (1-18:1, 2-16:1), lipid particle
r_3328	s_3657[lp] + s_3686[lp] --> s_0798[lp] + s_2852[lp] + s_3685[lp]	PE phospholipase A2 (1-16:0, 2-18:1), lipid particle
r_3329	s_3657[lp] + s_3688[lp] --> s_0798[lp] + s_2852[lp] + s_3687[lp]	PE phospholipase A2 (1-16:1, 2-18:1), lipid particle
r_3330	s_3657[lp] + s_3690[lp] --> s_0798[lp] + s_2852[lp] + s_3689[lp]	PE phospholipase A2 (1-18:0, 2-18:1), lipid particle
r_3331	s_3657[lp] + s_3692[lp] --> s_0798[lp] + s_2852[lp] + s_3691[lp]	PE phospholipase A2 (1-18:1, 2-18:1), lipid particle
r_4045	s_0803[c] + s_1556[c] --> s_0575[c] + s_1550[c]	uridine hydrolase
r_0964	s_0434[c] + s_0750[c] + s_0803[c] --> s_0394[c] + s_0753[v] + s_0794[c] + s_1322[c]	reduced glutathione via ABC system
r_1028	s_0434[c] + s_0803[c] + s_1473[c] --> s_0394[c] + s_0794[c] + s_1322[c] + s_1474[v]	taurcholate via ABC system
r_1099	s_0177[m] + s_0180[c] <=> s_0176[c] + s_0182[m]	2-oxoadipate and 2-oxoglutarate transport
r_1101	s_0736[e] + s_0796[e] --> s_0734[c] + s_0794[c]	4-aminobutyrate transport
r_1112	s_0180[c] + s_0524[m] <=> s_0182[m] + s_0522[c]	AKG transporter, mitochonrial
r_1113	s_0406[e] --> s_0405[c]	allantoate uniport
r_1115	s_0420[e] <=> s_0419[c]	ammonia transport
r_1118	s_0975[m] + s_0991[c] --> s_0973[c] + s_0993[m]	aspartate-glutamate transporter
r_1119	s_0452[e] + s_0796[e] --> s_0451[c] + s_0794[c]	biotin uptake
r_1120	s_0023[m] + s_1235[c] --> s_0021[c] + s_1236[m]	carnithine-acetylcarnithine carrier
r_1125	s_0513[e] + s_0796[e] --> s_0512[c] + s_0794[c]	choline transport
r_1126	s_0068[m] + s_0522[c] <=> s_0066[c] + s_0524[m]	citrate transport
r_1127	s_0522[c] + s_1361[m] <=> s_0524[m] + s_1360[c]	citrate transport
r_1128	s_0522[c] + s_0941[m] <=> s_0524[m] + s_0940[c]	citrate transport
r_1134	s_0554[e] + s_0796[e] --> s_0553[c] + s_0794[c]	D-fructose transport
r_1135	s_0559[e] + s_0796[e] --> s_0558[c] + s_0794[c]	D-galactose transport
r_1136	s_0026[e] + s_0796[e] <=> s_0025[c] + s_0794[c]	D-lactate transport
r_1139	s_0572[e] + s_0796[e] --> s_0571[c] + s_0794[c]	D-mannose transport
r_1146	s_0659[e] <=> s_0657[c]	episterol transport
r_1147	s_0668[e] <=> s_0666[c]	ergosterol transport
r_1148	s_0665[ce] <=> s_0666[c]	ergosterol transport
r_1149	s_0684[e] <=> s_0683[c]	ethanolamine transport
r_1151	s_0690[m] --> s_0689[c]	fadH2 transport
r_1161	s_0702[e] <=> s_0700[c]	fecosterol transport
r_1162	s_0699[ce] <=> s_0700[c]	fecosterol transport
r_1166	s_0565[e] --> s_0563[c]	glucose transport
r_1168	s_0750[c] <=> s_0753[v]	glutathione transport
r_1171	s_0766[e] + s_0796[e] --> s_0765[c] + s_0794[c]	glycerol transport
r_1172	s_0765[c] --> s_0766[e]	glycerol transport via channel
r_1173	s_0796[e] + s_1004[e] <=> s_0794[c] + s_1003[c]	glycine transport
r_1175	s_0741[m] + s_0785[c] + s_0794[c] --> s_0739[c] + s_0786[m] + s_0799[m]	GTP/GDP translocase
r_1177	s_0796[e] + s_1154[e] --> s_0794[c] + s_1153[c]	inositol transport
r_1178	s_0925[e] --> s_0924[c]	iron (II) transport
r_1183	s_0796[e] + s_0956[e] <=> s_0794[c] + s_0955[c]	L-alanine transport
r_1184	s_0796[e] + s_0966[e] <=> s_0794[c] + s_0965[c]	L-arganine transport
r_1186	s_0796[e] + s_0970[e] <=> s_0794[c] + s_0969[c]	L-asparagine transport
r_1187	s_0802[v] + s_0969[c] --> s_0794[c] + s_0972[v]	L-asparagine transport
r_1188	s_0802[v] + s_0972[v] --> s_0794[c] + s_0969[c]	L-aspartate transport
r_1189	s_0802[v] + s_0977[v] --> s_0794[c] + s_0973[c]	L-aspartate transport
r_1190	s_0796[e] + s_0974[e] <=> s_0794[c] + s_0973[c]	L-aspartate transport
r_1191	s_0022[e] <=> s_0021[c]	L-carnitine transport
r_1192	s_0796[e] + s_0982[e] <=> s_0794[c] + s_0981[c]	L-cystine transport
r_1194	s_0991[c] --> s_0993[m]	L-glutamate transport
r_1195	s_0802[v] + s_0996[v] --> s_0794[c] + s_0991[c]	L-glutamate transport
r_1196	s_0796[e] + s_0992[e] <=> s_0794[c] + s_0991[c]	L-glutamate transport
r_1197	s_0802[v] + s_0999[c] --> s_0794[c] + s_1002[v]	L-glutamine transport
r_1198	s_0802[v] + s_1002[v] --> s_0794[c] + s_0999[c]	L-glutamine transport
r_1199	s_0796[e] + s_1000[e] <=> s_0794[c] + s_0999[c]	L-glutamine transport
r_1201	s_0796[e] + s_1007[e] <=> s_0794[c] + s_1006[c]	L-histidine transport
r_1203	s_0802[v] + s_1016[c] --> s_0794[c] + s_1019[v]	L-isoleucine transport
r_1204	s_0802[v] + s_1019[v] --> s_0794[c] + s_1016[c]	L-isoleucine transport
r_1205	s_0796[e] + s_1017[e] <=> s_0794[c] + s_1016[c]	L-isoleucine transport
r_1206	s_0063[c] <=> s_0065[m]	L-lactate transport
r_1207	s_0064[e] + s_0796[e] --> s_0063[c] + s_0794[c]	L-lactate transport
r_1209	s_0802[v] + s_1021[c] --> s_0794[c] + s_1024[v]	L-leucine transport, vacuoluar
r_1210	s_0802[v] + s_1024[v] --> s_0794[c] + s_1021[c]	L-leucine transport, vacuoluar
r_1211	s_0796[e] + s_1022[e] <=> s_0794[c] + s_1021[c]	L-leucine transport
r_1213	s_0796[e] + s_1026[e] <=> s_0794[c] + s_1025[c]	L-lysine transport
r_1214	s_0796[e] + s_1030[e] <=> s_0794[c] + s_1029[c]	L-methionine transport
r_1215	s_0796[e] + s_1033[e] <=> s_0794[c] + s_1032[c]	L-phenylalanine transport
r_1216	s_0796[e] + s_1036[e] <=> s_0794[c] + s_1035[c]	L-proline transport
r_1217	s_0796[e] + s_1041[e] <=> s_0794[c] + s_1039[c]	L-serine transport
r_1218	s_0796[e] + s_1046[e] <=> s_0794[c] + s_1045[c]	L-threonine transport
r_1219	s_0796[e] + s_1049[e] <=> s_0794[c] + s_1048[c]	L-tryptophan transport
r_1221	s_0802[v] + s_1051[c] --> s_0794[c] + s_1055[v]	L-tyrosine transport
r_1222	s_0802[v] + s_1055[v] --> s_0794[c] + s_1051[c]	L-tyrosine transport
r_1223	s_0796[e] + s_1052[e] <=> s_0794[c] + s_1051[c]	L-tyrosine transport
r_1224	s_0796[e] + s_1057[e] <=> s_0794[c] + s_1056[c]	L-valine transport
r_1225	s_1061[e] <=> s_1059[c]	lanosterol transport
r_1227	s_0796[e] + s_1106[e] --> s_0794[c] + s_1105[c]	maltose transport
r_1229	s_1198[c] --> s_1200[m]	NAD transport
r_1230	s_0585[m] + s_1198[c] --> s_0584[c] + s_1200[m]	NAD transport
r_1231	s_0424[m] + s_1198[c] --> s_0423[c] + s_1200[m]	NAD transport
r_1232	s_0616[m] + s_1198[c] --> s_0615[c] + s_1200[m]	NAD transport
r_1237	s_0794[c] + s_1268[m] <=> s_0799[m] + s_1266[c]	ornithine transport
r_1238	s_0796[e] + s_1267[e] <=> s_0794[c] + s_1266[c]	orntithine transport
r_1241	s_0032[e] + s_0796[e] <=> s_0031[c] + s_0794[c]	pantothenate transport
r_1244	s_0796[e] + s_1324[e] <=> s_0794[c] + s_1322[c]	phosphate transport
r_1245	s_0794[c] + s_1322[c] --> s_0799[m] + s_1326[m]	phosphate transport
r_1249	s_0796[e] + s_1374[e] <=> s_0794[c] + s_1373[c]	potassium transport
r_1251	s_0794[c] + s_1390[e] <=> s_0796[e] + s_1389[c]	putrescine transport
r_1252	s_0802[v] + s_1389[c] <=> s_0794[c] + s_1391[v]	putrescine transport
r_1254	s_0796[e] + s_1400[e] <=> s_0794[c] + s_1399[c]	pyruvate transport
r_1255	s_0796[e] + s_1418[e] --> s_0794[c] + s_1416[c]	S-adenosyl-L-methionine transport
r_1256	s_1416[c] <=> s_1419[m]	S-adenosyl-L-methionine transport
r_1257	s_0796[e] + s_1425[e] --> s_0794[c] + s_1424[c]	S-methylmethionine permease
r_1258	s_0796[e] + s_1437[c] <=> s_0794[c] + s_1438[e]	sodium proton antiporter
r_1260	s_0794[c] + s_1440[e] <=> s_0796[e] + s_1439[c]	spermidine transport
r_1261	s_0802[v] + s_1439[c] <=> s_0794[c] + s_1441[v]	spermidine transport
r_1262	s_0794[c] + s_1443[e] <=> s_0796[e] + s_1442[c]	spermine transport
r_1263	s_0802[v] + s_1442[c] <=> s_0794[c] + s_1444[v]	spermine transport
r_1265	s_0727[m] + s_1458[c] --> s_0725[c] + s_1460[m]	succinate-fumarate transport
r_1266	s_1468[e] --> s_1467[c]	sulfate uniport
r_1270	s_0796[e] + s_1490[e] --> s_0794[c] + s_1489[c]	thiamine transport
r_1271	s_1541[c] --> s_1542[g]	UDPgalactose transport
r_1272	s_0796[e] + s_1551[e] --> s_0794[c] + s_1550[c]	uracil transport
r_1273	2.0 s_0796[e] + s_1553[e] <=> 2.0 s_0794[c] + s_1552[c]	urea transport
r_1274	s_0796[e] + s_1557[e] --> s_0794[c] + s_1556[c]	uridine transport
r_1278	s_1571[e] <=> s_1568[ce]	zymosterol transport
r_2079	s_0794[c] + s_1520[c] <=> s_0796[e] + s_1521[e]	trehalose transporter
r_2132	s_0066[c] + s_0182[m] --> s_0068[m] + s_0180[c]	oxoglutarate/malate exchange
r_1603	s_0300[c] --> s_0270[c] + s_0775[c] + s_0794[c] + s_1322[c]	4-amino-5-hydroxymethyl-2-methylpyrimidine synthetase
r_1642	s_0390[c] <=> s_0392[m]	adenosine 3',5'-bisphosphate transport
r_1658	s_0969[c] --> s_0971[m]	asparagine transport
r_1667	s_0456[c] + s_0803[c] <=> s_0445[c] + s_0794[c]	bicarbonate formation
r_1684	s_0511[ce] <=> s_0512[c]	choline transport
r_1707	s_0549[e] <=> s_0548[c]	D-arabinose transport
r_1717	s_0562[e] <=> s_0561[c]	D-sorbitol transport
r_1719	s_0579[e] <=> s_0578[c]	D-xylose transport
r_1729	s_0434[c] + s_0584[c] <=> s_0394[c] + s_0582[c]	deoxyadenylate kinase
r_1735	s_0139[e] --> s_0138[c]	deoxyuridine transport
r_1811	s_1003[c] <=> s_1005[m]	glycine transport
r_1877	s_0964[e] <=> s_0963[c]	L-arabinoase transport
r_1882	s_0023[m] --> s_0021[c]	L-carnitine transport
r_1907	s_1039[c] <=> s_1040[er]	L-serine transport
r_1908	s_0990[e] <=> s_0989[c]	L-sorbitol transport
r_1910	s_1044[e] <=> s_1043[c]	L-sorbose transport
r_1935	s_1031[m] --> s_1029[c]	methionine transport
r_1976	s_1235[c] --> s_1236[m]	O-acetylcarnintine transport into mitochondria
r_2008	s_1322[c] <=> s_1329[v]	phosphate transport
r_2040	s_1406[e] --> s_1405[c]	riboflavin transport
r_2041	s_0576[e] --> s_0575[c]	ribose transporter
r_2045	s_1039[c] <=> s_1042[m]	serine transport
r_2072	s_1045[c] --> s_1047[m]	threonine transport
r_2105	s_1567[e] <=> s_1566[c]	xylitol transport
r_2107	s_1568[ce] <=> s_1569[c]	zymosterol transport
r_3545	s_1039[c] <=> s_3107[erm]	L-serine transport, cytoplasm-ER membrane
r_3605	s_1322[c] <=> s_3536[ce]	phosphate transport, cytoplasm-cell envelope
r_3649	s_1322[c] <=> s_2977[vm]	phosphate transport, cytoplasm-vacuolar membrane
r_3813	s_3109[erm] <=> s_3145[gm]	phosphatidyl-L-serine (1-16:0, 2-16:1) transport, ER membrane-Golgi membrane
r_3814	s_3110[erm] <=> s_3149[gm]	phosphatidyl-L-serine (1-16:1, 2-16:1) transport, ER membrane-Golgi membrane
r_3815	s_3111[erm] <=> s_3151[gm]	phosphatidyl-L-serine (1-18:0, 2-16:1) transport, ER membrane-Golgi membrane
r_3816	s_3112[erm] <=> s_3153[gm]	phosphatidyl-L-serine (1-18:1, 2-16:1) transport, ER membrane-Golgi membrane
r_3817	s_3113[erm] <=> s_3155[gm]	phosphatidyl-L-serine (1-16:0, 2-18:1) transport, ER membrane-Golgi membrane
r_3818	s_3114[erm] <=> s_3157[gm]	phosphatidyl-L-serine (1-16:1, 2-18:1) transport, ER membrane-Golgi membrane
r_3819	s_3115[erm] <=> s_3159[gm]	phosphatidyl-L-serine (1-18:0, 2-18:1) transport, ER membrane-Golgi membrane
r_3820	s_3116[erm] <=> s_3161[gm]	phosphatidyl-L-serine (1-18:1, 2-18:1) transport, ER membrane-Golgi membrane
r_3821	s_3148[gm] <=> s_3181[erm]	phosphatidylethanolamine (1-16:0, 2-16:1) transport, Golgi membrane-ER membrane
r_3822	s_3150[gm] <=> s_3185[erm]	phosphatidylethanolamine (1-16:1, 2-16:1) transport, Golgi membrane-ER membrane
r_3823	s_3152[gm] <=> s_3187[erm]	phosphatidylethanolamine (1-18:0, 2-16:1) transport, Golgi membrane-ER membrane
r_3824	s_3154[gm] <=> s_3189[erm]	phosphatidylethanolamine (1-18:1, 2-16:1) transport, Golgi membrane-ER membrane
r_3825	s_3156[gm] <=> s_3191[erm]	phosphatidylethanolamine (1-16:0, 2-18:1) transport, Golgi membrane-ER membrane
r_3826	s_3158[gm] <=> s_3193[erm]	phosphatidylethanolamine (1-16:1, 2-18:1) transport, Golgi membrane-ER membrane
r_3827	s_3160[gm] <=> s_3195[erm]	phosphatidylethanolamine (1-18:0, 2-18:1) transport, Golgi membrane-ER membrane
r_3828	s_3162[gm] <=> s_3197[erm]	phosphatidylethanolamine (1-18:1, 2-18:1) transport, Golgi membrane-ER membrane
r_3885	s_3181[erm] <=> s_3465[ce]	phosphatidylethanolamine (1-16:0, 2-16:1) transport, ER membrane-cell envelope
r_3886	s_3185[erm] <=> s_3467[ce]	phosphatidylethanolamine (1-16:1, 2-16:1) transport, ER membrane-cell envelope
r_3887	s_3187[erm] <=> s_3469[ce]	phosphatidylethanolamine (1-18:0, 2-16:1) transport, ER membrane-cell envelope
r_3888	s_3189[erm] <=> s_3471[ce]	phosphatidylethanolamine (1-18:1, 2-16:1) transport, ER membrane-cell envelope
r_3889	s_3191[erm] <=> s_3473[ce]	phosphatidylethanolamine (1-16:0, 2-18:1) transport, ER membrane-cell envelope
r_3890	s_3193[erm] <=> s_3474[ce]	phosphatidylethanolamine (1-16:1, 2-18:1) transport, ER membrane-cell envelope
r_3891	s_3195[erm] <=> s_3475[ce]	phosphatidylethanolamine (1-18:0, 2-18:1) transport, ER membrane-cell envelope
r_3892	s_3197[erm] <=> s_3476[ce]	phosphatidylethanolamine (1-18:1, 2-18:1) transport, ER membrane-cell envelope
r_3893	s_3109[erm] <=> s_3478[ce]	phosphatidyl-L-serine (1-16:0, 2-16:1) transport, ER membrane-cell envelope
r_3894	s_3110[erm] <=> s_3480[ce]	phosphatidyl-L-serine (1-16:1, 2-16:1) transport, ER membrane-cell envelope
r_3895	s_3111[erm] <=> s_3482[ce]	phosphatidyl-L-serine (1-18:0, 2-16:1) transport, ER membrane-cell envelope
r_3896	s_3112[erm] <=> s_3484[ce]	phosphatidyl-L-serine (1-18:1, 2-16:1) transport, ER membrane-cell envelope
r_3897	s_3113[erm] <=> s_3486[ce]	phosphatidyl-L-serine (1-16:0, 2-18:1) transport, ER membrane-cell envelope
r_3898	s_3114[erm] <=> s_3487[ce]	phosphatidyl-L-serine (1-16:1, 2-18:1) transport, ER membrane-cell envelope
r_3899	s_3115[erm] <=> s_3488[ce]	phosphatidyl-L-serine (1-18:0, 2-18:1) transport, ER membrane-cell envelope
r_3900	s_3116[erm] <=> s_3489[ce]	phosphatidyl-L-serine (1-18:1, 2-18:1) transport, ER membrane-cell envelope
r_3961	s_1326[m] <=> s_3228[mm]	phosphate transport, mitochondrion-mitochondrial membrane
r_4152	s_3748[m] <=> s_0712[m] + s_3749[m]	Cytochrome c apocytochrome-c-lyase
r_4153	s_0794[c] + s_1203[c] + s_3750[c] --> s_0020[c] + s_1198[c]	(R)-Acetoin:NAD+ oxidoreductase
r_4154	s_1201[n] + s_3751[n] <=> s_0794[c] + s_3752[n] + s_3753[n]	Probable diacetyl reductase [(R)-acetoin forming] 2 (EC 1.1.1.303)
r_4156	s_0810[v] + s_3757[v] <=> s_3758[v] + s_3759[v]	Methionine aminopeptidase 2 (MAP 2) (MetAP 2) (EC 3.4.11.18) (Peptidase M)
r_4158	s_0794[c] + s_1212[c] + 2.0 s_3762[c] <=> s_1207[c] + 2.0 s_3763[c]	NADPH2:quinone oxidoreductase
r_4160	s_0803[c] + s_3761[c] <=> s_0423[c] + 2.0 s_0794[c] + s_3768[c]	ADP-ribose pyrophosphatase (EC 3.6.1.13) (ADP-ribose diphosphatase) (ADP-ribose phosphohydrolase) (Adenosine diphosphoribose pyrophosphatase) (ADPR-PPase)
r_4164	s_0439[p] + s_0534[p] + s_3769[p] <=> s_0426[p] + s_0638[p] + s_3770[p]	oxalate:CoA ligase (AMP-forming)
r_4165	s_0804[er] + s_3771[er] <=> s_3772[er] + s_3773[er]	Glucosidase 2 subunit alpha (EC 3.2.1.84) (Alpha-glucosidase II subunit alpha) (Glucosidase II subunit alpha) (Reversal of TOR2 lethality protein 2)
r_4166	s_0804[er] + s_3773[er] <=> s_3772[er] + s_3774[er]	Glucosidase 2 subunit alpha (EC 3.2.1.84) (Alpha-glucosidase II subunit alpha) (Glucosidase II subunit alpha) (Reversal of TOR2 lethality protein 2)
r_4167	s_3775[v] + s_3776[v] + s_3777[v] <=> s_1373[c] + s_1437[c] + s_3778[c]	Vacuolar cation-chloride cotransporter 1 (Vacuolar homolog of CCC family protein 1)
r_4170	s_0646[er] + s_3764[er] <=> s_3765[er] + s_3781[er]	UDP-N-acetyl-D-glucosamine:dolichyl-phosphate N-acetyl-D-glucosamine phosphotransferase
r_4172	s_0434[c] + s_0803[c] + s_3782[c] --> s_0394[c] + s_0794[c] + s_1322[c] + s_3783[e]	P-type cation-transporting ATPase (EC 3.6.3.3) (Cadmium resistance protein 2) (Cadmium-translocating P-type ATPase) (Cd(2+)-exporting ATPase)
r_4173	s_3784[m] + s_3785[m] <=> s_0957[m] + s_3786[m]	L-cysteine:sulfur-acceptor sulfurtransferase
r_4174	s_3787[er] <=> s_3788[erm]	Probable ATP-dependent permease
r_4175	s_1198[c] + s_3789[c] <=> s_0794[c] + s_1203[c] + s_3790[c]	Putative aryl-alcohol dehydrogenase AAD3 (EC 1.1.1.-)
r_4177	s_1198[c] + s_3793[c] <=> s_0794[c] + s_1203[c] + s_3794[c]	Putative aryl-alcohol dehydrogenase AAD3 (EC 1.1.1.-)
r_4178	s_1198[c] + s_3795[c] <=> s_0794[c] + s_1203[c] + s_3796[c]	Putative aryl-alcohol dehydrogenase AAD3 (EC 1.1.1.-)
r_4179	s_1198[c] + s_3797[c] <=> s_0794[c] + s_1203[c] + s_3798[c]	Putative aryl-alcohol dehydrogenase AAD3 (EC 1.1.1.-)
r_4180	s_1198[c] + s_3799[c] <=> s_0794[c] + s_1203[c] + s_3800[c]	Benzyl alcohol:NAD+ oxidoreductase
r_4181	s_0434[c] + s_0803[c] + s_3801[c] <=> s_0394[c] + s_0794[c] + s_1322[c] + s_3802[er]	Manganese-transporting ATPase 1 (EC 3.6.3.-)
r_4186	s_0803[c] + s_1029[c] + s_1620[c] <=> s_0794[c] + s_1616[c] + s_3807[c]	L-methionine:thioredoxin-disulfide S-oxidoreductase
r_4190	2.0 s_0799[m] + 2.0 s_3813[m] --> s_0838[m] + s_1278[m]	superoxide:superoxide oxidoreductase
r_4193	s_3818[n] + s_3819[n] <=> s_0800[n] + s_3820[n] + s_3821[n]	S-Adenosyl-L-methionine:histone-L-lysine N6-methyltransferase
r_4195	s_4026[m] <=> s_4027[v]	Zinc transporter YKE4
r_4196	s_2818[erm] + 2.0 s_4210[erm] <=> s_2783[erm] + 2.0 s_4209[erm]	NADH:ferricytochrome-b5 oxidoreductase
r_4197	s_1205[m] + 2.0 s_3826[m] <=> s_0799[m] + s_1200[m] + 2.0 s_3827[m]	NADH-cytochrome b5 reductase 1 (EC 1.6.2.2) (Microsomal cytochrome b reductase) (P35)
r_4200	s_0750[c] + s_3834[c] <=> s_3835[c] + s_3836[c]	Glutathione S-transferase 1 (EC 2.5.1.18) (GST-I)
r_4203	s_0810[v] + s_3838[v] <=> s_3759[v] + s_3839[v]	Vacuolar aminopeptidase 1 (EC 3.4.11.22) (Aminopeptidase yscI) (Leucine aminopeptidase IV) (LAPIV) (Lysosomal aminopeptidase III) (Polypeptidase) (Vacuolar aminopeptidase I)
r_4204	s_0810[v] + s_3840[v] <=> s_1024[v] + s_3759[v]	Vacuolar aminopeptidase 1 (EC 3.4.11.22) (Aminopeptidase yscI) (Leucine aminopeptidase IV) (LAPIV) (Lysosomal aminopeptidase III) (Polypeptidase) (Vacuolar aminopeptidase I)
r_4205	s_0434[c] + 2.0 s_0803[c] + s_3810[c] --> s_0394[c] + s_0794[c] + s_0991[c] + s_1322[c]	5-oxo-L-proline amidohydrolase (ATP-hydrolysing)
r_4206	s_3841[c] <=> s_0419[c] + s_1271[c]	threo-3-hydroxy-L-aspartate ammonia-lyase
r_4207	s_3842[p] + s_3843[p] <=> s_3844[p] + s_3845[p]	Glutathione S-transferase omega-like 2 (EC 2.5.1.18) (Extracellular mutant protein 4) (Glutathione-dependent dehydroascorbate reductase) (EC 1.8.5.1)
r_4208	2.0 s_0750[c] + s_3846[c] <=> s_0754[c] + s_3847[c]	glutathione:dehydroascorbate oxidoreductase
r_4209	2.0 s_3843[p] + s_3848[p] <=> s_3849[p] + s_3850[p]	Glutathione S-transferase omega-like 2 (EC 2.5.1.18) (Extracellular mutant protein 4) (Glutathione-dependent dehydroascorbate reductase) (EC 1.8.5.1)
r_4212	s_0577[c] + s_0764[c] + s_0999[c] <=> s_0794[c] + 3.0 s_0803[c] + s_0991[c] + s_1322[c] + s_1393[c]	D-ribulose 5-phosphate,D-glyceraldehyde 3-phosphate pyridoxal 5-phosphate-lyase
r_4214	s_0803[c] + s_0983[c] <=> s_0981[c] + s_1003[c]	L-cysteinylglycine dipeptidase
r_4215	s_0803[c] + s_3853[c] <=> s_1003[c] + s_3854[c]	Cys-Gly metallodipeptidase DUG1 (EC 3.4.13.-) (Deficient in utilization of glutathione protein 1) (GSH degradosomal complex subunit DUG1)
r_4220	s_0803[c] + s_3859[c] <=> s_0794[c] + s_1322[c] + s_3860[c]	4-nitrophenyl phosphate phosphohydrolase
r_4221	s_1198[c] + s_3861[c] <=> s_0794[c] + s_1043[c] + s_1203[c]	D-Iditol:NAD+ 2-oxidoreductase
r_4222	s_0434[c] + s_3862[c] --> s_0394[c] + s_0410[c] + s_0794[c]	ATP:alpha-D-galactose 1-phosphotransferase
r_4224	s_0434[c] + s_0803[c] + s_1437[c] --> s_0394[c] + s_0794[c] + s_1322[c] + s_1438[e]	Sodium transport ATPase 5 (EC 3.6.3.7)
r_4225	s_0434[c] + s_0803[c] + s_3865[e] <=> s_0394[c] + s_0794[c] + s_1322[c] + s_3866[c]	Broad-range acid phosphatase DET1 (EC 3.1.3.-) (Decreased ergosterol transport protein 1)
r_4226	s_0180[c] + s_0955[c] <=> s_0991[c] + s_1399[c]	L-Alanine:2-oxoglutarate aminotransferase
r_4227	s_0803[c] + s_3867[c] <=> s_0419[c] + s_1321[c]	2-phenylacetamide amidohydrolase
r_4228	s_0803[c] + s_3868[c] --> s_0419[c] + s_0853[c]	Indole-3-acetamide amidohydrolase
r_4230	s_0419[c] + s_3871[c] <=> s_0803[c] + s_3872[c]	Probable amidase (EC 3.5.1.4)
r_4237	s_0810[v] + s_3880[c] + s_3881[v] --> s_0802[v] + s_1329[v] + s_3882[v] + s_3883[v]	Calcium-transporting ATPase 2 (EC 3.6.3.8) (Vacuolar Ca(2+)-ATPase)
r_4238	s_0806[g] + s_3880[c] + s_4196[g] --> s_0797[g] + s_1325[g] + s_4197[g] + s_4198[g]	Calcium-transporting ATPase 2 (EC 3.6.3.8) (Golgi Ca(2+)-ATPase)
r_4240	s_3886[er] + s_3887[er] <=> s_0795[er] + s_3888[er] + s_3889[er]	Dolichyl-diphosphooligosaccharide--protein glycosyltransferase subunit STT3 (Oligosaccharyl transferase subunit STT3) (EC 2.4.99.18)
r_4242	s_3890[er] + s_3891[er] <=> s_0795[er] + s_3892[er] + s_3893[er]	Initiation-specific alpha-1,6-mannosyltransferase (EC 2.4.1.232) (Outer chain elongation protein 1)
r_4243	s_3890[er] + s_3894[er] <=> s_0795[er] + s_3892[er] + s_3895[er]	Alpha-1,3/1,6-mannosyltransferase ALG2 (EC 2.4.1.132) (EC 2.4.1.257) (Asparagine-linked glycosylation protein 2) (GDP-Man:Man(1)GlcNAc(2)-PP-Dol alpha-1,3-mannosyltransferase) (GDP-Man:Man(1)GlcNAc(2)-PP-dolichol mannosyltransferase) (GDP-Man:Man(2)GlcNAc(2)-PP-Dol alpha-1,6-mannosyltransferase)
r_4244	s_3890[er] + s_3895[er] <=> s_0795[er] + s_3892[er] + s_3896[er]	GDP-D-mannose:D-Man-alpha-(1->3)-D-Man-beta-(1->4)-D-GlcNAc-beta-(1->4)-D-GlcNAc-diphosphodolichol alpha-6-mannosyltransferase
r_4245	s_0810[v] + s_3897[v] --> s_3898[v] + s_3899[v]	2-O-(6-phospho-alpha-D-mannosyl)-D-glycerate 6-phosphomannohydrolase
r_4246	s_0810[v] + s_3900[v] --> s_3901[v] + s_3902[v]	Alpha-mannosidase (EC 3.2.1.24) (Alpha-D-mannoside mannohydrolase)
r_4247	s_0434[c] + s_0445[c] + s_1045[c] --> s_0633[c] + s_0803[c] + s_3903[c]	ATP:L-threonyl,bicarbonate adenylyltransferase
r_4249	s_3905[m] + s_3906[m] <=> s_0365[m] + s_3785[m]	O3-acetyl-L-serine:hydrogen-sulfide 2-amino-2-carboxyethyltransferase; O3-acetyl-L-serine acetate-lyase (adding hydrogen sulfide)
r_4251	s_0541[m] + s_0799[m] + s_3907[m] <=> s_0636[m] + s_3908[m]	CTP:phosphatidate cytidyltransferase
r_4252	s_1003[c] + s_1198[c] + s_3909[c] <=> 3.0 s_0803[c] + s_1216[c] + s_3910[c]	Thiamine thiazole synthase (Thiazole biosynthetic enzyme)
r_4262	s_0524[m] <=> s_0941[m]	citrate hydroxymutase
r_4263	s_3926[g] <=> s_3778[c]	Anion/proton exchange transporter GEF1 (CLC protein GEF1) (ClC-A) (ClC-Y1) (Voltage-gated chloride channel) [Cleaved into: GEF1 N-terminal; GEF1 C-terminal]
r_4264	s_0727[m] + s_0799[m] + s_1205[m] --> s_1200[m] + s_1460[m]	succinate:NAD+ oxidoreductase
r_4271	4.0 s_0804[er] + s_3774[er] <=> s_3932[er] + 4.0 s_3933[er]	Endoplasmic reticulum mannosyl-oligosaccharide 1,2-alpha-mannosidase (EC 3.2.1.113) (ER alpha-1,2-mannosidase) (Man(9)-alpha-mannosidase)
r_4272	s_0804[er] + s_3774[er] <=> s_3891[er] + s_3933[er]	alpha 1,2-mannosyloligosaccharide alpha-D-mannohydrolase
r_4274	s_0803[c] + s_1241[c] --> s_0178[c] + s_0419[c] + s_0794[c] + s_1458[c]	O-Succinyl-L-homoserine succinate-lyase (deaminating; 2-oxobutanoate-forming)
r_4282	s_0434[c] + s_3948[c] --> s_0394[c] + s_0442[c] + s_0794[c]	ATP:D-fructose-6-phosphate 2-phosphotransferase
r_4288	s_3952[c] <=> s_3950[c]	alpha-D-Glucose 6-phosphate ketol-isomerase
r_4291	s_0570[c] + s_0803[c] + s_1198[c] <=> 2.0 s_0794[c] + s_1203[c] + s_3958[c]	D-Glyceraldehyde:NAD+ oxidoreductase
r_4292	s_0274[c] + s_0803[c] + s_1207[c] <=> s_0734[c] + 2.0 s_0794[c] + s_1212[c]	4-Aminobutyraldehyde:NAD+ oxidoreductase
r_4293	s_0274[c] + s_0803[c] + s_1198[c] --> s_0734[c] + 2.0 s_0794[c] + s_1203[c]	4-aminobutanal:NAD+ 1-oxidoreductase; 4-aminobutyraldehyde:NAD+ oxidoreductase
r_4294	s_0803[c] + s_0850[c] + s_1198[c] --> 2.0 s_0794[c] + s_0853[c] + s_1203[c]	Indole-3-acetaldehyde:NAD+ oxidoreductase
r_4295	s_0803[c] + s_1198[c] + s_3959[c] <=> 2.0 s_0794[c] + s_1203[c] + s_3960[c]	2-Propyn-1-al:NAD+ oxidoreductase
r_4296	2.0 s_0803[c] + s_1198[c] + s_3961[c] --> 3.0 s_0794[c] + s_1203[c] + s_3962[c]	D-Glucuronolactone:NAD+ oxidoreductase
r_4297	s_0803[c] + s_1198[c] + s_3963[c] <=> 2.0 s_0794[c] + s_1203[c] + s_3964[c]	4-Trimethylammoniobutanal:NAD+ 1-oxidoreductase; 4-Trimethylammoniobutanal:NAD+ oxidoreductase
r_4298	s_0803[c] + s_1198[c] + s_3965[c] <=> 2.0 s_0794[c] + s_1203[c] + s_3966[c]	(S)-Methylmalonate semialdehyde:NAD+ oxidoreductase
r_4299	s_0803[c] + s_1198[c] + s_3967[c] <=> 2.0 s_0794[c] + s_1203[c] + s_3968[c]	Imidazole acetaldehyde:NAD+ oxidoreductase
r_4300	s_0803[c] + s_1198[c] + s_3969[c] <=> 2.0 s_0794[c] + s_1203[c] + s_3970[c]	3alpha,7alpha-Dihydroxy-5beta-cholestan-26-al:NAD+ oxidoreductase
r_4301	s_0803[c] + s_1198[c] + s_3971[c] <=> 2.0 s_0794[c] + s_1203[c] + s_3972[c]	5-Hydroxyindoleacetaldehyde:NAD+ oxidoreductase
r_4302	s_0803[c] + s_1198[c] + s_3973[c] <=> 2.0 s_0794[c] + s_1203[c] + s_3974[c]	N4-Acetylaminobutanal:NAD+ oxidoreductase
r_4303	s_0803[c] + s_1198[c] + s_3975[c] <=> 2.0 s_0794[c] + s_1203[c] + s_3976[c]	Fatty aldehyde dehydrogenase HFD1 (EC 1.2.1.3)
r_4304	s_0803[c] + s_1198[c] + s_3977[c] <=> 2.0 s_0794[c] + s_1203[c] + s_3978[c]	Fatty aldehyde dehydrogenase HFD1 (EC 1.2.1.3)
r_4305	s_0803[c] + s_1198[c] + s_3979[c] <=> 2.0 s_0794[c] + s_1203[c] + s_3980[c]	Chloroacetaldehyde:NAD+ oxidoreductase
r_4306	s_0803[c] + s_1198[c] + s_3981[c] <=> 2.0 s_0794[c] + s_1203[c] + s_3982[c]	Aldehyde:NAD+ oxidoreductase
r_4307	s_0803[c] + s_1198[c] + s_3983[c] <=> 2.0 s_0794[c] + s_1203[c] + s_3984[c]	farnesal:NAD+ oxidoreductase
r_4308	s_2808[erm] + s_2831[erm] + s_3985[erm] --> s_2783[erm] + s_2966[erm] + s_3986[gm] + s_3987[erm]	Probable phospholipid-transporting ATPase DNF3 (EC 3.6.3.1) (Aminophospholipid translocase) (APT) (Phospholipid translocase) (PLT)
r_4309	s_0803[c] + s_3988[c] --> s_0765[c] + s_0794[c] + s_1260[c]	Putative esterase YMR210W (EC 3.1.1.-)
r_4310	2.0 s_3890[er] + s_3896[er] <=> 2.0 s_0795[er] + 2.0 s_3892[er] + s_3989[er]	GDP-mannose:glycolipid 1,2-alpha-D-mannosyltransferase
r_4311	2.0 s_3890[er] + s_3989[er] <=> 2.0 s_0795[er] + 2.0 s_3892[er] + s_3990[er]	GDP-mannose:glycolipid 1,2-alpha-D-mannosyltransferase
r_4315	s_1198[c] + s_3997[c] <=> s_0779[c] + s_0794[c] + s_1203[c]	Glycolate:NAD+ oxidoreductase
r_4317	s_0803[c] + s_3998[c] <=> s_0553[c] + s_0563[c]	sucrose glucohydrolase
r_4318	s_0803[c] + s_3999[c] <=> s_0563[c] + s_3951[c]	Isomaltose 6-alpha-D-glucanohydrolase
r_4319	2.0 s_0803[c] + s_4000[c] <=> 2.0 s_0563[c]	Dextrin 6-alpha-D-glucanohydrolase
r_4321	s_0795[er] + s_3911[er] + s_4001[er] <=> s_0646[er] + s_3912[er]	dolichyl beta-D-glucosyl phosphate:D-Glc-alpha-(1->3)-D-Man-alpha-(1->2)-D-Man-alpha-(1->2)-D-Man-alpha-(1->3)-[D-Man-alpha-(1->2)-D-Man-alpha-(1->3)-[D-Man-alpha-(1->2)-D-Man-alpha-(1->6)]-D-Man-alpha-(1->6)]-D-Man-beta-(1->4)-D-GlcNAc-beta-(1->4)-D-GlcNAc-diphosphodolichol alpha-1,3-glucosyltransferase
r_4323	2.0 s_1419[m] + s_3945[m] + 2.0 s_4004[m] <=> 2.0 s_1031[m] + s_3947[m] + 2.0 s_4005[m]	protein N6-(octanoyl)lysine:sulfur sulfurtransferase
r_4324	s_1254[m] + 2.0 s_1419[m] + 2.0 s_4004[m] <=> 2.0 s_1031[m] + s_3946[m] + 2.0 s_4005[m]	octanoyl-[acp]:sulfur sulfurtransferase
r_4326	s_4009[m] + s_4010[m] <=> 2.0 s_0799[m] + s_4011[m] + s_4012[m]	thiosulfate:cyanide sulfurtranserase
r_4327	s_4013[c] <=> s_4014[m]	Magnesium transporter MRS2, mitochondrial (RNA-splicing protein MRS2)
r_4328	s_0646[er] + s_4015[er] <=> 2.0 s_0795[er] + s_3766[er] + s_3911[er]	UDPglucose:dolichyl-phosphate beta-D-glucosyltransferase
r_4329	s_1467[c] <=> s_4016[er]	Putative sulfate transporter YPR003C
r_4330	s_1207[c] + s_1396[c] <=> s_0794[c] + s_1212[c] + s_1392[c]	Pyridoxine:NADP+ 4-oxidoreductase
r_4331	s_0509[c] + s_0803[c] <=> s_4017[c]	[1,4-(N-Acetyl-beta-D-glucosaminyl)]n glycanohydrolase
r_4332	s_0512[c] <=> s_0513[e]	Protein PNS1 (pH nine-sensitive protein 1)
r_4333	s_0803[c] + s_4018[c] <=> s_0794[c] + 2.0 s_1322[c]	Polyphosphate phosphohydrolase
r_4334	s_0434[c] + s_0803[c] + s_4019[c] --> s_0394[c] + s_0794[c] + s_1322[c] + s_4020[g]	Copper-transporting ATPase (EC 3.6.3.54) (Cu(2+)-ATPase)
r_4335	s_0586[c] + s_0803[c] --> s_0582[c] + s_0794[c] + s_1322[c]	Endopolyphosphatase (EC 3.6.1.10) (Deoxyadenosine triphosphate phosphohydrolase) (dATP phosphohydrolase) (EC 3.6.1.-) (Exopolyphosphatase) (EC 3.6.1.11) (Phosphate metabolism protein 5)
r_4336	s_0803[c] + s_4021[c] <=> s_0180[c] + s_0419[c]	Monoamide of a dicarboxylic acid amidohydrolase
r_4337	s_0437[m] + s_0807[m] + s_4022[m] <=> s_0397[m] + s_0799[m] + s_1326[m] + s_4023[c]	Iron-sulfur clusters transporter ATM1, mitochondrial
r_4338	s_0803[c] + s_4024[c] <=> 2.0 s_3951[c]	Oligo-1,6-glucosidase IMA2 (EC 3.2.1.10) (Alpha-glucosidase) (Isomaltase 2)
r_4361	s_0796[e] + s_4085[e] <=> s_0794[c] + s_4086[c]	Gly-Met transport via proton symport
r_4387	s_0796[e] + s_4119[e] <=> s_0794[c] + s_4120[c]	ala-L-asp-L transport via proton symport
r_4395	s_4130[e] <=> s_4128[c]	D-tagatose uptake via diffusion
r_4398	s_0796[e] + s_4034[e] <=> s_0794[c] + s_4035[c]	Ala-Gln transport via proton symport
r_4402	s_0796[e] + s_4040[e] <=> s_0794[c] + s_4041[c]	Ala-Thr transport via proton symport (extracellular to cytosol)
r_4403	s_0803[c] + s_4098[c] --> s_0633[c] + s_1322[c]	Triphosphate phosphohydrolase
r_4404	s_0796[e] + s_4053[e] <=> s_0794[c] + s_4054[c]	Gly-Asn transport via proton symport (extracellular to cytosol)
r_4408	s_0796[e] + s_4037[e] <=> s_0794[c] + s_4038[c]	L-alanyl-L-glutamate transport in via proton symport
r_4424	s_0796[e] + s_4056[e] <=> s_0794[c] + s_4057[c]	Gly-Gln transport via proton symport
r_4429	s_0796[e] + s_4050[e] <=> s_0794[c] + s_4051[c]	Ala-His transport via proton symport
r_4435	s_0803[c] + s_4048[c] --> s_0765[c] + s_1322[c]	glycerol-1-phosphate phosphohydrolase
r_4437	s_0796[e] + s_4059[e] <=> s_0794[c] + s_4060[c]	Gly-Glu transport via proton symport (extracellular to cytosol)
r_4448	s_0796[e] + s_4143[e] <=> s_0794[c] + s_4144[c]	Met-Ala transport via proton symport (extracellular to cytosol)
r_4457	s_0796[e] + s_4154[e] <=> s_0794[c] + s_1239[c]	1-propyl alcohol transport, cytosol
r_4468	s_4165[e] <=> s_0152[c]	2-deoxy-D-ribose transport
r_4469	s_0796[e] + s_4166[e] <=> s_0794[c] + s_0979[c]	L-Citrulline transport in via proton symport
r_4471	s_0796[e] + s_4168[e] <=> s_0794[c] + s_4169[c]	Ala-Leu transport via proton symport (extracellular to cytosol)
r_4473	s_0796[e] + s_4170[e] <=> s_0794[c] + s_4171[c]	L-alanylglycine transport via proton antiport
r_4484	s_0841[c] + s_1241[c] <=> s_1012[c] + s_1458[c]	O4-succinyl-L-homoserine:hydrogen sulfide S-(3-amino-3-carboxypropyl)transferase; O-succinyl-L-homoserine succinate-lyase (adding hydrogen sulfide)
r_4587	s_0796[e] + s_4199[e] <=> s_0794[c] + s_3880[c]	Ca(2+) transport
r_4588	s_4200[e] <=> s_3778[c]	chloride transport
r_4589	s_0796[e] + s_4201[e] <=> s_0794[c] + s_4019[c]	Cu2(+) transport
r_4590	s_0796[e] + s_4202[e] <=> s_0794[c] + s_3801[c]	Mn(2+) transport
r_4591	s_0796[e] + s_4203[e] <=> s_0794[c] + s_3822[c]	Zn(2+) transport
r_4592	s_0796[e] + s_4204[e] <=> s_0794[c] + s_4013[c]	Mg(2+) transport
r_4651	s_0178[c] + s_0794[c] --> s_0456[c] + s_4232[c]	pyruvate decarboxylase (aldedyde-forming)
r_4652	s_0794[c] + s_1203[c] + s_4232[c] --> s_1198[c] + s_4233[c]	aldehyde dehydrogenase (1-propanol, NAD)
r_4653	s_0799[m] + s_1205[m] + s_4234[m] --> s_1200[m] + s_4235[m]	aldehyde dehydrogenase (1-propanol, NAD)
r_4654	s_0794[c] + s_1212[c] + s_4232[c] --> s_1207[c] + s_4233[c]	aldehyde dehydrogenase (1-propanol, NADP)
r_4661	s_0794[c] + s_1203[c] + s_4238[c] --> s_1198[c] + s_4239[c]	aldehyde dehydrogenase (methionol, NAD)
r_4662	s_0799[m] + s_1205[m] + s_4240[m] --> s_1200[m] + s_4241[m]	aldehyde dehydrogenase (methionol, NAD)
r_4663	s_0794[c] + s_1212[c] + s_4238[c] --> s_1207[c] + s_4239[c]	aldehyde dehydrogenase (methionol, NADP)
r_4669	s_0204[c] + s_0794[c] --> s_0456[c] + s_4244[c]	pyruvate decarboxylase (hydroxy-phenyl)
r_4670	s_0794[c] + s_1203[c] + s_4244[c] --> s_1198[c] + s_4245[c]	aldehyde dehydrogenase (tyrosol, NAD)
r_4671	s_0799[m] + s_1205[m] + s_4246[m] --> s_1200[m] + s_4247[m]	aldehyde dehydrogenase (tyrosol, NAD)
r_4672	s_0794[c] + s_1212[c] + s_4244[c] --> s_1207[c] + s_4245[c]	aldehyde dehydrogenase (tyrosol, NADP)
r_4678	s_0803[c] + s_1198[c] + s_4232[c] <=> s_0794[c] + s_1203[c] + s_4250[c]	aldehyde dehydrogenase
r_4679	s_0439[p] + s_0534[p] + s_4251[p] <=> s_0426[p] + s_0638[p] + s_4252[p]	short-chain-fatty-acid-CoA ligase (propionate)
r_59	s_55[c] <=> s_0803[c] + s_56[c]	L-fuconate dehydratase
r_58	2.0 s_0794[c] + s_0803[c] + s_1552[c] <=> 2.0 s_0419[c] + s_0456[c]	Urease
r_52	s_0445[c] + s_0794[c] <=> s_0456[c] + s_0803[c]	Carbonic anhydrase
r_51	s_0030[c] + s_1207[c] <=> s_0151[c] + s_0794[c] + s_1212[c]	2-dehydropantoate 2-reductase
r_516	s_0803[c] + s_59[c] <=> s_0794[c] + s_1467[c] + s_510[c]	Arylsulfatase
r_518	s_1417[er] + s_511[er] <=> s_0794[er] + s_512[er]	Phosphatidylethanolamine N-methyltransferase
r_519	s_0434[c] + s_0794[c] + s_513[c] <=> s_0633[c] + s_514[c]	Molybdopterin molybdenumtransferase
r_520	s_1555[c] <=> s_0779[c] + s_1552[c]	Ureidoglycolate hydrolase
r_0987	s_0803[c] + s_1421[c] <=> s_0722[c] + s_0750[c] + s_0794[c]	formylglutathione hydrolase
r_524	s_0373[c] + s_0803[c] <=> s_0362[c] + s_0529[c] + s_0794[c]	Acetyl-CoA deacylase
r_1083	s_1378[c] --> s_0803[c] + s_1558[c]	Hydroxymethylbilane hydrolyase
r_532	s_1198[c] + s_530[c] <=> s_0794[c] + s_1203[c] + s_1421[c]	S-hydroxymethylglutathione dehydrogenase
r_0965	s_0434[c] + s_1405[c] --> s_0394[c] + s_0714[c] + s_0794[c]	Flavin mononucleotide kinase 1
r_535	s_0373[c] + s_532[c] <=> s_0529[c] + s_533[c]	Arylamine N-acetyltransferase
r_536	s_0981[c] + s_1275[c] <=> s_0794[c] + s_4104[c]	Cysteine dioxygenase
r_0984	s_0577[c] <=> s_0581[c]	Ribulose-phosphate 3-epimerase
r_4157	s_0803[c] + s_3760[c] <=> s_1322[c] + s_3761[c]	ADP-ribose 1-phosphate phosphatase
r_543	s_1275[c] + 2.0 s_541[c] <=> 2.0 s_0803[c] + 2.0 s_542[c]	Tyrosinase
r_551	s_0373[c] + s_0394[c] + s_1271[c] + s_1322[c] <=> s_0434[c] + s_0522[c] + s_0529[c]	ATP citrate synthase
r_552	s_0803[c] + s_551[c] <=> s_0522[c] + s_0794[c] + s_1322[c]	Thiamine-triphosphatase
r_553	s_0803[c] + s_552[c] <=> s_0178[c] + s_0419[c]	1-aminocyclopropane-1-carboxylate deaminase
r_555	s_0556[c] + s_0803[c] <=> s_0553[c] + s_1322[c]	Sugar phosphate phosphatase
r_560	s_0803[c] + s_1158[c] <=> s_1156[c] + s_1322[c]	3-phytase
r_571	s_1198[c] + s_571[c] <=> s_0557[c] + s_0794[c] + s_1203[c]	Mannitol-1-phosphate 5-dehydrogenase
r_0485	s_0434[c] + s_0988[c] + s_1003[c] <=> s_0394[c] + s_0750[c] + s_0794[c] + s_1322[c]	Glutathione synthetase
r_574	s_0803[c] + 2.0 s_1198[c] + s_1543[c] <=> 3.0 s_0794[c] + 2.0 s_1203[c] + s_575[c]	UDP-glucose 6-dehydrogenase
r_577	s_0803[c] + s_1189[c] <=> s_0362[c] + s_0411[c]	N-acetylglucosamine-6-phosphate deacetylase
r_578	s_0218[c] <=> s_0373[c] + s_4132[c]	Hydroxymethylglutaryl-CoA lyase
r_1071	s_0410[c] + s_1543[c] <=> s_0567[c] + s_1541[c]	Galactose-1-phosphate uridylyltransferase
r_584	s_0445[c] + 3.0 s_0794[c] + s_585[c] <=> s_0419[c] + 2.0 s_0456[c]	Cyanate hydratase
r_586	s_0415[c] + s_0434[c] <=> s_0423[c] + s_0794[c] + s_1386[c]	Ribose-phosphate diphosphokinase
r_596	s_0794[c] + s_598[c] <=> s_0456[c] + s_597[c]	Ferulic acid decarboxylase 1
r_597	s_0423[c] + s_0633[c] + s_0959[c] + s_1207[c] <=> s_0434[c] + s_0794[c] + s_0953[c] + s_1212[c]	Alpha-aminoadipate reductase
r_5101	s_1035[c] + s_3762[c] <=> s_0794[c] + s_4195[c] + s_589[c]	Proline dehydrogenase
r_5102	s_0077[c] + s_0999[c] <=> s_0403[c] + s_0550[c] + s_0794[c] + s_0991[c]	Imidazole glycerol phosphate synthase hisHF
r_5107	4.0 s_0799[m] + 4.0 s_0926[m] + s_1278[m] <=> 2.0 s_0807[m] + 4.0 s_5107[m]	Ferroxidase
r_5111	s_0362[c] + s_0434[c] --> s_0394[c] + s_5115[c]	Probable acetate kinase
EX_s_0003[e]	s_0003[e] -->	(1->3)-beta-D-glucan exchange
EX_s_0022[e]	s_0022[e] -->	(R)-carnitine exchange
EX_s_0026[e]	s_0026[e] -->	(R)-lactate exchange
EX_s_0032[e]	s_0032[e] <=>	(R)-pantothenate exchange
EX_s_0064[e]	s_0064[e] -->	(S)-lactate exchange
EX_s_0139[e]	s_0139[e] -->	2'-deoxyuridine exchange
EX_s_0406[e]	s_0406[e] -->	allantoate exchange
EX_s_0420[e]	s_0420[e] <=>	ammonium exchange
EX_s_0452[e]	s_0452[e] -->	biotin exchange
EX_s_0513[e]	s_0513[e] -->	choline exchange
EX_s_0549[e]	s_0549[e] -->	D-arabinose exchange
EX_s_0554[e]	s_0554[e] -->	D-fructose exchange
EX_s_0559[e]	s_0559[e] -->	D-galactose exchange
EX_s_0562[e]	s_0562[e] -->	D-glucitol exchange
EX_s_0565[e]	s_0565[e] -->	D-glucose exchange
EX_s_0572[e]	s_0572[e] -->	D-mannose exchange
EX_s_0576[e]	s_0576[e] -->	D-ribose exchange
EX_s_0579[e]	s_0579[e] -->	D-xylose exchange
EX_s_0659[e]	s_0659[e] -->	episterol exchange
EX_s_0668[e]	s_0668[e] -->	ergosterol exchange
EX_s_0684[e]	s_0684[e] -->	ethanolamine exchange
EX_s_0702[e]	s_0702[e] -->	fecosterol exchange
EX_s_0736[e]	s_0736[e] -->	gamma-aminobutyrate exchange
EX_s_0766[e]	s_0766[e] -->	glycerol exchange
EX_s_0796[e]	s_0796[e] -->	H+ exchange
EX_s_0805[e]	s_0805[e] -->	H2O exchange
EX_s_0925[e]	s_0925[e] <=>	iron(2+) exchange
EX_s_0956[e]	s_0956[e] <=>	L-alanine exchange
EX_s_0964[e]	s_0964[e] -->	L-arabinose exchange
EX_s_0966[e]	s_0966[e] <=>	L-arginine exchange
EX_s_0970[e]	s_0970[e] <=>	L-asparagine exchange
EX_s_0974[e]	s_0974[e] <=>	L-aspartate exchange
EX_s_0982[e]	s_0982[e] <=>	L-cysteine exchange
EX_s_0990[e]	s_0990[e] -->	L-glucitol exchange
EX_s_0992[e]	s_0992[e] <=>	L-glutamate exchange
EX_s_1000[e]	s_1000[e] <=>	L-glutamine exchange
EX_s_1004[e]	s_1004[e] <=>	L-glycine exchange
EX_s_1007[e]	s_1007[e] <=>	L-histidine exchange
EX_s_1017[e]	s_1017[e] <=>	L-isoleucine exchange
EX_s_1022[e]	s_1022[e] <=>	L-leucine exchange
EX_s_1026[e]	s_1026[e] <=>	L-lysine exchange
EX_s_1030[e]	s_1030[e] <=>	L-methionine exchange
EX_s_1033[e]	s_1033[e] <=>	L-phenylalanine exchange
EX_s_1036[e]	s_1036[e] <=>	L-proline exchange
EX_s_1041[e]	s_1041[e] <=>	L-serine exchange
EX_s_1044[e]	s_1044[e] -->	L-sorbose exchange
EX_s_1046[e]	s_1046[e] <=>	L-threonine exchange
EX_s_1049[e]	s_1049[e] <=>	L-tryptophan exchange
EX_s_1052[e]	s_1052[e] <=>	L-tyrosine exchange
EX_s_1057[e]	s_1057[e] <=>	L-valine exchange
EX_s_1061[e]	s_1061[e] -->	lanosterol exchange
EX_s_1106[e]	s_1106[e] -->	maltose exchange
EX_s_1154[e]	s_1154[e] -->	myo-inositol exchange
EX_s_1267[e]	s_1267[e] -->	ornithine exchange
EX_s_1324[e]	s_1324[e] <=>	phosphate exchange
EX_s_1374[e]	s_1374[e] <=>	potassium exchange
EX_s_1390[e]	s_1390[e] -->	putrescine exchange
EX_s_1400[e]	s_1400[e] -->	pyruvate exchange
EX_s_1406[e]	s_1406[e] -->	riboflavin exchange
EX_s_1418[e]	s_1418[e] -->	S-adenosyl-L-methionine exchange
EX_s_1425[e]	s_1425[e] -->	S-methyl-L-methionine exchange
EX_s_1438[e]	s_1438[e] <=>	sodium exchange
EX_s_1440[e]	s_1440[e] -->	spermidine exchange
EX_s_1443[e]	s_1443[e] -->	spermine exchange
EX_s_1466[e]	s_1466[e] -->	sucrose exchange
EX_s_1468[e]	s_1468[e] <=>	sulphate exchange
EX_s_1490[e]	s_1490[e] -->	thiamine exchange
EX_s_1521[e]	s_1521[e] -->	trehalose exchange
EX_s_1551[e]	s_1551[e] -->	uracil exchange
EX_s_1553[e]	s_1553[e] -->	urea exchange
EX_s_1557[e]	s_1557[e] -->	uridine exchange
EX_s_1567[e]	s_1567[e] -->	xylitol exchange
EX_s_1571[e]	s_1571[e] -->	zymosterol exchange
EX_s_3783[e]	s_3783[e] -->	cadmium(2+) exchange
EX_s_3865[e]	s_3865[e] -->	sterols exchange
EX_s_4034[e]	s_4034[e] -->	Ala-Gln exchange
EX_s_4037[e]	s_4037[e] -->	Ala-Glu exchange
EX_s_4040[e]	s_4040[e] -->	Ala-Thr exchange
EX_s_4050[e]	s_4050[e] -->	Ala-His exchange
EX_s_4053[e]	s_4053[e] -->	Gly-Asn exchange
EX_s_4056[e]	s_4056[e] -->	Gly-Gln exchange
EX_s_4059[e]	s_4059[e] -->	Gly-Glu exchange
EX_s_4085[e]	s_4085[e] -->	Gly-Met exchange
EX_s_4119[e]	s_4119[e] -->	Ala-Asp exchange
EX_s_4130[e]	s_4130[e] -->	D-tagatose exchange
EX_s_4143[e]	s_4143[e] -->	Met-Ala exchange
EX_s_4154[e]	s_4154[e] -->	O-phosphoethanolamine exchange
EX_s_4165[e]	s_4165[e] -->	2-deoxy-D-ribose exchange
EX_s_4166[e]	s_4166[e] -->	L-citrulline exchange
EX_s_4168[e]	s_4168[e] -->	Ala-Leu exchange
EX_s_4170[e]	s_4170[e] -->	Ala-Gly exchange
EX_s_4199[e]	s_4199[e] <=>	Ca(2+) exchange
EX_s_4200[e]	s_4200[e] <=>	chloride exchange
EX_s_4201[e]	s_4201[e] <=>	Cu2(+) exchange
EX_s_4202[e]	s_4202[e] <=>	Mn(2+) exchange
EX_s_4203[e]	s_4203[e] <=>	Zn(2+) exchange
EX_s_4204[e]	s_4204[e] <=>	Mg(2+) exchange
r_5120	s_0003[e] <=> s_0001[ce]	(1->3)-beta-D-glucan transport
r_5104	s_0807[m] + s_5124[m] <=> s_0216[m] + 2.0 s_0799[m] + s_1278[m]	Ubiquinone biosynthesis monooxygenase COQ6, mitochondrial
r_4396	s_0367[c] + s_0423[c] + s_0633[c] <=> s_0434[c] + s_0529[c] + s_4132[c]	Acetoacetate-CoA ligase
r_5133	s_0394[c] + s_5126[c] <=> s_0270[c] + s_0434[c]	Phosphomethylpyrimidine kinase
r_5134	s_0267[c] + s_0394[c] <=> s_0434[c] + s_5126[c]	Phosphomethylpyrimidine kinase II
r_5136	s_0423[c] + s_551[c] <=> s_0394[c] + s_1475[c]	thiamin-phosphate phosphotransferase II
r_5137	s_0293[c] <=> s_0764[c] + s_1399[c]	R02721
r_5138	2.0 s_0803[c] + 4.0 s_5127[c] <=> s_1275[c] + 4.0 s_3847[c]	L-ascorbate oxidase
r_5139	s_3846[c] + s_3847[c] <=> 2.0 s_5127[c]	R03186
r_5141	s_1538[c] + s_5128[c] <=> s_1543[c] + s_4245[c]	UDP-glucose:4-hydroxyphenylethanol 1-O-beta-D-glucosyltransferase
r_55	s_0794[er] + s_3118[erm] + s_3766[er] <=> s_3764[er] + s_57[er]	GlcNAc-PI synthesis protein
r_559	s_0434[c] + s_1392[c] --> s_0394[c] + s_0794[c] + s_1393[c]	pyridoxal kinase
r_510	s_1006[c] + s_5126[c] <=> s_1393[c]	pyrimidine precursor biosynthesis enzyme
r_0956	s_1275[c] + s_1396[c] --> s_0837[c] + s_1392[c]	pyridoxal oxidase
r_5147	s_0803[c] + s_571[c] <=> s_1322[c] + s_5132[c]	Mannitol-1-phosphatase
r_0001	s_0025[c] + 2.0 s_0709[m] --> 2.0 s_0710[m] + s_1399[c]	(R)-lactate:ferricytochrome-c 2-oxidoreductase
r_0002	s_0027[m] + 2.0 s_0709[m] --> 2.0 s_0710[m] + s_1401[m]	(R)-lactate:ferricytochrome-c 2-oxidoreductase
r_0004	s_0063[c] + 2.0 s_0709[m] --> 2.0 s_0710[m] + s_1399[c]	(S)-lactate:ferricytochrome-c 2-oxidoreductase
r_0437	2.0 s_0710[m] + s_0838[m] --> 2.0 s_0709[m] + 2.0 s_0807[m]	ferrocytochrome-c:hydrogen-peroxide oxidoreductase
r_0438	s_0710[m] + 1.266 s_0799[m] + 0.25 s_1278[m] --> s_0709[m] + 0.633 s_0794[c] + 0.5 s_0807[m]	ferrocytochrome-c:oxygen oxidoreductase
r_0439	2.0 s_0709[m] + 1.266 s_0799[m] + s_1535[m] --> 2.0 s_0710[m] + 2.532 s_0794[c] + s_1537[m]	ubiHydroquinone:ferricytochrome c reductase
r_4382	2.0 s_0709[m] + 2.0 s_4113[c] <=> 2.0 s_0710[m] + s_4112[c]	thiosulfate:ferricytochrome-c oxidoreductase
r_5148	s_0709[m] + s_5132[c] <=> s_0553[c] + s_0710[m] + 2.0 s_0794[c]	mannitol dehydrogenase(cytochrome)
r_4462	s_4159[e] <=> s_4113[c]	thiosulfate transport
r_4625	s_4113[c] <=> s_4010[m]	thiosulfate transport
r_4383	s_4114[e] <=> s_4112[c]	tetrathionate transport via diffusion
r_0883	s_0201[c] + s_1616[c] --> s_0390[c] + s_1469[c] + s_1620[c]	3-phosphoadenylylsulfate reductase
r_0971	s_0539[c] + s_0794[c] + s_1616[c] --> s_0590[c] + s_0803[c] + s_1620[c]	ribonucleoside-triphosphate reductase (CTP)
r_0972	s_0785[c] + s_0794[c] + s_1616[c] --> s_0617[c] + s_0803[c] + s_1620[c]	ribonucleotide reductase (GTP)
r_0973	s_0794[c] + s_1559[c] + s_1616[c] --> s_0656[c] + s_0803[c] + s_1620[c]	ribonucleotide reductase (UTP)
r_0970	s_0434[c] + s_0794[c] + s_1616[c] --> s_0586[c] + s_0803[c] + s_1620[c]	ribonucleotide reductase (ATP)
r_0550	s_0794[c] + s_0837[c] + s_1616[c] --> 2.0 s_0803[c] + s_1620[c]	hydrogen peroxide reductase (thioredoxin)
r_2037	s_1616[c] <=> s_1619[p]	reduced thioredoxin transport
r_1039	s_1214[m] + s_1621[m] --> s_1210[m] + s_1617[m]	thioredoxin reductase (NADPH)
r_5149	s_1617[m] <=> s_1616[c]	thioredoxin transport
r_0796	s_0434[c] + s_0582[c] --> s_0394[c] + s_0586[c]	nucleoside diphosphate kinase
r_4266	s_0586[c] + s_0803[c] --> s_0584[c] + s_0633[c] + s_0794[c]	nucleotide diphosphatase
r_4267	s_0617[c] + s_0803[c] --> s_0615[c] + s_0633[c] + s_0794[c]	nucleotide diphosphatase
r_4265	s_0803[c] + s_3927[c] --> s_0633[c] + s_0794[c] + s_3928[c]	nucleoside-triphosphate diphosphohydrolase
r_4269	s_0803[c] + s_3929[c] <=> s_0633[c] + s_0794[c] + s_3930[c]	nucleoside triphosphate pyrophosphatase
r_0364	s_0656[c] + s_0803[c] --> s_0633[c] + s_0654[c] + s_0794[c]	Deoxyuridine 5-triphosphate nucleotidohydrolase
r_0803	s_0434[c] + s_0652[c] <=> s_0394[c] + s_0656[c]	nucleoside diphosphate kinase
r_0327	s_0590[c] + s_0794[c] + s_0803[c] --> s_0419[c] + s_0656[c]	dCTP deaminase
r_0797	s_0434[c] + s_0587[c] --> s_0394[c] + s_0590[c]	nucleoside diphosphate kinase
r_0798	s_0434[c] + s_0613[c] --> s_0394[c] + s_0617[c]	nucleoside diphosphate kinase
r_0799	s_0434[c] + s_0647[c] --> s_0394[c] + s_0650[c]	nucleoside diphosphate kinase
r_1975	s_0617[c] + s_0803[c] --> s_0613[c] + s_0794[c] + s_1322[c]	nucleoside-triphosphatase (dGTP)
r_1734	s_0138[c] + s_0434[c] --> s_0394[c] + s_0654[c] + s_0794[c]	deoxyuridine kinase
r_0326	s_0589[c] + s_0794[c] + s_0803[c] <=> s_0419[c] + s_0654[c]	dCMP deaminase
r_1618	s_0654[c] + s_0803[c] --> s_0138[c] + s_1322[c]	5-nucleotidase (dUMP)
r_1617	s_0649[c] + s_0803[c] --> s_1322[c] + s_1493[c]	5-nucleotidase (dTMP)
r_1614	s_0584[c] + s_0803[c] <=> s_0132[c] + s_1322[c]	5-nucleotidase (dAMP)
r_1615	s_0589[c] + s_0803[c] --> s_0610[c] + s_1322[c]	5-nucleotidase (dCMP)
r_1616	s_0615[c] + s_0803[c] --> s_0134[c] + s_1322[c]	5-nucleotidase (dGMP)
r_1704	s_0434[c] + s_0589[c] <=> s_0394[c] + s_0587[c]	cytidylate kinase(dCMP)
r_1974	s_0613[c] + s_0803[c] --> s_0615[c] + s_0794[c] + s_1322[c]	nucleoside-diphosphatase (dGDP)
r_0034	s_0194[c] + s_0803[c] --> s_0584[c] + s_0794[c]	3',5'-cyclic-nucleotide phosphodiesterase
r_1725	s_0582[c] + s_0794[c] + s_0803[c] --> s_0419[c] + s_0618[c]	dADP deamination
r_1750	s_0650[c] <=> s_0651[e]	dTTP uniport
r_1751	s_0652[c] <=> s_0653[n]	dUDP diffusion
r_1721	s_0587[c] <=> s_0588[n]	dCDP transport
r_1752	s_0654[c] <=> s_0655[n]	dUMP transport
r_1720	s_0582[c] <=> s_0583[n]	dADP transport
r_0802	s_0434[c] + s_0618[c] <=> s_0394[c] + s_0639[c]	nucleoside diphosphate kinase
r_1737	s_0613[c] <=> s_0614[n]	dGDP transport
r_2064	s_0803[c] + s_1497[c] --> s_1322[c] + s_1489[c]	thymidine phosphatase
r_2069	s_0434[c] + s_1497[c] --> s_0394[c] + s_1475[c]	thiamine-phosphate kinase
r_0789	s_0739[c] + s_0803[c] --> s_0782[c] + s_0794[c] + s_1322[c]	nucleoside diphosphatase GDP
r_4451	s_0796[e] + s_4148[e] <=> s_0782[c] + s_0794[c]	GMP transport via proton symport
r_1165	s_0743[c] + s_0782[g] --> s_0744[g] + s_0782[c]	GDP-mannose antiport
r_1821	s_0434[c] + s_0790[c] --> s_0394[c] + s_0782[c] + s_0794[c]	guanosine kinase
r_0036	s_0195[c] + s_0803[c] --> s_0782[c] + s_0794[c]	3',5'-cyclic-nucleotide phosphodiesterase
r_1703	s_0434[c] + s_0526[c] --> s_0394[c] + s_0467[c]	cytidylate kinase (CMP)
r_1131	s_0528[m] + s_0539[c] + 2.0 s_0794[c] --> s_0526[c] + s_0541[m] + 2.0 s_0799[m]	CTP/CMP antiport
r_3540	s_3108[erm] <=> s_0526[c]	CMP transport, cytoplasm-ER membrane
r_1130	s_0528[m] + s_0539[c] + s_0794[c] --> s_0526[c] + s_0541[m] + s_0799[m]	CTP transport
r_1690	s_0526[c] + s_0803[c] --> s_0545[c] + s_1408[c]	CMP nucleosidase
r_0037	s_0193[c] + s_0803[c] --> s_0526[c] + s_0794[c]	3',5'-cyclic-nucleotide phosphodiesterase
r_0792	s_0467[c] + s_0803[c] --> s_0526[c] + s_0794[c] + s_1322[c]	3',5'-cyclic-nucleotide phosphodiesterase
r_4466	s_0796[e] + s_4163[e] <=> s_0526[c] + s_0794[c]	CMP transport in/out via proton symport
r_0790	s_0803[c] + s_1538[c] --> s_0794[c] + s_1322[c] + s_1545[c]	nucleoside diphosphatase
r_4454	s_4151[e] <=> s_1545[c]	UMP transport
r_4616	s_3781[er] <=> s_1545[c]	UMP transport
r_4611	s_1546[g] <=> s_1545[c]	UMP transport
r_2089	s_1548[n] <=> s_1545[c]	UMP transport
r_1275	s_0716[m] + s_0794[c] + s_1547[m] + s_1559[c] --> s_0714[c] + s_0799[m] + s_1545[c] + s_1560[m]	UTP transport
r_1276	2.0 s_0794[c] + s_1547[m] + s_1559[c] --> 2.0 s_0799[m] + s_1545[c] + s_1560[m]	UTP/UMP antiport
r_1033	s_0805[e] + s_1498[e] --> s_1324[e] + s_1490[e]	thiamin phosphatase
r_1656	s_0425[n] <=> s_0423[c]	AMP transport
r_1116	s_0426[p] + s_0434[c] + s_0801[p] --> s_0423[c] + s_0439[p] + s_0794[c]	AMP/ATP transporter
r_0764	s_0809[p] + s_1202[p] --> s_0426[p] + 2.0 s_0801[p] + s_1228[p]	NAD diphosphatase
r_0149	s_0424[m] + s_0437[m] --> 2.0 s_0397[m]	adenylate kinase
r_0150	s_0424[m] + s_0786[m] <=> s_0397[m] + s_0741[m]	adenylate kinase (GTP)
r_1058	s_0437[m] + s_1050[m] + s_1611[m] --> s_0424[m] + s_0636[m] + s_1528[m]	tryptophanyl-tRNA synthetase
r_4187	s_0437[m] + s_1037[m] + s_3808[m] --> s_0424[m] + s_0636[m] + s_3809[m]	L-proline:tRNA(Pro) ligase (AMP-forming)
r_0730	s_0437[m] + s_1031[m] + s_1603[m] --> s_0424[m] + s_0636[m] + s_1149[m]	methionyl-tRNA synthetase
r_1067	s_0437[m] + s_1053[m] + s_1613[m] --> s_0424[m] + s_0636[m] + s_1534[m]	tyrosyl-tRNA synthetase
r_0033	s_0192[c] + s_0803[c] --> s_0423[c] + s_0794[c]	3',5'-cyclic-nucleotide phosphodiesterase
r_0788	s_0394[c] + s_0803[c] --> s_0423[c] + s_0794[c] + s_1322[c]	nucleoside diphosphatase
r_1613	s_0423[c] + s_0803[c] --> s_0386[c] + s_1322[c]	5'-nucleotidase (AMP)
r_4258	s_0434[c] + s_3915[c] + s_3917[c] --> s_0423[c] + s_0633[c] + s_3918[c]	[lipoyl-carrier protein]-L-lysine:lipoate ligase (AMP-forming)
r_4278	s_0419[c] + s_0434[c] + s_3940[c] --> s_0423[c] + s_0633[c] + s_0794[c] + s_3941[c]	diphthine:ammonia ligase (AMP-forming)
r_4363	s_4088[c] --> s_1322[c] + s_4089[c]	R07420
r_4463	s_0796[e] + s_4160[e] <=> s_0423[c] + s_0794[c]	AMP transport in/out via proton symport
r_3544	s_2833[erm] <=> s_0423[c]	AMP transport, cytoplasm-ER membrane
r_3586	s_2833[erm] <=> s_0423[c]	AMP transport, cytoplasm-lipid particle
r_4584	s_0434[c] + s_0529[c] + s_4191[c] --> s_0423[c] + s_0633[c] + s_4190[c]	long-chain-fatty-acid---CoA ligase
r_2448	s_3086[erm] + s_3107[erm] --> 2.0 s_2783[erm] + s_3108[erm] + s_3111[erm]	PS synthase (1-18:0, 2-16:1), ER membrane
r_2447	s_3085[erm] + s_3107[erm] --> 2.0 s_2783[erm] + s_3108[erm] + s_3110[erm]	PS synthase (1-16:1, 2-16:1), ER membrane
r_2446	s_3084[erm] + s_3107[erm] --> 2.0 s_2783[erm] + s_3108[erm] + s_3109[erm]	PS synthase (1-16:0, 2-16:1), ER membrane
r_2449	s_3087[erm] + s_3107[erm] --> 2.0 s_2783[erm] + s_3108[erm] + s_3112[erm]	PS synthase (1-18:1, 2-16:1), ER membrane
r_2450	s_3088[erm] + s_3107[erm] --> 2.0 s_2783[erm] + s_3108[erm] + s_3113[erm]	PS synthase (1-16:0, 2-18:1), ER membrane
r_2451	s_3089[erm] + s_3107[erm] --> 2.0 s_2783[erm] + s_3108[erm] + s_3114[erm]	PS synthase (1-16:1, 2-18:1), ER membrane
r_2452	s_3090[erm] + s_3107[erm] --> 2.0 s_2783[erm] + s_3108[erm] + s_3115[erm]	PS synthase (1-18:0, 2-18:1), ER membrane
r_2453	s_3091[erm] + s_3107[erm] --> 2.0 s_2783[erm] + s_3108[erm] + s_3116[erm]	PS synthase (1-18:1, 2-18:1), ER membrane
r_2454	s_3084[erm] + s_3117[erm] --> 2.0 s_2783[erm] + s_3108[erm] + s_3118[erm]	PI synthase (1-16:0, 2-16:1),, ER membrane
r_2455	s_3085[erm] + s_3117[erm] --> 2.0 s_2783[erm] + s_3108[erm] + s_3119[erm]	PI synthase (1-16:1, 2-16:1),, ER membrane
r_2456	s_3086[erm] + s_3117[erm] --> 2.0 s_2783[erm] + s_3108[erm] + s_3120[erm]	PI synthase (1-18:0, 2-16:1),, ER membrane
r_2457	s_3087[erm] + s_3117[erm] --> 2.0 s_2783[erm] + s_3108[erm] + s_3121[erm]	PI synthase (1-18:1, 2-16:1),, ER membrane
r_2458	s_3088[erm] + s_3117[erm] --> 2.0 s_2783[erm] + s_3108[erm] + s_3122[erm]	PI synthase (1-16:0, 2-18:1),, ER membrane
r_2459	s_3089[erm] + s_3117[erm] --> 2.0 s_2783[erm] + s_3108[erm] + s_3123[erm]	PI synthase (1-16:1, 2-18:1),, ER membrane
r_2460	s_3090[erm] + s_3117[erm] --> 2.0 s_2783[erm] + s_3108[erm] + s_3124[erm]	PI synthase (1-18:0, 2-18:1),, ER membrane
r_2461	s_3091[erm] + s_3117[erm] --> 2.0 s_2783[erm] + s_3108[erm] + s_3125[erm]	PI synthase (1-18:1, 2-18:1),, ER membrane
r_2520	s_2967[erm] + s_3216[erm] --> s_2783[erm] + s_3108[erm] + s_3181[erm]	ethanolaminephosphotransferase (1-16:0, 2-16:1), ER membrane
r_2521	s_2969[erm] + s_3216[erm] --> s_2783[erm] + s_3108[erm] + s_3185[erm]	ethanolaminephosphotransferase (1-16:1, 2-16:1), ER membrane
r_2522	s_2971[erm] + s_3216[erm] --> s_2783[erm] + s_3108[erm] + s_3187[erm]	ethanolaminephosphotransferase (1-18:0, 2-16:1), ER membrane
r_2523	s_2973[erm] + s_3216[erm] --> s_2783[erm] + s_3108[erm] + s_3189[erm]	ethanolaminephosphotransferase (1-18:1, 2-16:1), ER membrane
r_2524	s_2968[erm] + s_3216[erm] --> s_2783[erm] + s_3108[erm] + s_3191[erm]	ethanolaminephosphotransferase (1-16:0, 2-18:1), ER membrane
r_2525	s_2970[erm] + s_3216[erm] --> s_2783[erm] + s_3108[erm] + s_3193[erm]	ethanolaminephosphotransferase (1-16:1, 2-18:1), ER membrane
r_2526	s_2972[erm] + s_3216[erm] --> s_2783[erm] + s_3108[erm] + s_3195[erm]	ethanolaminephosphotransferase (1-18:0, 2-18:1), ER membrane
r_2527	s_2974[erm] + s_3216[erm] --> s_2783[erm] + s_3108[erm] + s_3197[erm]	ethanolaminephosphotransferase (1-18:1, 2-18:1), ER membrane
r_2528	s_2967[erm] + s_3217[erm] --> s_2783[erm] + s_3108[erm] + s_3207[erm]	cholinephosphotransferase (1-16:0, 2-16:1), ER membrane
r_2529	s_2969[erm] + s_3217[erm] --> s_2783[erm] + s_3108[erm] + s_3208[erm]	cholinephosphotransferase (1-16:1, 2-16:1), ER membrane
r_2530	s_2971[erm] + s_3217[erm] --> s_2783[erm] + s_3108[erm] + s_3209[erm]	cholinephosphotransferase (1-18:0, 2-16:1), ER membrane
r_2531	s_2973[erm] + s_3217[erm] --> s_2783[erm] + s_3108[erm] + s_3210[erm]	cholinephosphotransferase (1-18:1, 2-16:1), ER membrane
r_2532	s_2968[erm] + s_3217[erm] --> s_2783[erm] + s_3108[erm] + s_3211[erm]	cholinephosphotransferase (1-16:0, 2-18:1), ER membrane
r_2533	s_2970[erm] + s_3217[erm] --> s_2783[erm] + s_3108[erm] + s_3212[erm]	cholinephosphotransferase (1-16:1, 2-18:1), ER membrane
r_2535	s_2974[erm] + s_3217[erm] --> s_2783[erm] + s_3108[erm] + s_3214[erm]	cholinephosphotransferase (1-18:1, 2-18:1), ER membrane
r_2534	s_2972[erm] + s_3217[erm] --> s_2783[erm] + s_3108[erm] + s_3213[erm]	cholinephosphotransferase (1-18:0, 2-18:1), ER membrane
r_3959	s_0528[m] <=> s_3219[mm]	CMP transport,mitochondrion-mitochondrial membrane
r_0224	s_0739[c] + s_0785[c] --> s_1283[c] + s_1322[c]	ATP adenylyltransferase
r_0361	s_0645[c] + s_0743[c] --> s_0644[er] + s_0739[c] + s_0794[c]	dolichyl-phosphate D-mannosyltransferase
r_0800	s_0434[c] + s_0739[c] --> s_0394[c] + s_0785[c]	nucleoside diphosphate kinase
r_1801	s_0739[c] <=> s_0740[g]	GDP transport
r_1802	s_0739[c] <=> s_0742[n]	GDP transport
r_0747	s_0744[g] + s_0895[g] --> s_0740[g] + s_0797[g] + s_1117[g]	MIPC synthase
r_0748	s_0744[g] + s_0898[g] --> s_0740[g] + s_0797[g] + s_1120[g]	MIPC synthase
r_0749	s_0744[g] + s_0907[g] --> s_0740[g] + s_0797[g] + s_1129[g]	MIPC synthase
r_0750	s_0744[g] + s_0910[g] --> s_0740[g] + s_0797[g] + s_1132[g]	MIPC synthase
r_0752	s_0744[g] + s_0904[g] --> s_0740[g] + s_0797[g] + s_1126[g]	MIPC synthase
r_0753	s_0744[g] + s_0913[g] --> s_0740[g] + s_0797[g] + s_1135[g]	MIPC synthase
r_0755	s_0744[g] + s_0919[g] --> s_0740[g] + s_0797[g] + s_1141[g]	MIPC synthase
r_0756	s_0744[g] + s_0922[g] --> s_0740[g] + s_0797[g] + s_1144[g]	MIPC synthase
r_0360	s_0539[c] + s_0642[c] + s_0794[c] --> s_0467[c] + s_0645[c]	dolichol kinase
r_0795	s_0434[c] + s_0467[c] --> s_0394[c] + s_0539[c]	nucleoside diphosphate kinase
r_0806	s_0539[c] + s_0803[c] --> s_0467[c] + s_0794[c] + s_1322[c]	nucleoside triphosphatase
r_1673	s_0021[c] --> s_0024[p]	carnitine transport
r_1675	s_0467[c] <=> s_0468[n]	CDP transport
r_3539	s_0467[c] <=> s_3215[erm]	CDP transport
r_1034	s_0434[c] + s_1489[c] --> s_0423[c] + s_0794[c] + s_1475[c]	thiamine diphosphokinase
r_1035	s_0434[c] + s_1475[c] --> s_0394[c] + s_551[c]	thiamine-diphosphate kinase
r_1269	s_1475[c] --> s_1477[m]	thiamine diphosphate transport
r_1032	2.0 s_0805[e] + s_1476[e] --> s_0796[e] + 2.0 s_1324[e] + s_1490[e]	thiamin diphosphatase
r_0805	s_0803[c] + s_1559[c] --> s_0794[c] + s_1322[c] + s_1538[c]	nucleoside triphosphatase
r_0811	s_0434[c] + s_1538[c] --> s_0394[c] + s_1559[c]	nucleoside-diphosphate kinase (ATP:UDP)
r_4609	s_1538[c] <=> s_1539[g]	UDP transport
r_4610	s_1538[c] <=> s_1540[n]	UDP transport
r_0084	s_0319[c] + s_0434[c] --> s_0304[c] + s_0394[c] + s_1322[c]	5-formethyltetrahydrofolate cyclo-ligase
r_0083	s_0434[c] + s_1158[c] --> s_0318[c] + s_0394[c]	5-diphosphoinositol-1,2,3,4,6-pentakisphosphate synthase
r_0074	s_0279[c] + s_0434[c] + s_0794[c] --> s_0263[c] + s_0394[c]	4PP-IP5 pyrophosphorylation to 4,5-PP2-IP4
r_0093	s_0333[c] + s_0434[c] + s_0794[c] --> s_0309[c] + s_0394[c]	6PP-IP5 pyrophosphorylation to 5,6-PP2-IP4
r_0223	s_0394[c] + s_0785[c] + s_0794[c] --> s_1284[c] + s_1322[c]	ATP adenylyltransferase
r_0222	s_0394[c] + s_0434[c] + s_0794[c] --> s_1282[c] + s_1322[c]	ATP adenylyltransferase
r_0227	s_0434[c] + s_0803[c] --> s_0394[c] + s_0796[e] + s_1322[c]	ATPase, cytosolic
r_0273	s_0434[c] + s_0512[c] --> s_0394[c] + s_0514[c] + s_0794[c]	choline kinase
r_0332	s_0152[c] + s_0434[c] --> s_0153[c] + s_0394[c] + s_0794[c]	deoxyribokinase
r_0335	s_0341[c] + s_0434[c] + s_0456[c] <=> s_0394[c] + s_0612[c] + 3.0 s_0794[c] + s_1322[c]	dethiobiotin synthase
r_0358	s_0434[c] + 2.0 s_0794[c] + s_1156[c] + 2.0 s_1322[c] --> s_0309[c] + s_0394[c] + 2.0 s_0803[c]	diphosphoinositol-1,3,4,6-tetrakisphosphate synthase
r_0368	s_0434[c] + s_0683[c] --> s_0394[c] + s_0794[c] + s_1239[c]	ethanolamine kinase
r_0801	s_0434[c] + s_0846[c] --> s_0394[c] + s_0950[c]	nucleoside diphosphate kinase
r_0969	s_0434[c] + s_0575[c] --> s_0394[c] + s_0794[c] + s_1408[c]	ribokinase
r_0983	s_0434[c] + s_1218[c] --> s_0394[c] + s_0794[c] + s_1224[c]	ribosylnicotinamide kinase
r_1026	s_0394[c] + s_0794[c] + s_1467[c] <=> s_0298[c] + s_1322[c]	sulfate adenylyltransferase (ADP)
r_1086	s_0434[c] + s_0794[c] + s_0803[c] --> s_0394[c] + 2.0 s_0802[v] + s_1322[c]	V-ATPase, vacuole
r_1110	s_0394[c] + s_0437[m] <=> s_0397[m] + s_0434[c]	ADP/ATP transporter
r_1111	s_0399[p] + s_0434[c] + s_0801[p] --> s_0394[c] + s_0439[p] + s_0794[c]	ADP/ATP transporter
r_1624	s_0319[c] + s_0434[c] + s_0803[c] --> s_0120[c] + s_0394[c] + s_0794[c] + s_1322[c]	5-formyltetrahydrofolate:10-formyltetrahydrofolate isomerase
r_1644	s_0394[c] <=> s_0398[n]	ADP transport
r_1645	s_0394[c] <=> s_0395[er]	ADP transport
r_1724	s_0394[c] + s_0794[c] + s_0803[c] --> s_0419[c] + s_0846[c]	ADP deamination
r_1736	s_0197[c] + s_0434[c] --> s_0394[c] + s_0529[c] + s_0794[c]	dephospho-CoA kinase
r_1797	s_0434[c] + s_0556[c] --> s_0394[c] + s_0555[c] + s_0794[c]	fructose-1-phosphate kinase
r_1850	s_0434[c] + s_0856[c] --> s_0394[c] + s_0794[c] + s_0849[c]	insosine kinase
r_2219	s_0434[c] + s_0803[c] + s_1073[c] --> s_0394[c] + s_0794[c] + s_1076[p] + s_1322[c]	fatty acyl-CoA transport via ABC system (C12:0)
r_2220	s_0434[c] + s_0803[c] + s_1176[c] --> s_0394[c] + s_0794[c] + s_1179[p] + s_1322[c]	fatty acyl-CoA transport via ABC system (C14:0)
r_2221	s_0434[c] + s_0803[c] + s_1302[c] --> s_0394[c] + s_0794[c] + s_1305[p] + s_1322[c]	fatty acyl-CoA transport via ABC system (C16:0)
r_2222	s_0434[c] + s_0803[c] + s_2877[c] --> s_0394[c] + s_0794[c] + s_1322[c] + s_2854[p]	fatty acyl-CoA transport via ABC system (C16:1)
r_2223	s_0434[c] + s_0803[c] + s_1454[c] --> s_0394[c] + s_0794[c] + s_1322[c] + s_1457[p]	fatty acyl-CoA transport via ABC system (C18:0)
r_2224	s_0434[c] + s_0803[c] + s_1262[c] --> s_0394[c] + s_0794[c] + s_1265[p] + s_1322[c]	fatty acyl-CoA transport via ABC system (C18:1)
r_2225	s_0434[c] + s_0803[c] + s_2878[c] --> s_0394[c] + s_0794[c] + s_1322[c] + s_2879[p]	fatty acyl-CoA transport via ABC system (C20:0)
r_2226	s_0434[c] + s_0803[c] + s_2880[c] --> s_0394[c] + s_0794[c] + s_1322[c] + s_2881[p]	fatty acyl-CoA transport via ABC system (C22:0)
r_2228	s_0434[c] + s_0803[c] + s_0816[c] --> s_0394[c] + s_0794[c] + s_0819[p] + s_1322[c]	fatty acyl-CoA transport via ABC system (C26:0)
r_2227	s_0434[c] + s_0803[c] + s_1479[c] --> s_0394[c] + s_0794[c] + s_1322[c] + s_1482[p]	fatty acyl-CoA transport via ABC system (C24:0)
r_3652	s_0394[c] <=> s_3342[vm]	ADP transport, cytoplasm-vacuolar membrane
r_3667	s_0394[c] <=> s_3360[gm]	ADP transport,Golgi membrane
r_4283	s_0434[c] + s_0553[c] --> s_0394[c] + s_0794[c] + s_3948[c]	ATP:D-fructose 6-phosphotransferase
r_4284	s_0434[c] + s_3949[c] --> s_0394[c] + s_0794[c] + s_3950[c]	ATP:beta-D-glucose 6-phosphotransferase
r_4285	s_0434[c] + s_3951[c] --> s_0394[c] + s_0794[c] + s_3952[c]	ATP:alpha-D-glucose 6-phosphotransferase
r_4286	s_0434[c] + s_3953[c] --> s_0394[c] + s_0412[c] + s_0794[c]	ATP:D-glucosamine 6-phosphotransferase
r_4287	s_0434[c] + s_3954[c] --> s_0394[c] + s_0794[c] + s_3948[c]	ATP:D-fructose 6-phosphotransferase
r_4366	s_0394[c] + s_0794[c] + s_4092[c] <=> s_0434[c] + s_0965[c]	ATP:L-arginine Nomega-phosphotransferase
r_4393	s_0434[c] + s_4128[c] --> s_0394[c] + s_0794[c] + s_4129[c]	ATP:D-tagatose 6--phosphotransferase
r_4619	s_0434[c] + s_3883[v] <=> s_0394[c] + s_3881[v]	ATP transport
r_4624	s_0434[c] + s_3987[erm] <=> s_0394[c] + s_2831[erm]	ATP transport
r_0226	s_0397[m] + 3.0 s_0794[c] + s_1326[m] --> s_0437[m] + 2.0 s_0799[m] + s_0807[m]	ATP synthase
r_1623	s_0321[m] + s_0437[m] --> s_0305[m] + s_0397[m] + s_1326[m]	5-formethyltetrahydrofolate cyclo-ligase
r_0966	s_0437[m] + s_1407[m] --> s_0397[m] + s_0716[m] + s_0799[m]	riboflavin kinase
r_4608	s_0434[c] + s_0803[c] + s_4183[c] --> s_0397[m] + s_0799[m] + s_1326[m] + s_1382[m]	propionyl-CoA transport
r_0334	s_0200[m] + s_0437[m] --> s_0397[m] + s_0532[m] + s_0799[m]	dephospho-CoA kinase
r_4155	s_0437[m] + s_0807[m] + s_3754[m] + s_3755[m] --> s_0397[m] + s_0799[m] + s_0993[m] + s_1326[m] + s_3756[m]	Glutamyl-tRNA(Gln) amidotransferase subunit B, mitochondrial (Glu-AdT subunit B) (EC 6.3.5.-)
r_0573	s_0124[n] + s_0438[n] --> s_0398[n] + s_0800[n] + s_1157[n]	inositol-1,4,5,6- tetrakisphosphate 3-kinase, nucleus
r_0572	s_0123[n] + s_0438[n] --> s_0398[n] + s_0800[n] + s_1157[n]	inositol-1,4,5-triphosphate 3-kinase, nucleus
r_0571	s_0438[n] + s_1157[n] --> s_0398[n] + s_0800[n] + s_1159[n]	inositol-1,3,4,5,6-pentakisphosphate 2-kinase
r_0575	s_0125[n] + s_0438[n] --> s_0123[n] + s_0398[n] + s_0800[n]	inositol-1,4,5-triphosphate 3-kinase, nucleus
r_0574	s_0125[n] + s_0438[n] --> s_0124[n] + s_0398[n] + s_0800[n]	inositol-1,4,5-triphosphate 6-kinase, nucleus
r_1006	s_0435[er] + s_1366[er] --> s_0395[er] + s_0795[er] + s_1367[er]	sphingolipid long chain base kinase (phytosphingosine)
r_1007	s_0435[er] + s_1445[er] --> s_0395[er] + s_0795[er] + s_1446[er]	sphingolipid long chain base kinase (sphinganine)
r_0208	s_0434[c] + s_0973[c] + s_0979[c] <=> s_0015[c] + s_0423[c] + s_0633[c] + s_0794[c]	argininosuccinate synthase
r_0440	s_0434[c] + s_0714[c] + s_0794[c] --> s_0633[c] + s_0687[c]	FMN adenylyltransferase
r_0841	s_0434[c] + s_0794[c] + s_1307[c] --> s_0197[c] + s_0633[c]	pantetheine-phosphate adenylyltransferase
r_0903	s_0268[c] + s_0434[c] --> s_0267[c] + s_0394[c]	phosphomethylpyrimidine kinase
r_1660	s_0434[c] <=> s_0438[n]	ATP diffusion
r_1661	s_0434[c] <=> s_0435[er]	ATP transport
r_1722	s_0434[c] + s_0794[c] + s_0803[c] --> s_0419[c] + s_0950[c]	ATP deamination
r_1723	s_0586[c] + s_0794[c] + s_0803[c] --> s_0419[c] + s_0639[c]	dATP deamination
r_3543	s_0434[c] <=> s_2831[erm]	ATP transport, cytoplasm-ER membrane
r_3585	s_0434[c] <=> s_2840[lp]	ATP transport,cytoplasm-lipid particle
r_3601	s_0434[c] <=> s_2856[ce]	ATP transport,cytoplasm-cell envelope
r_3651	s_0434[c] <=> s_3341[vm]	ATP transport,cytoplasm-vacuolar membrane
r_3666	s_0434[c] <=> s_3359[gm]	ATP transport,cytoplasm-Golgi membrane
r_4256	s_0434[c] + s_0794[c] + s_3915[c] --> s_0633[c] + s_3916[c]	Putative lipoate-protein ligase A (EC 6.3.1.20)
r_4046	s_0434[c] + s_0803[c] --> s_0394[c] + s_0794[c] + s_1322[c]	maintenance
r_1790	s_0437[m] + s_0716[m] + s_0799[m] --> s_0636[m] + s_0688[m]	FMN adenylyltransferase
r_1997	s_0437[m] + s_0799[m] + s_1308[m] --> s_0200[m] + s_0636[m]	panthetheine-phosphate adenylyltransferase
r_2852	s_3164[vm] + s_3340[vm] + s_3341[vm] --> s_3342[vm] + s_3392[vm]	phosphatidylinositol 3-kinase (1-16:0, 2-16:1), vacuolar membrane
r_2853	s_3164[vm] + s_3341[vm] + s_3344[vm] --> s_3342[vm] + s_3393[vm]	phosphatidylinositol 3-kinase (1-16:1, 2-16:1), vacuolar membrane
r_2854	s_3164[vm] + s_3341[vm] + s_3346[vm] --> s_3342[vm] + s_3394[vm]	phosphatidylinositol 3-kinase (1-18:0, 2-16:1), vacuolar membrane
r_2855	s_3164[vm] + s_3341[vm] + s_3348[vm] --> s_3342[vm] + s_3395[vm]	phosphatidylinositol 3-kinase (1-18:1, 2-16:1), vacuolar membrane
r_2856	s_3164[vm] + s_3341[vm] + s_3350[vm] --> s_3342[vm] + s_3396[vm]	phosphatidylinositol 3-kinase (1-16:0, 2-18:1), vacuolar membrane
r_2857	s_3164[vm] + s_3341[vm] + s_3352[vm] --> s_3342[vm] + s_3397[vm]	phosphatidylinositol 3-kinase (1-16:1, 2-18:1), vacuolar membrane
r_2858	s_3164[vm] + s_3341[vm] + s_3354[vm] --> s_3342[vm] + s_3398[vm]	phosphatidylinositol 3-kinase (1-18:0, 2-18:1), vacuolar membrane
r_2859	s_3164[vm] + s_3341[vm] + s_3356[vm] --> s_3342[vm] + s_3399[vm]	phosphatidylinositol 3-kinase (1-18:1, 2-18:1), vacuolar membrane
r_3340	s_2975[vm] + s_3164[vm] + s_3341[vm] <=> s_3342[vm] + s_3616[vm]	PA kinase (1-16:0, 2-16:1), vacuolar membrane
r_3341	s_2981[vm] + s_3164[vm] + s_3341[vm] <=> s_3342[vm] + s_3617[vm]	PA kinase (1-16:1, 2-16:1), vacuolar membrane
r_3342	s_2985[vm] + s_3164[vm] + s_3341[vm] <=> s_3342[vm] + s_3618[vm]	PA kinase (1-18:0, 2-16:1), vacuolar membrane
r_3343	s_2989[vm] + s_3164[vm] + s_3341[vm] <=> s_3342[vm] + s_3619[vm]	PA kinase (1-18:1, 2-16:1), vacuolar membrane
r_3344	s_2979[vm] + s_3164[vm] + s_3341[vm] <=> s_3342[vm] + s_3620[vm]	PA kinase (1-16:0, 2-18:1), vacuolar membrane
r_3345	s_2983[vm] + s_3164[vm] + s_3341[vm] <=> s_3342[vm] + s_3621[vm]	PA kinase (1-16:1, 2-18:1), vacuolar membrane
r_3346	s_2987[vm] + s_3164[vm] + s_3341[vm] <=> s_3342[vm] + s_3622[vm]	PA kinase (1-18:0, 2-18:1), vacuolar membrane
r_2836	s_3146[gm] + s_3358[gm] + s_3359[gm] <=> s_3360[gm] + s_3361[gm]	phosphatidylinositol 4-kinase (1-16:0, 2-16:1), Golgi membrane
r_2837	s_3146[gm] + s_3359[gm] + s_3362[gm] <=> s_3360[gm] + s_3363[gm]	phosphatidylinositol 4-kinase (1-16:1, 2-16:1), Golgi membrane
r_2838	s_3146[gm] + s_3359[gm] + s_3364[gm] <=> s_3360[gm] + s_3365[gm]	phosphatidylinositol 4-kinase (1-18:0, 2-16:1), Golgi membrane
r_2839	s_3146[gm] + s_3359[gm] + s_3366[gm] <=> s_3360[gm] + s_3367[gm]	phosphatidylinositol 4-kinase (1-18:1, 2-16:1), Golgi membrane
r_2840	s_3146[gm] + s_3359[gm] + s_3368[gm] <=> s_3360[gm] + s_3369[gm]	phosphatidylinositol 4-kinase (1-16:0, 2-18:1), Golgi membrane
r_2841	s_3146[gm] + s_3359[gm] + s_3370[gm] <=> s_3360[gm] + s_3371[gm]	phosphatidylinositol 4-kinase (1-16:1, 2-18:1), Golgi membrane
r_2842	s_3146[gm] + s_3359[gm] + s_3372[gm] <=> s_3360[gm] + s_3373[gm]	phosphatidylinositol 4-kinase (1-18:0, 2-18:1), Golgi membrane
r_2843	s_3146[gm] + s_3359[gm] + s_3374[gm] <=> s_3360[gm] + s_3375[gm]	phosphatidylinositol 4-kinase (1-18:1, 2-18:1), Golgi membrane
r_3332	s_2993[gm] + s_3146[gm] + s_3359[gm] <=> s_3360[gm] + s_3624[gm]	PA kinase (1-16:0, 2-16:1), Golgi membrane
r_3333	s_2999[gm] + s_3146[gm] + s_3359[gm] <=> s_3360[gm] + s_3625[gm]	PA kinase (1-16:1, 2-16:1), Golgi membrane
r_3334	s_3003[gm] + s_3146[gm] + s_3359[gm] <=> s_3360[gm] + s_3626[gm]	PA kinase (1-18:0, 2-16:1), Golgi membrane
r_3335	s_3007[gm] + s_3146[gm] + s_3359[gm] <=> s_3360[gm] + s_3627[gm]	PA kinase (1-18:1, 2-16:1), Golgi membrane
r_3336	s_2997[gm] + s_3146[gm] + s_3359[gm] <=> s_3360[gm] + s_3628[gm]	PA kinase (1-16:0, 2-18:1), Golgi membrane
r_3337	s_3001[gm] + s_3146[gm] + s_3359[gm] <=> s_3360[gm] + s_3629[gm]	PA kinase (1-16:1, 2-18:1), Golgi membrane
r_3338	s_3005[gm] + s_3146[gm] + s_3359[gm] <=> s_3360[gm] + s_3630[gm]	PA kinase (1-18:0, 2-18:1), Golgi membrane
r_3339	s_3009[gm] + s_3146[gm] + s_3359[gm] <=> s_3360[gm] + s_3631[gm]	PA kinase (1-18:1, 2-18:1), Golgi membrane
r_1905	s_1035[c] <=> s_1037[m]	L-proline transport
r_1887	s_0997[c] <=> s_0794[c] + s_0803[c] + s_589[c]	L-glutamate 5-semialdehyde dehydratase
r_4569	s_0362[c] + s_0794[c] + s_4195[c] --> s_0803[c] + s_4194[c]	Carboxylic ester hydrolases
r_4568	s_0794[c] + s_1321[c] --> s_4194[c]	R06790
r_2002	s_1318[c] <=> s_1319[e]	phenylacetaldehyde transport
r_2003	s_1318[c] <=> s_1320[m]	phenylacetaldehyde transport
r_0854	s_0794[c] + s_0951[c] --> s_0456[c] + s_1318[c]	phenylpyruvate decarboxylase
r_2118	s_0951[c] + s_1048[c] --> s_0855[c] + s_1032[c]	tryptophan transaminase
r_2117	s_1032[c] + s_1399[c] <=> s_0951[c] + s_0955[c]	phenylalanine transaminase
r_2119	s_0204[c] + s_0955[c] <=> s_1051[c] + s_1399[c]	tyrosine transaminase
r_0938	s_0794[c] + s_1377[c] --> s_0456[c] + s_0803[c] + s_0951[c]	prephenate dehydratase
r_0940	s_0688[m] + s_1037[m] --> s_0119[m] + s_0690[m]	proline oxidase
r_1591	s_0187[m] <=> s_0185[c]	2-phenylethanol transport
r_1590	s_0186[e] <=> s_0185[c]	2-phenylethanol transport
r_0162	s_0185[c] + s_0373[c] --> s_0529[c] + s_1316[c]	alcohol acetyltransferase (phenylethanol alcohol)
r_1243	s_1316[c] --> s_1317[e]	phenethyl acetate transport
r_0998	s_1198[c] + s_1375[c] --> 2.0 s_0794[c] + s_1203[c] + s_1431[c]	sirohydrochlorin dehydrogenase
r_0988	s_0803[c] + s_1038[c] + s_1198[c] --> s_0180[c] + s_0794[c] + s_1025[c] + s_1203[c]	saccharopine dehydrogenase (NAD, L-lysine forming)
r_0999	s_0924[c] + s_1431[c] --> 2.0 s_0794[c] + s_1430[c]	sirohydrochlorin ferrochetalase
r_2022	s_1384[c] <=> s_1385[m]	protoporphyrinogen IX transport
r_0942	3.0 s_1278[m] + s_1385[m] --> 3.0 s_0838[m] + s_1383[m]	protoporphyrinogen oxidase
r_1622	s_0315[c] <=> s_0317[m]	5-aminolevulinate transport
r_1102	s_0316[e] + s_0796[e] --> s_0315[c] + s_0794[c]	5-aminolevulinate transport
r_4039	s_0365[m] + s_1464[m] --> s_0376[m] + s_1460[m]	succinyl-CoA:acetate CoA transferase
r_0504	s_0799[m] + s_1005[m] + s_1097[m] --> s_0460[m] + s_1409[m]	glycine-cleavage complex (lipoamide)
r_0509	s_1409[m] + s_1488[m] --> s_0307[m] + s_0421[m] + s_0627[m]	glycine-cleavage system (lipoamide)
r_0507	s_0799[m] + s_1410[m] + s_1488[m] --> s_0307[m] + s_0421[m] + s_0628[m]	glycine-cleavage system (lipoylprotein)
r_0501	s_1005[m] + s_1200[m] + s_1488[m] --> s_0307[m] + s_0421[m] + s_0460[m] + s_1205[m]	glycine-cleavage system
r_0506	s_1005[m] + s_1098[m] --> s_0460[m] + s_1410[m]	glycine-cleavage complex(lipoylprotein)
r_0508	s_0628[m] + s_1200[m] --> s_0799[m] + s_1098[m] + s_1205[m]	glycine-cleavage complex(lipoylprotein)
r_3533	s_1198[c] <=> s_2820[erm]	NAD transport, cytoplasm-ER membrane
r_4339	s_3764[er] <=> s_4025[g]	UDP-N-acetylglucosamine transporter
r_4341	s_4063[e] <=> s_4062[c]	glycerol 2-phosphate(2-) transport
r_4342	s_0803[c] + s_4062[c] --> s_0765[c] + s_1322[c]	glycerol 2-phosphate phosphohydrolase
r_4343	s_0796[e] + s_4065[e] <=> s_0794[c] + s_4064[c]	L-Threonine phosphate transport in via proton symport
r_4344	s_0803[c] + s_4064[c] --> s_1045[c] + s_1322[c]	acid phosphatase / phosphotransferase
r_4345	s_0803[c] + s_4066[c] --> s_0790[c] + s_1322[c]	alkaline phosphatase
r_4346	s_0796[e] + s_4067[e] <=> s_0794[c] + s_4066[c]	Guanosine transport via proton symport
r_4347	s_0803[c] + s_4068[c] --> s_0790[c] + s_1322[c]	Guanosine 3'-phosphate phosphohydrolase
r_4348	s_0796[e] + s_4069[e] <=> s_0794[c] + s_4068[c]	Guanosine transport via proton symport(for 3'-GMP)
r_4349	s_0796[e] + s_4070[e] <=> s_0794[c] + s_4071[c]	2-Phosphoglycolate transport in/out via proton symport
r_4350	s_0803[c] + s_4071[c] --> s_1322[c] + s_3997[c]	2-phosphoglycolate phosphohydrolase
r_4351	s_0803[c] + s_4072[c] --> s_1322[c] + s_4073[c]	2-phosphoglycolate phosphohydrolase
r_4353	s_1275[c] + s_4073[c] --> s_0794[c] + s_4076[c]	Cysteamine:oxygen oxidoreductase
r_4354	s_0803[c] + s_1198[c] + s_4076[c] --> s_0794[c] + s_1203[c] + s_1471[c]	hypotaurine:NAD+ oxidoreductase
r_4355	s_0178[c] + s_0991[c] <=> s_0180[c] + s_4079[c]	2-aminobutanoate:2-oxoglutarate aminotransferase
[truncated: 2,464 more rows]

## Sheet: Metabolites
ID	Name	Formula	Compartment
s_0001[ce]	(1->3)-beta-D-glucan	C18H32O16	ce
s_0003[e]	(1->3)-beta-D-glucan	C18H32O16	e
s_0004[ce]	(1->6)-beta-D-glucan	C18H32O16	ce
s_0006[m]	(2-amino-4-hydroxy-7,8-dihydropteridin-6-yl)methyl trihydrogen diphosphate	C7H8N5O8P2	m
s_0008[m]	(2R,3R)-2,3-dihydroxy-3-methylpentanoate	C6H11O4	m
s_0009[c]	(2R,3S)-3-isopropylmalate	C7H10O5	c
s_0010[c]	(2S)-2-isopropyl-3-oxosuccinate	C7H8O5	c
s_0011[m]	(2S)-2-isopropyl-3-oxosuccinate	C7H8O5	m
s_0012[m]	(2S,3R)-3-hydroxybutane-1,2,3-tricarboxylic acid	C7H7O7	m
s_0013[c]	(5S,6S)-di-HETE	C20H31O4	c
s_0014[n]	(5S,6S)-di-HETE	C20H31O4	n
s_0015[c]	(N(omega)-L-arginino)succinic acid	C10H17N4O6	c
s_0016[m]	(R)-2,3-dihydroxy-3-methylbutanoate	C5H9O4	m
s_0017[c]	(R)-4'-phosphopantothenic acid	C9H15NO8P	c
s_0018[c]	(R)-5-diphosphomevalonic acid	C6H10O10P2	c
s_0019[c]	(R)-5-phosphomevalonic acid	C6H10O7P	c
s_0020[c]	(R)-acetoin	C4H8O2	c
s_0021[c]	(R)-carnitine	C7H15NO3	c
s_0022[e]	(R)-carnitine	C7H15NO3	e
s_0023[m]	(R)-carnitine	C7H15NO3	m
s_0024[p]	(R)-carnitine	C7H15NO3	p
s_0025[c]	(R)-lactate	C3H5O3	c
s_0026[e]	(R)-lactate	C3H5O3	e
s_0027[m]	(R)-lactate	C3H5O3	m
s_0028[c]	(R)-mevalonate	C6H11O4	c
s_0030[c]	(R)-pantoate	C6H11O4	c
s_0031[c]	(R)-pantothenate	C9H16NO5	c
s_0032[e]	(R)-pantothenate	C9H16NO5	e
s_0033[c]	(R)-S-lactoylglutathione	C13H20N3O8S	c
s_0034[m]	(R)-S-lactoylglutathione	C13H20N3O8S	m
s_0035[c]	(R,R)-2,3-butanediol	C4H10O2	c
s_0037[c]	(S)-2,3-epoxysqualene	C30H50O	c
s_0038[er]	(S)-2,3-epoxysqualene	C30H50O	er
s_0039[m]	(S)-2-acetyl-2-hydroxybutanoate	C6H9O4	m
s_0042[p]	(R)-3-hydroxydecanoyl-CoA	C31H50N7O18P3S	p
s_0045[p]	(S)-3-hydroxyhexacosanoyl-CoA	C47H82N7O18P3S	p
s_0048[p]	(R)-3-hydroxylauroyl-CoA	C33H54N7O18P3S	p
s_0051[p]	(S)-3-hydroxypalmitoyl-CoA	C37H62N7O18P3S	p
s_0054[p]	(S)-3-hydroxytetradecanoyl-CoA	C35H58N7O18P3S	p
s_0056[c]	(S)-3-methyl-2-oxopentanoate	C6H9O3	c
s_0060[m]	(S)-3-methyl-2-oxopentanoate	C6H9O3	m
s_0061[c]	(S)-dihydroorotate	C5H5N2O4	c
s_0062[c]	(S)-lactaldehyde	C3H6O2	c
s_0063[c]	(S)-lactate	C3H5O3	c
s_0064[e]	(S)-lactate	C3H5O3	e
s_0065[m]	(S)-lactate	C3H5O3	m
s_0066[c]	(S)-malate	C4H4O5	c
s_0068[m]	(S)-malate	C4H4O5	m
s_0069[p]	(S)-malate	C4H4O5	p
s_0075[c]	1,3-bisphospho-D-glycerate	C3H4O10P2	c
s_0076[c]	1-(2-carboxyphenylamino)-1-deoxy-D-ribulose 5-phosphate	C12H13NO9P	c
s_0077[c]	1-(5-phospho-D-ribosyl)-5-[(5-phospho-D-ribosylamino)methylideneamino]imidazole-4-carboxamide [cytoplasm]	C15H21N5O15P2	c
s_0078[c]	1-(5-phosphoribosyl)-5'-AMP	C15H19N5O14P2	c
s_0086[c]	1-C-(indol-3-yl)glycerol 3-phosphate	C11H12NO6P	c
s_0087[c]	1-methylnicotinamide	C7H9N2O	c
s_0117[m]	1-pyrroline-3-hydroxy-5-carboxylic acid	C5H6NO3	m
s_0119[m]	1-pyrroline-5-carboxylate	C5H6NO2	m
s_0120[c]	10-formyl-THF	C20H21N7O7	c
s_0121[m]	10-formyl-THF	C20H21N7O7	m
s_0122[c]	14-demethyllanosterol	C29H48O	c
s_0126[c]	1D-myo-inositol 1-phosphate	C6H11O9P	c
s_0132[c]	2'-deoxyadenosine	C10H13N5O3	c
s_0136[c]	2'-deoxyinosine	C10H12N4O4	c
s_0138[c]	2'-deoxyuridine	C9H12N2O5	c
s_0139[e]	2'-deoxyuridine	C9H12N2O5	e
s_0140[c]	2,3-bisphospho-D-glyceric acid	C3H3O10P2	c
s_0141[c]	2,5-diamino-4-hydroxy-6-(5-phosphoribosylamino)pyrimidine	C9H14N5O8P	c
s_0142[c]	2,5-diamino-6-(5-phosphono)ribitylamino-4(3H)-pyrimidinone	C9H16N5O8P	c
s_0143[c]	2-(3-amino-3-carboxypropyl)-L-histidine	C10H16N4O4	c
s_0144[c]	2-[3-carboxy-3-(methylammonio)propyl]-L-histidine [cytoplasm]	C11H18N4O4	c
s_0145[m]	2-acetamido-5-oxopentanoate	C7H10NO4	m
s_0146[m]	2-acetyllactic acid	C5H7O4	m
s_0148[m]	2-amino-6-(hydroxymethyl)-7,8-dihydropteridin-4-ol	C7H9N5O2	m
s_0150[m]	2-dehydropantoate	C6H9O4	m
s_0152[c]	2-deoxy-D-ribose	C5H10O4	c
s_0157[m]	2-hexaprenyl-6-methoxyphenol	C37H56O2	m
s_0158[c]	2-hydroxy-3-oxobutyl phosphate	C4H7O6P	c
s_0161[er]	2-hydroxyhexadecanal	C16H32O2	er
s_0162[c]	2-isopropylmalate	C7H10O5	c
s_0164[m]	2-isopropylmalate	C7H10O5	m
s_0165[c]	2-isopropylmaleic acid	C7H8O4	c
s_0166[c]	2-methylbutanal	C5H10O	c
s_0168[m]	2-methylbutanal	C5H10O	m
s_0169[c]	2-methylbutanol	C5H12O	c
s_0171[m]	2-methylbutanol	C5H12O	m
s_0174[m]	2-methylcitrate	C7H7O7	m
s_0176[c]	2-oxoadipic acid	C6H6O5	c
s_0177[m]	2-oxoadipic acid	C6H6O5	m
s_0178[c]	2-oxobutanoate	C4H5O3	c
s_0179[m]	2-oxobutanoate	C4H5O3	m
s_0180[c]	2-oxoglutarate	C5H4O5	c
s_0182[m]	2-oxoglutarate	C5H4O5	m
s_0183[n]	2-oxoglutarate	C5H4O5	n
s_0184[p]	2-oxoglutarate	C5H4O5	p
s_0185[c]	2-phenylethanol	C8H10O	c
s_0187[m]	2-phenylethanol	C8H10O	m
s_0188[c]	2-phospho-D-glyceric acid	C3H4O7P	c
s_0189[c]	geranylgeranyl diphosphate	C20H33O7P2	c
s_0190[c]	farnesyl diphosphate	C15H25O7P2	c
s_0191[m]	farnesyl diphosphate	C15H25O7P2	m
s_0192[c]	3',5'-cyclic AMP	C10H11N5O6P	c
s_0201[c]	3'-phospho-5'-adenylyl sulfate	C10H11N5O13P2S	c
s_0204[c]	3-(4-hydroxyphenyl)pyruvate	C9H7O4	c
s_0206[p]	3-(4-hydroxyphenyl)pyruvate	C9H7O4	p
s_0207[c]	3-(imidazol-4-yl)-2-oxopropyl dihydrogen phosphate	C6H7N2O5P	c
s_0208[c]	3-aminopropanal	C3H8NO	c
s_0209[c]	3-dehydro-4-methylzymosterol	C28H44O	c
s_0210[c]	3-dehydroquinate	C7H9O6	c
s_0211[c]	3-dehydroshikimate	C7H7O5	c
s_0214[m]	3-hexaprenyl-4-hydroxy-5-methoxybenzoic acid	C38H55O4	m
s_0216[m]	3-hexaprenyl-4-hydroxybenzoic acid	C37H53O3	m
s_0218[c]	3-hydroxy-3-methylglutaryl-CoA	C27H39N7O20P3S	c
s_0221[m]	3-hydroxy-3-methylglutaryl-CoA	C27H39N7O20P3S	m
s_0222[c]	3-hydroxy-L-kynurenine	C10H12N2O4	c
s_0224[c]	3-hydroxyanthranilate	C7H6NO3	c
s_0229[p]	3-hydroxyoctadecanoyl-CoA	C39H66N7O18P3S	p
s_0232[c]	3-methyl-2-oxobutanoate	C5H7O3	c
s_0233[m]	3-methyl-2-oxobutanoate	C5H7O3	m
s_0234[c]	3-methylbutanal	C5H10O	c
s_0236[m]	3-methylbutanal	C5H10O	m
s_0239[p]	3-oxodecanoyl-CoA	C31H48N7O18P3S	p
s_0243[p]	3-oxohexacosanoyl-CoA	C47H80N7O18P3S	p
s_0247[p]	3-oxolauroyl-CoA	C33H52N7O18P3S	p
s_0250[p]	3-oxooctadecanoyl-CoA	C39H64N7O18P3S	p
s_0253[p]	3-oxopalmitoyl-CoA	C37H60N7O18P3S	p
s_0257[p]	3-oxotetradecanoyl-CoA	C35H56N7O18P3S	p
s_0258[c]	3-phospho-hydroxypyruvate	C3H2O7P	c
s_0259[c]	3-phospho-serine	C3H6NO6P	c
s_0260[c]	3-phosphonato-D-glycerate(3-)	C3H4O7P	c
s_0261[c]	3-phosphoshikimic acid	C7H8O8P	c
s_0262[c]	4,4-dimethyl-5alpha-cholesta-8,14,24-trien-3beta-ol	C29H46O	c
s_0263[c]	4,5-bis(diphospho)-1D-myo-inositol tetrakisphosphate	C6H7O30P8	c
s_0264[c]	4-(phosphonooxy)-L-threonine	C4H8NO7P	c
s_0267[c]	4-amino-2-methyl-5-diphosphomethylpyrimidine	C6H8N3O7P2	c
s_0269[c]	4-amino-4-deoxychorismate	C10H10NO5	c
s_0270[c]	4-amino-5-hydroxymethyl-2-methylpyrimidine	C6H9N3O	c
s_0273[m]	4-aminobenzoate	C7H6NO2	m
s_0274[c]	4-aminobutanal	C4H10NO	c
s_0275[m]	4-aminobutanal	C4H10NO	m
s_0279[c]	4-diphospho-1D-myo-inositol pentakisphosphate	C6H6O27P7	c
s_0280[c]	4-guanidinobutanamide	C5H13N4O	c
s_0281[c]	4-guanidinobutanoic acid	C5H11N3O2	c
s_0282[c]	4-hydroxy-2-oxoglutarate	C5H4O6	c
s_0283[m]	4-hydroxy-2-oxoglutarate	C5H4O6	m
s_0284[p]	4-hydroxy-2-oxoglutarate	C5H4O6	p
s_0285[c]	4-hydroxy-L-threonine	C4H9NO4	c
s_0287[m]	4-hydroxybenzoate	C7H5O3	m
s_0291[c]	4-methyl-2-oxopentanoate	C6H9O3	c
s_0292[m]	4-methyl-2-oxopentanoate	C6H9O3	m
s_0293[c]	4-methyl-5-(2-phosphonooxyethyl)thiazole	C6H8NO4PS	c
s_0294[c]	4-methylthio-2-oxobutanoate	C5H7O3S	c
s_0295[c]	4-phospho-L-aspartate	C4H6NO7P	c
s_0296[c]	4alpha-methylzymosterol	C28H46O	c
s_0297[c]	4beta-methylzymosterol-4alpha-carboxylic acid	C29H45O3	c
s_0298[c]	5'-adenylyl sulfate	C10H12N5O10PS	c
s_0299[c]	5'-phosphoribosyl-4-(N-succinocarboxamide)-5-aminoimidazole	C13H15N4O12P	c
s_0300[c]	5'-phosphoribosyl-5-aminoimidazole	C8H13N3O7P	c
s_0301[c]	5'-phosphoribosyl-N-formylglycineamide	C8H13N2O9P	c
s_0302[c]	5'-phosphoribosyl-N-formylglycineamidine	C8H15N3O8P	c
s_0303[c]	5'-S-methyl-5'-thioadenosine	C11H15N5O3S	c
s_0304[c]	5,10-methenyl-THF	C20H20N7O6	c
s_0305[m]	5,10-methenyl-THF	C20H20N7O6	m
s_0306[c]	5,10-methylenetetrahydrofolate	C20H21N7O6	c
s_0307[m]	5,10-methylenetetrahydrofolate	C20H21N7O6	m
s_0308[c]	5,6,7,8-tetrahydrofolyl-L-glutamic acid	C24H27N8O9	c
s_0309[c]	5,6-bis(diphospho)-1D-myo-inositol tetrakisphosphate	C6H7O30P8	c
s_0310[c]	5-(2-hydroxyethyl)-4-methylthiazole	C6H9NOS	c
s_0313[c]	5-amino-6-(5-phosphoribitylamino)uracil	C9H15N4O9P	c
s_0314[c]	5-amino-6-(D-ribitylamino)uracil	C9H16N4O6	c
s_0315[c]	5-aminolevulinate	C5H9NO3	c
s_0317[m]	5-aminolevulinate	C5H9NO3	m
s_0318[c]	5-diphospho-1D-myo-inositol pentakisphosphate	C6H6O27P7	c
s_0322[c]	5-methyltetrahydrofolate	C20H23N7O6	c
s_0323[c]	5-methyltetrahydropteroyltri-L-glutamic acid	C30H35N9O12	c
s_0324[c]	5-O-(1-carboxyvinyl)-3-phosphoshikimic acid	C10H9O10P	c
s_0325[c]	5-phospho-ribosyl-glycineamide	C7H14N2O8P	c
s_0326[c]	5-phosphoribosyl-ATP	C15H19N5O20P4	c
s_0327[c]	5-phosphoribosylamine	C5H11NO7P	c
s_0328[c]	6,7-dimethyl-8-(1-D-ribityl)lumazine	C13H17N4O6	c
s_0329[er]	6-(alpha-D-glucosaminyl)-1-phosphatidyl-1D-myo-inositol	C17H28NO17PR2	er
s_0330[er]	6-(alpha-D-glucosaminyl)-O-acyl-1-phosphatidyl-1D-myo-inositol		er
s_0333[c]	6-diphospho-1D-myo-inositol pentakisphosphate	C6H6O27P7	c
s_0334[er]	6-O-[alpha-D-mannosyl-(1->4)-alpha-D-glucosaminyl]-O-acyl-1-phosphatidyl-1D-myo-inositol [endoplasmic reticulum]		er
s_0335[c]	6-O-phosphono-D-glucono-1,5-lactone	C6H9O9P	c
s_0337[er]	6-O-{2-O-[(2-aminoethyl)phosphoryl]-alpha-D-mannosyl-(1->4)-alpha-D-glucosaminyl}-O-acyl-1-phosphatidyl-1D-myo-inositol [endoplasmic reticulum]		er
s_0340[c]	6-phospho-D-gluconate	C6H10O10P	c
s_0343[c]	7,8-dihydroneopterin	C9H13N5O4	c
s_0344[m]	7,8-dihydroneopterin	C9H13N5O4	m
s_0345[c]	7,8-dihydroneopterin 3'-phosphate	C9H12N5O7P	c
s_0346[c]	7,8-dihydroneopterin 3'-triphosphate	C9H12N5O13P3	c
s_0347[c]	7,8-dihydropteroate	C14H13N6O3	c
s_0348[m]	7,8-dihydropteroate	C14H13N6O3	m
s_0349[c]	7-phospho-2-dehydro-3-deoxy-D-arabino-heptonic acid	C7H10O10P	c
s_0350[m]	7-phospho-2-dehydro-3-deoxy-D-arabino-heptonic acid	C7H10O10P	m
s_0357[c]	9H-xanthine	C5H4N4O2	c
s_0359[c]	acetaldehyde	C2H4O	c
s_0361[m]	acetaldehyde	C2H4O	m
s_0362[c]	acetate	C2H3O2	c
s_0365[m]	acetate	C2H3O2	m
s_0366[n]	acetate	C2H3O2	n
s_0367[c]	acetoacetyl-CoA	C25H36N7O18P3S	c
s_0370[m]	acetoacetyl-CoA	C25H36N7O18P3S	m
s_0373[c]	acetyl-CoA	C23H34N7O17P3S	c
s_0376[m]	acetyl-CoA	C23H34N7O17P3S	m
s_0377[n]	acetyl-CoA	C23H34N7O17P3S	n
s_0378[p]	acetyl-CoA	C23H34N7O17P3S	p
s_0383[c]	adenine	C5H5N5	c
s_0386[c]	adenosine	C10H13N5O4	c
s_0390[c]	adenosine 3',5'-bismonophosphate	C10H11N5O10P2	c
s_0392[m]	adenosine 3',5'-bismonophosphate	C10H11N5O10P2	m
s_0393[c]	adenylo-succinate	C14H14N5O11P	c
s_0394[c]	ADP	C10H12N5O10P2	c
s_0397[m]	ADP	C10H12N5O10P2	m
s_0398[n]	ADP	C10H12N5O10P2	n
s_0402[n]	ADP-ribose	C15H21N5O14P2	n
s_0403[c]	AICAR	C9H13N4O8P	c
s_0404[c]	Ala-tRNA(Ala)	C3H7NOR	c
s_0405[c]	allantoate	C4H7N4O4	c
s_0406[e]	allantoate	C4H7N4O4	e
s_0407[c]	allantoin	C4H6N4O3	c
s_0409[c]	alpha,alpha-trehalose 6-phosphate	C12H21O14P	c
s_0410[c]	alpha-D-galactose 1-phosphate	C6H11O9P	c
s_0411[c]	alpha-D-glucosamine 1-phosphate	C6H13NO8P	c
s_0412[c]	alpha-D-glucosamine 6-phosphate	C6H13NO8P	c
s_0414[g]	alpha-D-mannosyl-beta-D-mannosyldiacetylchitobiosyldiphosphodolichol	C48H84N2O27P2	g
s_0415[c]	alpha-D-ribose 1-phosphate(2-)	C5H9O8P	c
s_0419[c]	ammonium	H4N	c
s_0420[e]	ammonium	H4N	e
s_0421[m]	ammonium	H4N	m
s_0423[c]	AMP	C10H12N5O7P	c
s_0424[m]	AMP	C10H12N5O7P	m
s_0425[n]	AMP	C10H12N5O7P	n
s_0426[p]	AMP	C10H12N5O7P	p
s_0427[c]	anthranilate	C7H6NO2	c
s_0428[c]	Arg-tRNA(Arg)	C6H15N4OR	c
s_0429[m]	Arg-tRNA(Arg)	C6H15N4OR	m
s_0430[c]	Asn-tRNA(Asn)	C4H8N2O2R	c
s_0431[m]	Asn-tRNA(Asn)	C4H8N2O2R	m
s_0432[c]	Asp-tRNA(Asp)	C4H6NO3R	c
s_0433[m]	Asp-tRNA(Asp)	C4H6NO3R	m
s_0434[c]	ATP	C10H12N5O13P3	c
s_0437[m]	ATP	C10H12N5O13P3	m
s_0438[n]	ATP	C10H12N5O13P3	n
s_0439[p]	ATP	C10H12N5O13P3	p
s_0441[c]	beta-alanine	C3H7NO2	c
s_0442[c]	beta-D-fructose 2,6-bisphosphate	C6H10O12P2	c
s_0443[c]	beta-D-mannosyldiacetylchitobiosyldiphosphodolichol	C42H72N2O22P2	c
s_0444[g]	beta-D-mannosyldiacetylchitobiosyldiphosphodolichol	C42H72N2O22P2	g
s_0445[c]	bicarbonate	CHO3	c
s_0447[m]	bicarbonate	CHO3	m
s_0451[c]	biotin	C10H15N2O3S	c
s_0452[e]	biotin	C10H15N2O3S	e
s_0453[c]	biotinyl-5'-AMP	C20H27N7O9PS	c
s_0454[m]	but-1-ene-1,2,4-tricarboxylic acid	C7H5O6	m
s_0455[c]	carbamoyl phosphate	CH2NO5P	c
s_0456[c]	carbon dioxide	CO2	c
s_0460[m]	carbon dioxide	CO2	m
s_0462[p]	carbon dioxide	CO2	p
s_0467[c]	CDP	C9H12N3O11P2	c
s_0468[n]	CDP	C9H12N3O11P2	n
s_0469[c]	CDP-choline	C14H25N4O11P2	c
s_0475[er]	ceramide-1 (C24)	C42H85NO3	er
s_0478[er]	ceramide-1 (C26)	C44H89NO3	er
s_0481[er]	ceramide-2 (C24)	C42H85NO4	er
s_0484[er]	ceramide-2 (C26)	C44H89NO4	er
s_0487[er]	ceramide-2' (C24)	C42H85NO4	er
s_0490[er]	ceramide-2' (C26)	C44H89NO4	er
s_0493[er]	ceramide-3 (C24)	C42H85NO5	er
s_0496[er]	ceramide-3 (C26)	C44H89NO5	er
s_0499[er]	ceramide-4 (C24)	C42H85NO6	er
s_0502[er]	ceramide-4 (C26)	C44H89NO6	er
s_0509[c]	chitin	C8H13NO5	c
s_0511[ce]	choline	C5H14NO	ce
s_0512[c]	choline	C5H14NO	c
s_0513[e]	choline	C5H14NO	e
s_0514[c]	choline phosphate	C5H13NO4P	c
s_0515[c]	chorismate	C10H8O6	c
s_0516[c]	cis-aconitate	C6H3O6	c
s_0517[m]	cis-aconitate	C6H3O6	m
s_0522[c]	citrate	C6H5O7	c
s_0524[m]	citrate	C6H5O7	m
s_0525[p]	citrate	C6H5O7	p
s_0526[c]	CMP	C9H12N3O8P	c
s_0529[c]	coenzyme A	C21H32N7O16P3S	c
s_0530[er]	coenzyme A	C21H32N7O16P3S	er
s_0531[lp]	coenzyme A	C21H32N7O16P3S	lp
s_0532[m]	coenzyme A	C21H32N7O16P3S	m
s_0533[n]	coenzyme A	C21H32N7O16P3S	n
s_0534[p]	coenzyme A	C21H32N7O16P3S	p
s_0538[c]	coproporphyrinogen III	C36H40N4O8	c
s_0539[c]	CTP	C9H12N3O14P3	c
s_0541[m]	CTP	C9H12N3O14P3	m
s_0542[c]	Cys-tRNA(Cys)	C3H7NOSR	c
s_0543[c]	cytidine	C9H13N3O5	c
s_0547[c]	D-arabinono-1,4-lactone	C5H8O5	c
s_0548[c]	D-arabinose	C5H10O5	c
s_0549[e]	D-arabinose	C5H10O5	e
s_0550[c]	D-erythro-1-(imidazol-4-yl)glycerol 3-phosphate	C6H9N2O6P	c
s_0551[c]	D-erythrose 4-phosphate	C4H7O7P	c
s_0552[m]	D-erythrose 4-phosphate	C4H7O7P	m
s_0553[c]	D-fructose	C6H12O6	c
s_0554[e]	D-fructose	C6H12O6	e
s_0555[c]	D-fructose 1,6-bisphosphate	C6H10O12P2	c
s_0556[c]	D-fructose 1-phosphate	C6H11O9P	c
s_0557[c]	D-fructose 6-phosphate	C6H11O9P	c
s_0558[c]	D-galactose	C6H12O6	c
s_0559[e]	D-galactose	C6H12O6	e
s_0561[c]	D-glucitol	C6H14O6	c
s_0562[e]	D-glucitol	C6H14O6	e
s_0563[c]	D-glucose	C6H12O6	c
s_0565[e]	D-glucose	C6H12O6	e
s_0566[v]	D-glucose	C6H12O6	v
s_0567[c]	D-glucose 1-phosphate	C6H11O9P	c
s_0568[c]	D-glucose 6-phosphate	C6H11O9P	c
s_0570[c]	D-glyceraldehyde	C3H6O3	c
s_0571[c]	D-mannose	C6H12O6	c
s_0572[e]	D-mannose	C6H12O6	e
s_0573[c]	D-mannose 1-phosphate	C6H11O9P	c
s_0574[c]	D-mannose 6-phosphate	C6H11O9P	c
s_0575[c]	D-ribose	C5H10O5	c
s_0576[e]	D-ribose	C5H10O5	e
s_0577[c]	D-ribulose 5-phosphate	C5H9O8P	c
s_0578[c]	D-xylose	C5H10O5	c
s_0579[e]	D-xylose	C5H10O5	e
s_0580[c]	D-xylulose	C5H10O5	c
s_0581[c]	D-xylulose 5-phosphate	C5H9O8P	c
s_0582[c]	dADP	C10H12N5O9P2	c
s_0583[n]	dADP	C10H12N5O9P2	n
s_0584[c]	dAMP	C10H12N5O6P	c
s_0585[m]	dAMP	C10H12N5O6P	m
s_0586[c]	dATP	C10H12N5O12P3	c
s_0587[c]	dCDP	C9H12N3O10P2	c
s_0588[n]	dCDP	C9H12N3O10P2	n
s_0591[c]	deamido-NAD(+)	C21H24N6O15P2	c
s_0593[n]	deamido-NAD(+)	C21H24N6O15P2	n
s_0600[p]	decanoate	C10H19O2	p
s_0605[p]	decanoyl-CoA	C31H50N7O17P3S	p
s_0606[lp]	decaprenyl diphosphate	C50H81O7P2	lp
s_0607[c]	dehydro-D-arabinono-1,4-lactone	C5H5O5	c
s_0608[c]	Delta(6)-trans,Delta(8)-cis-leukotriene B4	C20H31O4	c
s_0609[n]	Delta(6)-trans,Delta(8)-cis-leukotriene B4	C20H31O4	n
s_0612[c]	dethiobiotin	C10H17N2O3	c
s_0613[c]	dGDP	C10H12N5O10P2	c
s_0614[n]	dGDP	C10H12N5O10P2	n
s_0615[c]	dGMP	C10H12N5O7P	c
s_0616[m]	dGMP	C10H12N5O7P	m
s_0625[c]	dihydrofolic acid	C19H19N7O6	c
s_0627[m]	dihydrolipoamide	C8H17NOS2	m
s_0629[c]	dihydroxyacetone phosphate	C3H5O6P	c
s_0631[lp]	dihydroxyacetone phosphate	C3H5O6P	lp
s_0632[m]	dihydroxyacetone phosphate	C3H5O6P	m
s_0633[c]	diphosphate	HO7P2	c
s_0635[lp]	diphosphate	HO7P2	lp
s_0636[m]	diphosphate	HO7P2	m
s_0637[n]	diphosphate	HO7P2	n
s_0638[p]	diphosphate	HO7P2	p
s_0640[lp]	docosaprenyl diphosphate	C110H177O7P2	lp
s_0641[lp]	dodecaprenyl diphosphate	C60H97O7P2	lp
s_0644[er]	dolichyl D-mannosyl phosphate	C26H47O9P	er
s_0646[er]	dolichyl phosphate	C20H37O4P	er
s_0649[c]	dTMP	C10H13N2O8P	c
s_0652[c]	dUDP	C9H11N2O11P2	c
s_0653[n]	dUDP	C9H11N2O11P2	n
s_0654[c]	dUMP	C9H11N2O8P	c
s_0655[n]	dUMP	C9H11N2O8P	n
s_0657[c]	episterol	C28H46O	c
s_0659[e]	episterol	C28H46O	e
s_0662[c]	ergosta-5,7,22,24(28)-tetraen-3beta-ol	C28H42O	c
s_0663[er]	ergosta-5,7,22,24(28)-tetraen-3beta-ol	C28H42O	er
s_0664[c]	ergosta-5,7,24(28)-trien-3beta-ol	C28H44O	c
s_0665[ce]	ergosterol	C28H44O	ce
s_0666[c]	ergosterol	C28H44O	c
s_0667[er]	ergosterol	C28H44O	er
s_0668[e]	ergosterol	C28H44O	e
s_0669[lp]	ergosterol	C28H44O	lp
s_0670[c]	ergosterol 3-beta-D-glucoside	C34H54O6	c
s_0677[c]	erythro-4-hydroxy-L-glutamic acid	C5H8NO5	c
s_0678[m]	erythro-4-hydroxy-L-glutamic acid	C5H8NO5	m
s_0679[p]	erythro-4-hydroxy-L-glutamic acid	C5H8NO5	p
s_0680[c]	ethanol	C2H6O	c
s_0682[m]	ethanol	C2H6O	m
s_0683[c]	ethanolamine	C2H8NO	c
s_0684[e]	ethanolamine	C2H8NO	e
s_0687[c]	FAD	C27H30N9O15P2	c
s_0688[m]	FAD	C27H30N9O15P2	m
s_0689[c]	FADH2	C27H33N9O15P2	c
s_0690[m]	FADH2	C27H33N9O15P2	m
s_0692[lp]	farnesyl diphosphate	C15H25O7P2	lp
s_0699[ce]	fecosterol	C28H46O	ce
s_0700[c]	fecosterol	C28H46O	c
s_0702[e]	fecosterol	C28H46O	e
s_0703[lp]	fecosterol	C28H46O	lp
s_0712[m]	ferroheme b	C34H30FeN4O4	m
s_0714[c]	FMN	C17H18N4O9P	c
s_0717[c]	FMNH2	C17H21N4O9P	c
s_0721[c]	formaldehyde	CH2O	c
s_0722[c]	formate	CHO2	c
s_0724[m]	formate	CHO2	m
s_0725[c]	fumarate	C4H2O4	c
s_0727[m]	fumarate	C4H2O4	m
s_0734[c]	gamma-aminobutyrate	C4H9NO2	c
s_0736[e]	gamma-aminobutyrate	C4H9NO2	e
s_0738[m]	gamma-aminobutyrate	C4H9NO2	m
s_0739[c]	GDP	C10H12N5O11P2	c
s_0740[g]	GDP	C10H12N5O11P2	g
s_0741[m]	GDP	C10H12N5O11P2	m
s_0742[n]	GDP	C10H12N5O11P2	n
s_0743[c]	GDP-alpha-D-mannose	C16H23N5O16P2	c
s_0744[g]	GDP-alpha-D-mannose	C16H23N5O16P2	g
s_0745[c]	geranyl diphosphate	C10H17O7P2	c
s_0746[lp]	geranylgeranyl diphosphate	C20H33O7P2	lp
s_0747[c]	Gln-tRNA(Gln)	C5H10N2O2R	c
s_0748[c]	Glu-tRNA(Glu)	C5H8NO3R	c
s_0749[m]	Glu-tRNA(Glu)	C5H8NO3R	m
s_0750[c]	glutathione	C10H16N3O6S	c
s_0752[m]	glutathione	C10H16N3O6S	m
s_0753[v]	glutathione	C10H16N3O6S	v
s_0754[c]	glutathione disulfide	C20H30N6O12S2	c
s_0757[c]	Gly-tRNA(Gly)	C2H5NOR	c
s_0764[c]	glyceraldehyde 3-phosphate	C3H5O6P	c
s_0765[c]	glycerol	C3H8O3	c
s_0766[e]	glycerol	C3H8O3	e
s_0767[c]	glycerol 3-phosphate	C3H7O6P	c
s_0769[lp]	glycerol 3-phosphate	C3H7O6P	lp
s_0770[m]	glycerol 3-phosphate	C3H7O6P	m
s_0771[c]	glycerone	C3H6O3	c
s_0773[c]	glycogen	C24H42O21	c
s_0775[c]	glycolaldehyde	C2H4O2	c
s_0777[m]	glycolaldehyde	C2H4O2	m
s_0779[c]	glyoxylate	C2HO3	c
s_0781[p]	glyoxylate	C2HO3	p
s_0782[c]	GMP	C10H12N5O8P	c
s_0783[g]	GMP	C10H12N5O8P	g
s_0785[c]	GTP	C10H12N5O14P3	c
s_0786[m]	GTP	C10H12N5O14P3	m
s_0787[c]	guanine	C5H5N5O	c
s_0790[c]	guanosine	C10H13N5O5	c
s_0793[ce]	H+	H	ce
s_0794[c]	H+	H	c
s_0795[er]	H+	H	er
s_0796[e]	H+	H	e
s_0797[g]	H+	H	g
s_0798[lp]	H+	H	lp
s_0799[m]	H+	H	m
s_0800[n]	H+	H	n
s_0801[p]	H+	H	p
s_0802[v]	H+	H	v
s_0803[c]	H2O	H2O	c
s_0804[er]	H2O	H2O	er
s_0805[e]	H2O	H2O	e
s_0806[g]	H2O	H2O	g
s_0807[m]	H2O	H2O	m
s_0808[n]	H2O	H2O	n
s_0809[p]	H2O	H2O	p
s_0810[v]	H2O	H2O	v
s_0811[m]	heme a	C49H55FeN4O6	m
s_0812[m]	heme o	C49H56FeN4O5	m
s_0813[lp]	henicosaprenyl diphosphate	C105H169O7P2	lp
s_0814[lp]	heptadecaprenyl diphosphate	C85H137O7P2	lp
s_0815[lp]	heptaprenyl diphosphate	C35H57O7P2	lp
s_0823[p]	hexadec-2-enoyl-CoA	C37H60N7O17P3S	p
s_0825[er]	hexadecanal	C16H32O	er
s_0829[lp]	hexadecaprenyl diphosphate	C80H129O7P2	lp
s_0830[lp]	hexaprenyl diphosphate	C30H49O7P2	lp
s_0831[m]	hexaprenyl diphosphate	C30H49O7P2	m
s_0832[c]	His-tRNA(His)	C6H9N3OR	c
s_0833[m]	His-tRNA(His)	C6H9N3OR	m
s_0834[m]	homocitrate	C7H7O7	m
s_0835[n]	homocitrate	C7H7O7	n
s_0836[m]	homoisocitrate	C7H7O7	m
s_0837[c]	hydrogen peroxide	H2O2	c
s_0838[m]	hydrogen peroxide	H2O2	m
s_0840[p]	hydrogen peroxide	H2O2	p
s_0841[c]	hydrogen sulfide	HS	c
s_0843[c]	hypoxanthine	C5H4N4O	c
s_0845[lp]	icosaprenyl diphosphate	C100H161O7P2	lp
s_0847[c]	Ile-tRNA(Ile)	C6H13NOR	c
s_0848[m]	Ile-tRNA(Ile)	C6H13NOR	m
s_0849[c]	IMP	C10H11N4O8P	c
s_0850[c]	indol-3-ylacetaldehyde	C10H9NO	c
s_0852[m]	indol-3-ylacetaldehyde	C10H9NO	m
s_0853[c]	indole-3-acetate	C10H8NO2	c
s_0854[m]	indole-3-acetate	C10H8NO2	m
s_0855[c]	indole-3-pyruvate	C11H8NO3	c
s_0856[c]	inosine	C10H12N4O5	c
s_0924[c]	iron(2+)	Fe	c
s_0925[e]	iron(2+)	Fe	e
s_0926[m]	iron(2+)	Fe	m
s_0929[c]	isoamylol	C5H12O	c
s_0931[m]	isoamylol	C5H12O	m
s_0932[c]	isobutanol	C4H10O	c
s_0934[m]	isobutanol	C4H10O	m
s_0937[c]	isobutyraldehyde	C4H8O	c
s_0939[m]	isobutyraldehyde	C4H8O	m
s_0940[c]	isocitrate	C6H5O7	c
s_0941[m]	isocitrate	C6H5O7	m
s_0942[p]	isocitrate	C6H5O7	p
s_0943[c]	isopentenyl diphosphate	C5H9O7P2	c
s_0944[lp]	isopentenyl diphosphate	C5H9O7P2	lp
s_0945[m]	isopentenyl diphosphate	C5H9O7P2	m
s_0946[m]	itaconate	C5H4O4	m
s_0949[m]	itaconyl-CoA	C26H35N7O19P3S	m
s_0951[c]	keto-phenylpyruvate	C9H7O3	c
s_0952[c]	L-2-amino-3-oxobutanoate	C4H7NO3	c
s_0953[c]	L-2-aminoadipate	C6H10NO4	c
s_0954[m]	L-4-hydroxyglutamic semialdehyde	C5H9NO4	m
s_0955[c]	L-alanine	C3H7NO2	c
s_0956[e]	L-alanine	C3H7NO2	e
s_0957[m]	L-alanine	C3H7NO2	m
s_0958[c]	L-allothreonine	C4H9NO3	c
s_0959[c]	L-allysine	C6H11NO3	c
s_0960[c]	L-alpha-formylglycine	C3H5NO3	c
s_0961[c]	L-arabinitol	C5H12O5	c
s_0963[c]	L-arabinose	C5H10O5	c
s_0964[e]	L-arabinose	C5H10O5	e
s_0965[c]	L-arginine	C6H15N4O2	c
s_0966[e]	L-arginine	C6H15N4O2	e
s_0967[m]	L-arginine	C6H15N4O2	m
s_0969[c]	L-asparagine	C4H8N2O3	c
s_0970[e]	L-asparagine	C4H8N2O3	e
s_0971[m]	L-asparagine	C4H8N2O3	m
s_0972[v]	L-asparagine	C4H8N2O3	v
s_0973[c]	L-aspartate	C4H6NO4	c
s_0974[e]	L-aspartate	C4H6NO4	e
s_0975[m]	L-aspartate	C4H6NO4	m
s_0976[p]	L-aspartate	C4H6NO4	p
s_0977[v]	L-aspartate	C4H6NO4	v
s_0978[c]	L-aspartate 4-semialdehyde	C4H7NO3	c
s_0979[c]	L-citrulline	C6H13N3O3	c
s_0980[c]	L-cystathionine	C7H14N2O4S	c
s_0981[c]	L-cysteine	C3H7NO2S	c
s_0982[e]	L-cysteine	C3H7NO2S	e
s_0983[c]	L-cysteinylglycine	C5H10N2O3S	c
s_0986[c]	L-gamma-glutamyl phosphate	C5H8NO7P	c
s_0988[c]	L-gamma-glutamyl-L-cysteine	C8H13N2O5S	c
s_0989[c]	L-glucitol	C6H14O6	c
s_0990[e]	L-glucitol	C6H14O6	e
s_0991[c]	L-glutamate	C5H8NO4	c
s_0992[e]	L-glutamate	C5H8NO4	e
s_0993[m]	L-glutamate	C5H8NO4	m
s_0994[n]	L-glutamate	C5H8NO4	n
s_0995[p]	L-glutamate	C5H8NO4	p
s_0996[v]	L-glutamate	C5H8NO4	v
s_0997[c]	L-glutamic 5-semialdehyde	C5H9NO3	c
s_0999[c]	L-glutamine	C5H10N2O3	c
s_1000[e]	L-glutamine	C5H10N2O3	e
s_1001[n]	L-glutamine	C5H10N2O3	n
s_1002[v]	L-glutamine	C5H10N2O3	v
s_1003[c]	L-glycine	C2H5NO2	c
s_1004[e]	L-glycine	C2H5NO2	e
s_1005[m]	L-glycine	C2H5NO2	m
s_1006[c]	L-histidine	C6H9N3O2	c
s_1007[e]	L-histidine	C6H9N3O2	e
s_1008[m]	L-histidine	C6H9N3O2	m
s_1010[c]	L-histidinol	C6H12N3O	c
s_1011[c]	L-histidinol phosphate	C6H11N3O4P	c
s_1012[c]	L-homocysteine	C4H9NO2S	c
s_1014[c]	L-homoserine	C4H9NO3	c
s_1016[c]	L-isoleucine	C6H13NO2	c
s_1017[e]	L-isoleucine	C6H13NO2	e
s_1018[m]	L-isoleucine	C6H13NO2	m
s_1019[v]	L-isoleucine	C6H13NO2	v
s_1020[c]	L-kynurenine	C10H12N2O3	c
s_1021[c]	L-leucine	C6H13NO2	c
s_1022[e]	L-leucine	C6H13NO2	e
s_1023[m]	L-leucine	C6H13NO2	m
s_1024[v]	L-leucine	C6H13NO2	v
s_1025[c]	L-lysine	C6H15N2O2	c
s_1026[e]	L-lysine	C6H15N2O2	e
s_1027[m]	L-lysine	C6H15N2O2	m
s_1029[c]	L-methionine	C5H11NO2S	c
s_1030[e]	L-methionine	C5H11NO2S	e
s_1031[m]	L-methionine	C5H11NO2S	m
s_1032[c]	L-phenylalanine	C9H11NO2	c
s_1033[e]	L-phenylalanine	C9H11NO2	e
s_1034[m]	L-phenylalanine	C9H11NO2	m
s_1035[c]	L-proline	C5H9NO2	c
s_1036[e]	L-proline	C5H9NO2	e
s_1038[c]	L-saccharopine	C11H19N2O6	c
s_1039[c]	L-serine	C3H7NO3	c
s_1040[er]	L-serine	C3H7NO3	er
s_1041[e]	L-serine	C3H7NO3	e
s_1042[m]	L-serine	C3H7NO3	m
s_1043[c]	L-sorbose	C6H12O6	c
s_1044[e]	L-sorbose	C6H12O6	e
s_1045[c]	L-threonine	C4H9NO3	c
s_1046[e]	L-threonine	C4H9NO3	e
s_1047[m]	L-threonine	C4H9NO3	m
s_1048[c]	L-tryptophan	C11H12N2O2	c
s_1049[e]	L-tryptophan	C11H12N2O2	e
s_1051[c]	L-tyrosine	C9H11NO3	c
s_1052[e]	L-tyrosine	C9H11NO3	e
s_1054[p]	L-tyrosine	C9H11NO3	p
s_1055[v]	L-tyrosine	C9H11NO3	v
s_1056[c]	L-valine	C5H11NO2	c
s_1057[e]	L-valine	C5H11NO2	e
s_1058[m]	L-valine	C5H11NO2	m
s_1059[c]	lanosterol	C30H50O	c
s_1061[e]	lanosterol	C30H50O	e
s_1070[p]	laurate	C12H23O2	p
s_1076[p]	lauroyl-CoA	C33H54N7O17P3S	p
s_1077[c]	Leu-tRNA(Leu)	C6H13NOR	c
s_1078[m]	Leu-tRNA(Leu)	C6H13NOR	m
s_1079[c]	leukotriene A4	C20H29O3	c
s_1080[n]	leukotriene A4	C20H29O3	n
s_1081[c]	leukotriene B4	C20H31O4	c
s_1082[n]	leukotriene B4	C20H31O4	n
s_1097[m]	lipoamide	C8H15NOS2	m
s_1099[c]	Lys-tRNA(Lys)	C6H15N2OR	c
s_1100[m]	Lys-tRNA(Lys)	C6H15N2OR	m
s_1101[c]	malonyl-CoA	C24H33N7O19P3S	c
s_1104[m]	malonyl-CoA	C24H33N7O19P3S	m
s_1105[c]	maltose	C12H22O11	c
s_1106[e]	maltose	C12H22O11	e
s_1108[er]	mannan	C24H42O21	er
s_1148[c]	Met-tRNA(Met)	C5H11NOSR	c
s_1151[c]	methylglyoxal	C3H4O2	c
s_1153[c]	myo-inositol	C6H12O6	c
s_1154[e]	myo-inositol	C6H12O6	e
s_1156[c]	myo-inositol 1,3,4,5,6-pentakisphosphate	C6H7O21P5	c
s_1158[c]	myo-inositol hexakisphosphate	C6H6O24P6	c
s_1166[p]	myristate	C14H27O2	p
s_1179[p]	myristoyl-CoA	C35H58N7O17P3S	p
s_1182[m]	N(2)-acetyl-L-ornithine	C7H14N2O3	m
s_1183[c]	N(pros)-methyl-L-histidine	C7H11N3O2	c
s_1184[c]	N,N'-diacetylchitobiosyldiphosphodolichol	C36H62N2O17P2	c
s_1188[c]	N-[(R)-4-phosphonopantothenoyl]-L-cysteine [cytoplasm]	C12H20N2O9PS	c
s_1189[c]	N-acetyl-alpha-D-glucosamine 1-phosphate	C8H14NO9P	c
s_1190[c]	N-acetyl-D-glucosamine 6-phosphate	C8H14NO9P	c
s_1191[m]	N-acetyl-L-gamma-glutamyl phosphate	C7H9NO8P	m
s_1192[m]	N-acetyl-L-glutamate	C7H9NO5	m
s_1194[c]	N-carbamoyl-L-aspartate	C5H6N2O5	c
s_1195[c]	N-formyl-L-kynurenine	C11H12N2O4	c
s_1198[c]	NAD	C21H26N7O14P2	c
s_1199[er]	NAD	C21H26N7O14P2	er
s_1200[m]	NAD	C21H26N7O14P2	m
s_1201[n]	NAD	C21H26N7O14P2	n
s_1202[p]	NAD	C21H26N7O14P2	p
s_1203[c]	NADH	C21H27N7O14P2	c
s_1204[er]	NADH	C21H27N7O14P2	er
s_1205[m]	NADH	C21H27N7O14P2	m
s_1206[p]	NADH	C21H27N7O14P2	p
s_1207[c]	NADP(+)	C21H25N7O17P3	c
s_1208[er]	NADP(+)	C21H25N7O17P3	er
s_1210[m]	NADP(+)	C21H25N7O17P3	m
s_1211[p]	NADP(+)	C21H25N7O17P3	p
s_1212[c]	NADPH	C21H26N7O17P3	c
s_1213[er]	NADPH	C21H26N7O17P3	er
s_1214[m]	NADPH	C21H26N7O17P3	m
s_1215[p]	NADPH	C21H26N7O17P3	p
s_1216[c]	nicotinamide	C6H6N2O	c
s_1217[n]	nicotinamide	C6H6N2O	n
s_1219[c]	nicotinate	C6H4NO2	c
s_1221[m]	nicotinate	C6H4NO2	m
s_1222[c]	nicotinic acid D-ribonucleotide	C11H12NO9P	c
s_1223[m]	nicotinic acid D-ribonucleotide	C11H12NO9P	m
s_1224[c]	NMN	C11H14N2O8P	c
s_1227[n]	NMN	C11H14N2O8P	n
s_1229[lp]	nonadecaprenyl diphosphate	C95H153O7P2	lp
s_1232[lp]	nonaprenyl diphosphate	C45H73O7P2	lp
s_1233[c]	O-acetyl-L-homoserine	C6H11NO4	c
s_1234[c]	O-acetyl-L-serine	C5H9NO4	c
s_1235[c]	O-acetylcarnitine	C9H17NO4	c
s_1236[m]	O-acetylcarnitine	C9H17NO4	m
s_1237[p]	O-acetylcarnitine	C9H17NO4	p
s_1238[c]	O-phospho-L-homoserine	C4H8NO6P	c
s_1239[c]	O-phosphoethanolamine	C2H7NO4P	c
s_1240[er]	O-phosphoethanolamine	C2H7NO4P	er
s_1241[c]	O-succinyl-L-homoserine	C8H12NO6	c
s_1246[lp]	octadecaprenyl diphosphate	C90H145O7P2	lp
s_1253[p]	octanoate	C8H15O2	p
s_1254[m]	octanoyl-ACP	C8H15OSR	m
s_1258[p]	octanoyl-CoA	C29H46N7O17P3S	p
s_1259[lp]	octaprenyl diphosphate	C40H65O7P2	lp
s_1260[c]	oleate	C18H33O2	c
s_1265[p]	oleoyl-CoA	C39H64N7O17P3S	p
s_1266[c]	ornithine	C5H13N2O2	c
s_1267[e]	ornithine	C5H13N2O2	e
s_1268[m]	ornithine	C5H13N2O2	m
s_1269[c]	orotate	C5H3N2O4	c
s_1270[c]	orotidine 5'-(dihydrogen phosphate)	C10H10N2O11P	c
s_1271[c]	oxaloacetate	C4H2O5	c
s_1273[m]	oxaloacetate	C4H2O5	m
s_1274[p]	oxaloacetate	C4H2O5	p
s_1275[c]	oxygen	O2	c
s_1276[er]	oxygen	O2	er
s_1278[m]	oxygen	O2	m
s_1279[p]	oxygen	O2	p
s_1282[c]	P(1),P(4)-bis(5'-adenosyl) tetraphosphate	C20H24N10O19P4	c
s_1291[p]	palmitate	C16H31O2	p
s_1298[p]	palmitoleate	C16H29O2	p
s_1302[c]	palmitoyl-CoA	C37H62N7O17P3S	c
s_1303[er]	palmitoyl-CoA	C37H62N7O17P3S	er
s_1305[p]	palmitoyl-CoA	C37H62N7O17P3S	p
s_1310[lp]	pentadecaprenyl diphosphate	C75H121O7P2	lp
s_1312[lp]	pentaprenyl diphosphate	C25H41O7P2	lp
s_1313[m]	pentaprenyl diphosphate	C25H41O7P2	m
s_1314[c]	Phe-tRNA(Phe)	C9H11NOR	c
s_1315[m]	Phe-tRNA(Phe)	C9H11NOR	m
s_1318[c]	phenylacetaldehyde	C8H8O	c
s_1320[m]	phenylacetaldehyde	C8H8O	m
s_1321[c]	phenylacetic acid	C8H7O2	c
s_1322[c]	phosphate	HO4P	c
s_1324[e]	phosphate	HO4P	e
s_1325[g]	phosphate	HO4P	g
s_1326[m]	phosphate	HO4P	m
s_1329[v]	phosphate	HO4P	v
s_1352[er]	phosphatidylethanolamine backbone	C5H10NO4P	er
s_1360[c]	phosphoenolpyruvate	C3H2O6P	c
s_1361[m]	phosphoenolpyruvate	C3H2O6P	m
s_1364[c]	phosphoribosyl-carboxy-aminoimidazole	C9H12N3O9P	c
s_1365[c]	phosphoribosyl-formamido-carboxamide	C10H13N4O9P	c
s_1366[er]	phytosphingosine	C18H40NO3	er
s_1367[er]	phytosphingosine 1-phosphate	C18H39NO6P	er
s_1371[c]	polysulphur	S	c
s_1372[c]	porphobilinogen	C10H13N2O4	c
s_1373[c]	potassium	K	c
s_1374[e]	potassium	K	e
s_1375[c]	precorrin-2	C42H41N4O16	c
s_1376[c]	prenyl diphosphate(3-)	C5H9O7P2	c
s_1377[c]	prephenate	C10H8O6	c
s_1378[c]	preuroporphyrinogen	C40H38N4O17	c
s_1379[c]	Pro-tRNA(Pro)	C5H9NOR	c
s_1382[m]	propionyl-CoA	C24H36N7O17P3S	m
s_1383[m]	protoporphyrin	C34H32N4O4	m
s_1384[c]	protoporphyrinogen	C34H38N4O4	c
s_1386[c]	PRPP	C5H8O14P3	c
s_1387[m]	PRPP	C5H8O14P3	m
s_1388[c]	pseudouridine 5'-phosphate	C9H11N2O9P	c
s_1389[c]	putrescine	C4H14N2	c
s_1390[e]	putrescine	C4H14N2	e
s_1391[v]	putrescine	C4H14N2	v
s_1392[c]	pyridoxal	C8H9NO3	c
s_1393[c]	pyridoxal 5'-phosphate	C8H8NO6P	c
s_1396[c]	pyridoxine	C8H11NO3	c
s_1399[c]	pyruvate	C3H3O3	c
s_1400[e]	pyruvate	C3H3O3	e
s_1401[m]	pyruvate	C3H3O3	m
s_1403[c]	Hydroquinoneinate	C7H3NO4	c
s_1404[m]	Hydroquinoneinate	C7H3NO4	m
s_1405[c]	riboflavin	C17H19N4O6	c
s_1406[e]	riboflavin	C17H19N4O6	e
s_1408[c]	ribose-5-phosphate	C5H9O8P	c
s_1411[m]	S(8)-succinyldihydrolipoamide	C12H20NO4S2	m
s_1413[c]	S-adenosyl-L-homocysteine	C14H20N6O5S	c
s_1416[c]	S-adenosyl-L-methionine	C15H23N6O5S	c
s_1418[e]	S-adenosyl-L-methionine	C15H23N6O5S	e
s_1419[m]	S-adenosyl-L-methionine	C15H23N6O5S	m
s_1420[c]	S-adenosylmethioninamine	C14H24N6O3S	c
s_1421[c]	S-formylglutathione	C11H16N3O7S	c
s_1424[c]	S-methyl-L-methionine	C6H14NO2S	c
s_1425[e]	S-methyl-L-methionine	C6H14NO2S	e
s_1426[c]	sedoheptulose 1,7-bisphosphate	C7H12O13P2	c
s_1427[c]	sedoheptulose 7-phosphate	C7H13O10P	c
s_1428[c]	Ser-tRNA(Ser)	C3H7NO2R	c
s_1429[c]	shikimate	C7H9O5	c
s_1432[ce]	sn-glycero-3-phosphocholine	C8H20NO6P	ce
s_1433[c]	sn-glycero-3-phosphocholine	C8H20NO6P	c
s_1437[c]	sodium	Na	c
s_1438[e]	sodium	Na	e
s_1439[c]	spermidine	C7H22N3	c
s_1440[e]	spermidine	C7H22N3	e
s_1441[v]	spermidine	C7H22N3	v
s_1442[c]	spermine	C10H30N4	c
s_1443[e]	spermine	C10H30N4	e
s_1444[v]	spermine	C10H30N4	v
s_1445[er]	sphinganine	C18H40NO2	er
s_1446[er]	sphinganine 1-phosphate	C18H39NO5P	er
s_1447[c]	squalene	C30H50	c
s_1448[er]	squalene	C30H50	er
s_1451[p]	stearate	C18H35O2	p
s_1454[c]	stearoyl-CoA	C39H66N7O17P3S	c
s_1457[p]	stearoyl-CoA	C39H66N7O17P3S	p
s_1458[c]	succinate	C4H4O4	c
s_1460[m]	succinate	C4H4O4	m
s_1461[c]	succinic semialdehyde	C4H5O3	c
s_1464[m]	succinyl-CoA	C25H35N7O19P3S	m
s_1466[e]	sucrose	C12H22O11	e
s_1467[c]	sulphate	O4S	c
s_1468[e]	sulphate	O4S	e
s_1469[c]	sulphite	O3S	c
s_1473[c]	taurocholic acid	C26H44NO7S	c
s_1474[v]	taurocholic acid	C26H44NO7S	v
s_1482[p]	tetracosanoyl-CoA	C45H78N7O17P3S	p
s_1483[lp]	tetradecaprenyl diphosphate	C70H113O7P2	lp
s_1486[c]	tetrahydropteroyltri-L-glutamic acid	C29H33N9O12	c
s_1487[c]	THF	C19H21N7O6	c
s_1488[m]	THF	C19H21N7O6	m
s_1489[c]	thiamine	C12H17N4OS	c
s_1490[e]	thiamine	C12H17N4OS	e
s_1491[c]	Thr-tRNA(Thr)	C4H9NO2R	c
s_1492[m]	Thr-tRNA(Thr)	C4H9NO2R	m
s_1497[c]	TMP	C12H16N4O4PS	c
s_1507[p]	trans-dec-2-enoyl-CoA	C31H48N7O17P3S	p
s_1510[p]	trans-dodec-2-enoyl-CoA	C33H52N7O17P3S	p
s_1513[p]	trans-hexacos-2-enoyl-CoA	C47H80N7O17P3S	p
s_1516[p]	trans-octadec-2-enoyl-CoA	C39H64N7O17P3S	p
s_1519[p]	trans-tetradec-2-enoyl-CoA	C35H56N7O17P3S	p
s_1520[c]	trehalose	C12H22O11	c
s_1521[e]	trehalose	C12H22O11	e
s_1522[v]	trehalose	C12H22O11	v
s_1523[lp]	tridecaprenyl diphosphate	C65H105O7P2	lp
s_1526[c]	trimethylenediamine	C3H12N2	c
s_1527[c]	Trp-tRNA(Trp)	C11H12N2OR	c
s_1529[c]	tryptophol	C10H11NO	c
s_1531[m]	tryptophol	C10H11NO	m
s_1533[c]	Tyr-tRNA(Tyr)	C9H11NO2R	c
s_1535[m]	ubiHydroquinone-6	C39H60O4	m
s_1537[m]	ubiquinone-6	C39H58O4	m
s_1538[c]	UDP	C9H11N2O12P2	c
s_1539[g]	UDP	C9H11N2O12P2	g
s_1540[n]	UDP	C9H11N2O12P2	n
s_1541[c]	UDP-D-galactose	C15H22N2O17P2	c
s_1542[g]	UDP-D-galactose	C15H22N2O17P2	g
s_1543[c]	UDP-D-glucose	C15H22N2O17P2	c
s_1544[c]	UDP-N-acetyl-alpha-D-glucosamine	C17H25N3O17P2	c
s_1545[c]	UMP	C9H11N2O9P	c
s_1546[g]	UMP	C9H11N2O9P	g
s_1548[n]	UMP	C9H11N2O9P	n
s_1549[lp]	undecaprenyl diphosphate	C55H89O7P2	lp
s_1550[c]	uracil	C4H4N2O2	c
s_1551[e]	uracil	C4H4N2O2	e
s_1552[c]	urea	CH4N2O	c
s_1553[e]	urea	CH4N2O	e
s_1554[c]	urea-1-carboxylic acid	C2H3N2O3	c
s_1555[c]	ureidoglycolic acid	C3H5N2O4	c
s_1556[c]	uridine	C9H12N2O6	c
s_1557[e]	uridine	C9H12N2O6	e
s_1558[c]	uroporphyrinogen III	C40H36N4O16	c
s_1559[c]	UTP	C9H11N2O15P3	c
s_1561[c]	Val-tRNA(Val)	C5H11NOR	c
s_1562[m]	Val-tRNA(Val)	C5H11NOR	m
s_1565[c]	xanthosine-5-phosphate	C10H11N4O9P	c
s_1566[c]	xylitol	C5H12O5	c
s_1567[e]	xylitol	C5H12O5	e
s_1568[ce]	zymosterol	C27H44O	ce
s_1569[c]	zymosterol	C27H44O	c
s_1571[e]	zymosterol	C27H44O	e
s_1572[lp]	zymosterol	C27H44O	lp
s_1576[c]	zymosterol intermediate 1a	C28H46O2	c
s_1577[c]	zymosterol intermediate 1b	C28H44O2	c
s_1578[c]	zymosterol intermediate 1c	C28H43O3	c
s_1579[c]	zymosterol intermediate 2	C27H42O	c
s_1582[c]	tRNA(Ala)	RH	c
s_1583[c]	tRNA(Arg)	RH	c
s_1584[m]	tRNA(Arg)	RH	m
s_1585[c]	tRNA(Asn)	RH	c
s_1586[m]	tRNA(Asn)	RH	m
s_1587[c]	tRNA(Asp)	RH	c
s_1588[m]	tRNA(Asp)	RH	m
s_1589[c]	tRNA(Cys)	RH	c
s_1590[c]	tRNA(Gln)	RH	c
s_1591[c]	tRNA(Glu)	RH	c
s_1592[m]	tRNA(Glu)	RH	m
s_1593[c]	tRNA(Gly)	RH	c
s_1594[c]	tRNA(His)	RH	c
s_1595[m]	tRNA(His)	RH	m
s_1596[c]	tRNA(Ile)	RH	c
s_1597[m]	tRNA(Ile)	RH	m
s_1598[c]	tRNA(Leu)	RH	c
s_1599[m]	tRNA(Leu)	RH	m
s_1600[c]	tRNA(Lys)	RH	c
s_1601[m]	tRNA(Lys)	RH	m
s_1602[c]	tRNA(Met)	RH	c
s_1604[c]	tRNA(Phe)	RH	c
s_1605[m]	tRNA(Phe)	RH	m
s_1606[c]	tRNA(Pro)	RH	c
s_1607[c]	tRNA(Ser)	RH	c
s_1608[c]	tRNA(Thr)	RH	c
s_1609[m]	tRNA(Thr)	RH	m
s_1610[c]	tRNA(Trp)	RH	c
s_1612[c]	tRNA(Tyr)	RH	c
s_1614[c]	tRNA(Val)	RH	c
s_1615[m]	tRNA(Val)	RH	m
s_1616[c]	TRX1	C6H10N2O2S2R4	c
s_1618[n]	TRX1	C6H10N2O2S2R4	n
s_1620[c]	TRX1 disulphide	C6H9N2O2S2R4	c
s_1622[n]	TRX1 disulphide	C6H9N2O2S2R4	n
s_2763[c]	kynurenic acid	C10H6NO3	c
s_2771[m]	butanoyl-ACP	C4H7OSR	m
s_2773[m]	hexanoyl-ACP	C6H11OSR	m
s_2778[m]	trans-but-2-enoyl-ACP	C4H5OSR	m
s_2779[m]	trans-hex-2-enoyl-ACP	C6H9OSR	m
s_2780[m]	trans-oct-2-enoyl-ACP	C8H13OSR	m
s_2781[erm]	lauroyl-CoA	C33H54N7O17P3S	erm
s_2782[erm]	malonyl-CoA	C24H33N7O19P3S	erm
s_2783[erm]	H+	H	erm
s_2784[erm]	carbon dioxide	CO2	erm
s_2785[erm]	coenzyme A	C21H32N7O16P3S	erm
s_2786[erm]	3-oxotetradecanoyl-CoA	C35H56N7O18P3S	erm
s_2787[erm]	myristoyl-CoA	C35H58N7O17P3S	erm
s_2788[erm]	3-oxopalmitoyl-CoA	C37H60N7O18P3S	erm
s_2789[erm]	palmitoyl-CoA	C37H62N7O17P3S	erm
s_2790[erm]	3-oxooctadecanoyl-CoA	C39H64N7O18P3S	erm
s_2791[erm]	stearoyl-CoA	C39H66N7O17P3S	erm
s_2792[erm]	3-oxoicosanoyl-CoA	C41H68N7O18P3S	erm
s_2793[erm]	icosanoyl-CoA	C41H70N7O17P3S	erm
s_2794[erm]	3-oxodocosanoyl-CoA	C43H72N7O18P3S	erm
s_2795[erm]	docosanoyl-CoA	C43H74N7O17P3S	erm
s_2796[erm]	3-oxotetracosanoyl-CoA	C45H76N7O18P3S	erm
s_2797[erm]	tetracosanoyl-CoA	C45H78N7O17P3S	erm
s_2798[erm]	3-oxohexacosanoyl-CoA	C47H80N7O18P3S	erm
s_2799[erm]	NADPH	C21H26N7O17P3	erm
s_2800[erm]	NADP(+)	C21H25N7O17P3	erm
s_2801[erm]	(S)-3-hydroxytetradecanoyl-CoA	C35H58N7O18P3S	erm
s_2802[erm]	(S)-3-hydroxypalmitoyl-CoA	C37H62N7O18P3S	erm
s_2803[erm]	3-hydroxyoctadecanoyl-CoA	C39H66N7O18P3S	erm
s_2804[erm]	3-hydroxyicosanoyl-CoA	C41H70N7O18P3S	erm
s_2805[erm]	3-hydroxydocosanoyl-CoA	C43H74N7O18P3S	erm
s_2806[erm]	3-hydroxytetracosanoyl-CoA	C45H78N7O18P3S	erm
s_2807[erm]	(S)-3-hydroxyhexacosanoyl-CoA	C47H82N7O18P3S	erm
s_2808[erm]	H2O	H2O	erm
s_2816[erm]	hexacosanoyl-CoA	C47H82N7O17P3S	erm
s_2817[erm]	oxygen	O2	erm
s_2818[erm]	NADH	C21H27N7O14P2	erm
s_2819[erm]	palmitoleoyl-CoA(4-)	C37H60N7O17P3S	erm
s_2820[erm]	NAD	C21H26N7O14P2	erm
s_2821[erm]	oleoyl-CoA	C39H64N7O17P3S	erm
s_2831[erm]	ATP	C10H12N5O13P3	erm
s_2832[erm]	laurate	C12H23O2	erm
s_2833[erm]	AMP	C10H12N5O7P	erm
s_2834[erm]	diphosphate	HO7P2	erm
s_2835[erm]	myristate	C14H27O2	erm
s_2836[erm]	palmitate	C16H31O2	erm
s_2837[erm]	palmitoleate	C16H29O2	erm
s_2838[erm]	stearate	C18H35O2	erm
s_2839[erm]	oleate	C18H33O2	erm
s_2840[lp]	ATP	C10H12N5O13P3	lp
s_2841[lp]	laurate	C12H23O2	lp
s_2842[lp]	AMP	C10H12N5O7P	lp
s_2843[lp]	lauroyl-CoA	C33H54N7O17P3S	lp
s_2844[lp]	myristate	C14H27O2	lp
s_2845[lp]	myristoyl-CoA	C35H58N7O17P3S	lp
s_2846[lp]	palmitate	C16H31O2	lp
s_2847[lp]	palmitoyl-CoA	C37H62N7O17P3S	lp
s_2848[lp]	palmitoleate	C16H29O2	lp
s_2849[lp]	palmitoleoyl-CoA(4-)	C37H60N7O17P3S	lp
s_2850[lp]	stearate	C18H35O2	lp
s_2851[lp]	stearoyl-CoA	C39H66N7O17P3S	lp
s_2852[lp]	oleate	C18H33O2	lp
s_2853[lp]	oleoyl-CoA	C39H64N7O17P3S	lp
s_2854[p]	palmitoleoyl-CoA(4-)	C37H60N7O17P3S	p
s_2855[p]	oleate	C18H33O2	p
s_2856[ce]	ATP	C10H12N5O13P3	ce
s_2857[ce]	coenzyme A	C21H32N7O16P3S	ce
s_2858[ce]	arachidate	C20H39O2	ce
s_2859[ce]	AMP	C10H12N5O7P	ce
s_2860[ce]	diphosphate	HO7P2	ce
s_2861[ce]	icosanoyl-CoA	C41H70N7O17P3S	ce
s_2862[ce]	behenate	C22H43O2	ce
s_2863[ce]	docosanoyl-CoA	C43H74N7O17P3S	ce
s_2864[ce]	lignoceric acid	C24H47O2	ce
s_2865[ce]	tetracosanoyl-CoA	C45H78N7O17P3S	ce
s_2866[ce]	cerotic acid	C26H51O2	ce
s_2867[ce]	hexacosanoyl-CoA	C47H82N7O17P3S	ce
s_2868[erm]	behenate	C22H43O2	erm
s_2869[erm]	lignoceric acid	C24H47O2	erm
s_2870[erm]	cerotic acid	C26H51O2	erm
s_2871[lp]	behenate	C22H43O2	lp
s_2872[lp]	docosanoyl-CoA	C43H74N7O17P3S	lp
s_2873[lp]	lignoceric acid	C24H47O2	lp
s_2874[lp]	tetracosanoyl-CoA	C45H78N7O17P3S	lp
s_2875[lp]	cerotic acid	C26H51O2	lp
s_2876[lp]	hexacosanoyl-CoA	C47H82N7O17P3S	lp
s_2879[p]	icosanoyl-CoA	C41H70N7O17P3S	p
s_2881[p]	docosanoyl-CoA	C43H74N7O17P3S	p
s_2884[p]	butanoyl-CoA	C25H38N7O17P3S	p
s_2885[p]	hexanoyl-CoA	C27H46N7O17P3S	p
s_2886[p]	but-2-enoyl-CoA	C25H40N7O17P3S	p
s_2887[p]	trans-hex-2-enoyl-CoA	C27H44N7O17P3S	p
s_2888[p]	trans-oct-2-enoyl-CoA	C29H44N7O17P3S	p
s_2889[p]	trans-icos-2-enoyl-CoA	C41H68N7O17P3S	p
s_2890[p]	trans-docos-2-enoyl-CoA	C43H72N7O17P3S	p
s_2891[p]	trans-tetracos-2-enoyl-CoA	C45H76N7O17P3S	p
s_2892[p]	trans-2,cis-9-hexadecadienoyl-CoA	C37H62N7O17P3S	p
s_2893[p]	cis-tetradec-7-enoyl-CoA	C35H60N7O17P3S	p
s_2894[p]	trans-2,cis-7-tetradecadienoyl-CoA	C35H58N7O17P3S	p
s_2895[p]	cis-dodec-5-enoyl-CoA	C33H56N7O17P3S	p
s_2896[p]	trans-2,cis-5-dodecadienoyl-CoA	C33H54N7O17P3S	p
s_2897[p]	trans-2,cis-9-octadecadienoyl-CoA	C39H62N7O17P3S	p
s_2898[p]	cis-hexadec-7-enoyl-CoA	C37H64N7O17P3S	p
s_2899[p]	trans-2,cis-7-hexadecadienoyl-CoA	C37H62N7O17P3S	p
s_2900[p]	cis-tetradec-5-enoyl-CoA	C35H60N7O17P3S	p
s_2901[p]	trans-2,cis-5-tetradecadienoyl-CoA	C35H58N7O17P3S	p
s_2902[p]	(R)-3-hydroxybutanoyl-CoA	C25H38N7O18P3S	p
s_2903[p]	(R)-3-hydroxyhexanoyl-CoA	C27H46N7O18P3S	p
s_2904[p]	(R)-3-hydroxyoctanoyl-CoA	C29H50N7O18P3S	p
s_2905[p]	(R)-3-hydroxyicosanoyl-CoA	C41H70N7O18P3S	p
s_2906[p]	(R)-3-hydroxydocosanoyl-CoA	C43H74N7O18P3S	p
s_2907[p]	(R)-3-hydroxytetracosanoyl-CoA	C45H78N7O18P3S	p
s_2908[p]	(R)-3-hydroxy-cis-hexadec-9-enoyl-CoA	C37H64N7O18P3S	p
s_2909[p]	(R)-3-hydroxy-cis-tetradec-7-enoyl-CoA	C35H60N7O18P3S	p
s_2910[p]	(R)-3-hydroxy-cis-dodec-5-enoyl-CoA	C33H56N7O18P3S	p
s_2911[p]	(R)-3-hydroxy-cis-octadec-9-enoyl-CoA	C39H68N7O18P3S	p
s_2912[p]	(R)-3-hydroxy-cis-hexadec-7-enoyl-CoA	C37H64N7O18P3S	p
s_2913[p]	(R)-3-hydroxy-cis-tetradec-5-enoyl-CoA	C35H60N7O18P3S	p
s_2914[p]	acetoacetyl-CoA	C25H36N7O18P3S	p
s_2915[p]	3-oxohexanoyl-CoA	C27H44N7O18P3S	p
s_2916[p]	3-oxooctanoyl-CoA	C29H48N7O18P3S	p
s_2917[p]	3-oxoicosanoyl-CoA	C41H68N7O18P3S	p
s_2918[p]	3-oxodocosanoyl-CoA	C43H72N7O18P3S	p
s_2919[p]	3-oxotetracosanoyl-CoA	C45H76N7O18P3S	p
s_2920[p]	3-oxo-cis-hexadec-9-enoyl-CoA	C37H62N7O18P3S	p
s_2921[p]	3-oxo-cis-tetradec-7-enoyl-CoA	C35H58N7O18P3S	p
s_2922[p]	3-oxo-cis-dodec-5-enoyl-CoA	C33H54N7O18P3S	p
s_2923[p]	3-oxo-cis-octadec-9-enoyl-CoA	C39H66N7O18P3S	p
s_2924[p]	3-oxo-cis-hexadec-7-enoyl-CoA	C37H62N7O18P3S	p
s_2925[p]	3-oxo-cis-tetradec-5-enoyl-CoA	C35H58N7O18P3S	p
s_2926[p]	cis-dec-3-enoyl-CoA	C31H52N7O17P3S	p
s_2927[p]	cis-dodec-3-enoyl-CoA	C33H56N7O17P3S	p
s_2929[p]	trans-dodec-3-enoyl-CoA	C33H56N7O17P3S	p
s_2931[p]	trans-tetradec-3-enoyl-CoA	C35H60N7O17P3S	p
s_2932[p]	trans-2,trans-4-dodecadienoyl-CoA	C33H54N7O17P3S	p
s_2933[p]	trans-2,trans-4-tetradecadienoyl-CoA	C35H58N7O17P3S	p
s_2934[erm]	glycerol 3-phosphate	C3H7O6P	erm
s_2935[erm]	1-acyl-sn-glycerol 3-phosphate (16:0)	C19H39O7P	erm
s_2936[erm]	1-acyl-sn-glycerol 3-phosphate (16:1)	C19H37O7P	erm
s_2937[erm]	1-acyl-sn-glycerol 3-phosphate (18:0)	C21H43O7P	erm
s_2938[erm]	1-acyl-sn-glycerol 3-phosphate (18:1)	C21H41O7P	erm
s_2939[erm]	dihydroxyacetone phosphate	C3H5O6P	erm
s_2940[erm]	acylglycerone phosphate (16:0)	C19H37O7P	erm
s_2941[erm]	acylglycerone phosphate (16:1)	C19H35O7P	erm
s_2942[erm]	acylglycerone phosphate (18:0)	C21H41O7P	erm
s_2943[erm]	acylglycerone phosphate (18:1)	C21H39O7P	erm
s_2944[lp]	1-acyl-sn-glycerol 3-phosphate (16:0)	C19H39O7P	lp
s_2945[lp]	1-acyl-sn-glycerol 3-phosphate (16:1)	C19H37O7P	lp
s_2946[lp]	1-acyl-sn-glycerol 3-phosphate (18:0)	C21H43O7P	lp
s_2947[lp]	1-acyl-sn-glycerol 3-phosphate (18:1)	C21H41O7P	lp
s_2948[lp]	acylglycerone phosphate (16:0)	C19H37O7P	lp
s_2949[lp]	acylglycerone phosphate (16:1)	C19H35O7P	lp
s_2950[lp]	acylglycerone phosphate (18:0)	C21H41O7P	lp
s_2951[lp]	acylglycerone phosphate (18:1)	C21H39O7P	lp
s_2954[erm]	phosphatidate (1-16:0, 2-16:1)	C35H67O8P	erm
s_2955[erm]	phosphatidate (1-16:0, 2-18:1)	C37H71O8P	erm
s_2956[erm]	phosphatidate (1-16:1, 2-16:1)	C35H65O8P	erm
s_2957[erm]	phosphatidate (1-16:1, 2-18:1)	C37H69O8P	erm
s_2958[erm]	phosphatidate (1-18:0, 2-16:1)	C37H71O8P	erm
s_2959[erm]	phosphatidate (1-18:0, 2-18:1)	C39H75O8P	erm
s_2960[erm]	phosphatidate (1-18:1, 2-16:1)	C37H69O8P	erm
s_2961[erm]	phosphatidate (1-18:1, 2-18:1)	C39H73O8P	erm
s_2962[lp]	phosphatidate (1-16:0, 2-18:1)	C37H71O8P	lp
s_2963[lp]	phosphatidate (1-16:1, 2-18:1)	C37H69O8P	lp
s_2964[lp]	phosphatidate (1-18:0, 2-18:1)	C39H75O8P	lp
s_2965[lp]	phosphatidate (1-18:1, 2-18:1)	C39H73O8P	lp
s_2966[erm]	phosphate	HO4P	erm
s_2967[erm]	diglyceride (1-16:0, 2-16:1)	C35H66O5	erm
s_2968[erm]	diglyceride (1-16:0, 2-18:1)	C37H70O5	erm
s_2969[erm]	diglyceride (1-16:1, 2-16:1)	C35H64O5	erm
s_2970[erm]	diglyceride (1-16:1, 2-18:1)	C37H68O5	erm
s_2971[erm]	diglyceride (1-18:0, 2-16:1)	C37H70O5	erm
s_2972[erm]	diglyceride (1-18:0, 2-18:1)	C39H74O5	erm
s_2973[erm]	diglyceride (1-18:1, 2-16:1)	C37H68O5	erm
s_2974[erm]	diglyceride (1-18:1, 2-18:1)	C39H72O5	erm
s_2976[vm]	H2O	H2O	vm
s_2977[vm]	phosphate	HO4P	vm
s_2994[gm]	H2O	H2O	gm
s_2995[gm]	phosphate	HO4P	gm
s_3011[erm]	triglyceride (1-16:0, 2-16:1, 3-16:0)	C51H96O6	erm
s_3012[erm]	triglyceride (1-16:0, 2-18:1, 3-16:0)	C53H100O6	erm
s_3013[erm]	triglyceride (1-16:1, 2-16:1, 3-16:0)	C51H94O6	erm
s_3014[erm]	triglyceride (1-16:1, 2-18:1, 3-16:0)	C53H98O6	erm
s_3015[erm]	triglyceride (1-18:0, 2-16:1, 3-16:0)	C53H100O6	erm
s_3016[erm]	triglyceride (1-18:0, 2-18:1, 3-16:0)	C55H104O6	erm
s_3017[erm]	triglyceride (1-18:1, 2-16:1, 3-16:0)	C53H98O6	erm
s_3018[erm]	triglyceride (1-18:1, 2-18:1, 3-16:0)	C55H102O6	erm
s_3019[erm]	triglyceride (1-16:0, 2-16:1, 3-16:1)	C51H94O6	erm
s_3020[erm]	triglyceride (1-16:0, 2-18:1, 3-16:1)	C53H98O6	erm
s_3021[erm]	triglyceride (1-16:1, 2-16:1, 3-16:1)	C51H92O6	erm
s_3022[erm]	triglyceride (1-16:1, 2-18:1, 3-16:1)	C53H96O6	erm
s_3023[erm]	triglyceride (1-18:0, 2-16:1, 3-16:1)	C53H98O6	erm
s_3024[erm]	triglyceride (1-18:0, 2-18:1, 3-16:1)	C55H102O6	erm
s_3025[erm]	triglyceride (1-18:1, 2-16:1, 3-16:1)	C53H96O6	erm
s_3026[erm]	triglyceride (1-18:1, 2-18:1, 3-16:1)	C55H100O6	erm
s_3027[erm]	triglyceride (1-16:0, 2-16:1, 3-18:0)	C53H100O6	erm
s_3028[erm]	triglyceride (1-16:0, 2-18:1, 3-18:0)	C55H104O6	erm
s_3029[erm]	triglyceride (1-16:1, 2-16:1, 3-18:0)	C53H98O6	erm
s_3030[erm]	triglyceride (1-16:1, 2-18:1, 3-18:0)	C55H102O6	erm
s_3031[erm]	triglyceride (1-18:0, 2-16:1, 3-18:0)	C55H104O6	erm
s_3032[erm]	triglyceride (1-18:0, 2-18:1, 3-18:0)	C57H108O6	erm
s_3033[erm]	triglyceride (1-18:1, 2-16:1, 3-18:0)	C55H102O6	erm
s_3034[erm]	triglyceride (1-18:1, 2-18:1, 3-18:0)	C57H106O6	erm
s_3035[erm]	triglyceride (1-16:0, 2-16:1, 3-18:1)	C53H98O6	erm
s_3036[erm]	triglyceride (1-16:0, 2-18:1, 3-18:1)	C55H102O6	erm
s_3037[erm]	triglyceride (1-16:1, 2-16:1, 3-18:1)	C53H96O6	erm
s_3038[erm]	triglyceride (1-16:1, 2-18:1, 3-18:1)	C55H100O6	erm
s_3039[erm]	triglyceride (1-18:0, 2-16:1, 3-18:1)	C55H102O6	erm
s_3040[erm]	triglyceride (1-18:0, 2-18:1, 3-18:1)	C57H106O6	erm
s_3041[erm]	triglyceride (1-18:1, 2-16:1, 3-18:1)	C55H100O6	erm
s_3042[erm]	triglyceride (1-18:1, 2-18:1, 3-18:1)	C57H104O6	erm
s_3043[lp]	diglyceride (1-16:0, 2-16:1)	C35H66O5	lp
s_3044[lp]	triglyceride (1-16:0, 2-16:1, 3-16:0)	C51H96O6	lp
s_3045[lp]	diglyceride (1-16:0, 2-18:1)	C37H70O5	lp
s_3046[lp]	triglyceride (1-16:0, 2-18:1, 3-16:0)	C53H100O6	lp
s_3047[lp]	diglyceride (1-16:1, 2-16:1)	C35H64O5	lp
s_3048[lp]	triglyceride (1-16:1, 2-16:1, 3-16:0)	C51H94O6	lp
s_3049[lp]	diglyceride (1-16:1, 2-18:1)	C37H68O5	lp
s_3050[lp]	triglyceride (1-16:1, 2-18:1, 3-16:0)	C53H98O6	lp
s_3051[lp]	diglyceride (1-18:0, 2-16:1)	C37H70O5	lp
s_3052[lp]	triglyceride (1-18:0, 2-16:1, 3-16:0)	C53H100O6	lp
s_3053[lp]	diglyceride (1-18:0, 2-18:1)	C39H74O5	lp
s_3054[lp]	triglyceride (1-18:0, 2-18:1, 3-16:0)	C55H104O6	lp
s_3055[lp]	diglyceride (1-18:1, 2-16:1)	C37H68O5	lp
s_3056[lp]	triglyceride (1-18:1, 2-16:1, 3-16:0)	C53H98O6	lp
s_3057[lp]	diglyceride (1-18:1, 2-18:1)	C39H72O5	lp
s_3058[lp]	triglyceride (1-18:1, 2-18:1, 3-16:0)	C55H102O6	lp
s_3059[lp]	triglyceride (1-16:0, 2-16:1, 3-16:1)	C51H94O6	lp
s_3060[lp]	triglyceride (1-16:0, 2-18:1, 3-16:1)	C53H98O6	lp
s_3061[lp]	triglyceride (1-16:1, 2-16:1, 3-16:1)	C51H92O6	lp
s_3062[lp]	triglyceride (1-16:1, 2-18:1, 3-16:1)	C53H96O6	lp
s_3063[lp]	triglyceride (1-18:0, 2-16:1, 3-16:1)	C53H98O6	lp
s_3064[lp]	triglyceride (1-18:0, 2-18:1, 3-16:1)	C55H102O6	lp
s_3065[lp]	triglyceride (1-18:1, 2-16:1, 3-16:1)	C53H96O6	lp
s_3066[lp]	triglyceride (1-18:1, 2-18:1, 3-16:1)	C55H100O6	lp
s_3067[lp]	triglyceride (1-16:0, 2-16:1, 3-18:0)	C53H100O6	lp
s_3068[lp]	triglyceride (1-16:0, 2-18:1, 3-18:0)	C55H104O6	lp
s_3069[lp]	triglyceride (1-16:1, 2-16:1, 3-18:0)	C53H98O6	lp
s_3070[lp]	triglyceride (1-16:1, 2-18:1, 3-18:0)	C55H102O6	lp
s_3071[lp]	triglyceride (1-18:0, 2-16:1, 3-18:0)	C55H104O6	lp
s_3072[lp]	triglyceride (1-18:0, 2-18:1, 3-18:0)	C57H108O6	lp
s_3073[lp]	triglyceride (1-18:1, 2-16:1, 3-18:0)	C55H102O6	lp
s_3074[lp]	triglyceride (1-18:1, 2-18:1, 3-18:0)	C57H106O6	lp
s_3075[lp]	triglyceride (1-16:0, 2-16:1, 3-18:1)	C53H98O6	lp
s_3076[lp]	triglyceride (1-16:0, 2-18:1, 3-18:1)	C55H102O6	lp
s_3077[lp]	triglyceride (1-16:1, 2-16:1, 3-18:1)	C53H96O6	lp
s_3078[lp]	triglyceride (1-16:1, 2-18:1, 3-18:1)	C55H100O6	lp
s_3079[lp]	triglyceride (1-18:0, 2-16:1, 3-18:1)	C55H102O6	lp
s_3080[lp]	triglyceride (1-18:0, 2-18:1, 3-18:1)	C57H106O6	lp
s_3081[lp]	triglyceride (1-18:1, 2-16:1, 3-18:1)	C55H100O6	lp
s_3082[lp]	triglyceride (1-18:1, 2-18:1, 3-18:1)	C57H104O6	lp
s_3083[erm]	CTP	C9H12N3O14P3	erm
s_3084[erm]	CDP-diacylglycerol (1-16:0, 2-16:1)	C44H79N3O15P2	erm
s_3085[erm]	CDP-diacylglycerol (1-16:1, 2-16:1)	C44H77N3O15P2	erm
s_3086[erm]	CDP-diacylglycerol (1-18:0, 2-16:1)	C46H83N3O15P2	erm
s_3087[erm]	CDP-diacylglycerol (1-18:1, 2-16:1)	C46H81N3O15P2	erm
s_3088[erm]	CDP-diacylglycerol (1-16:0, 2-18:1)	C46H83N3O15P2	erm
s_3089[erm]	CDP-diacylglycerol (1-16:1, 2-18:1)	C46H81N3O15P2	erm
s_3090[erm]	CDP-diacylglycerol (1-18:0, 2-18:1)	C48H87N3O15P2	erm
s_3091[erm]	CDP-diacylglycerol (1-18:1, 2-18:1)	C48H85N3O15P2	erm
s_3092[mm]	phosphatidate (1-16:0, 2-16:1)	C35H67O8P	mm
s_3093[mm]	CTP	C9H12N3O14P3	mm
s_3094[mm]	H+	H	mm
s_3095[mm]	diphosphate	HO7P2	mm
s_3096[mm]	CDP-diacylglycerol (1-16:0, 2-16:1)	C44H79N3O15P2	mm
s_3097[mm]	phosphatidate (1-16:1, 2-16:1)	C35H65O8P	mm
s_3098[mm]	CDP-diacylglycerol (1-16:1, 2-16:1)	C44H77N3O15P2	mm
s_3099[mm]	phosphatidate (1-18:0, 2-16:1)	C37H71O8P	mm
s_3100[mm]	CDP-diacylglycerol (1-18:0, 2-16:1)	C46H83N3O15P2	mm
s_3101[mm]	phosphatidate (1-18:1, 2-16:1)	C37H69O8P	mm
s_3102[mm]	CDP-diacylglycerol (1-18:1, 2-16:1)	C46H81N3O15P2	mm
s_3103[mm]	phosphatidate (1-16:0, 2-18:1)	C37H71O8P	mm
s_3104[mm]	CDP-diacylglycerol (1-16:0, 2-18:1)	C46H83N3O15P2	mm
s_3105[mm]	phosphatidate (1-16:1, 2-18:1)	C37H69O8P	mm
s_3106[mm]	CDP-diacylglycerol (1-16:1, 2-18:1)	C46H81N3O15P2	mm
s_3107[erm]	L-serine	C3H7NO3	erm
s_3109[erm]	phosphatidyl-L-serine (1-16:0, 2-16:1)	C38H72NO10P	erm
s_3110[erm]	phosphatidyl-L-serine (1-16:1, 2-16:1)	C38H70NO10P	erm
s_3111[erm]	phosphatidyl-L-serine (1-18:0, 2-16:1)	C40H76NO10P	erm
s_3112[erm]	phosphatidyl-L-serine (1-18:1, 2-16:1)	C40H74NO10P	erm
s_3113[erm]	phosphatidyl-L-serine (1-16:0, 2-18:1)	C40H76NO10P	erm
s_3114[erm]	phosphatidyl-L-serine (1-16:1, 2-18:1)	C40H74NO10P	erm
s_3115[erm]	phosphatidyl-L-serine (1-18:0, 2-18:1)	C42H80NO10P	erm
s_3116[erm]	phosphatidyl-L-serine (1-18:1, 2-18:1)	C42H78NO10P	erm
s_3118[erm]	1-phosphatidyl-1D-myo-inositol (1-16:0, 2-16:1)	C41H77O13P	erm
s_3119[erm]	1-phosphatidyl-1D-myo-inositol (1-16:1, 2-16:1)	C41H75O13P	erm
s_3120[erm]	1-phosphatidyl-1D-myo-inositol (1-18:0, 2-16:1)	C43H81O13P	erm
s_3121[erm]	1-phosphatidyl-1D-myo-inositol (1-18:1, 2-16:1)	C43H79O13P	erm
s_3122[erm]	1-phosphatidyl-1D-myo-inositol (1-16:0, 2-18:1)	C43H81O13P	erm
s_3123[erm]	1-phosphatidyl-1D-myo-inositol (1-16:1, 2-18:1)	C43H79O13P	erm
s_3124[erm]	1-phosphatidyl-1D-myo-inositol (1-18:0, 2-18:1)	C45H85O13P	erm
s_3125[erm]	1-phosphatidyl-1D-myo-inositol (1-18:1, 2-18:1)	C45H83O13P	erm
s_3126[erm]	sn-2-acyl-1-lysophosphatidylinositol (16:1)	C25H47O12P	erm
s_3127[erm]	sn-2-acyl-1-lysophosphatidylinositol (18:1)	C27H51O12P	erm
s_3128[mm]	phosphatidyl-L-serine (1-16:0, 2-16:1)	C38H72NO10P	mm
s_3129[mm]	carbon dioxide	CO2	mm
s_3130[mm]	phosphatidylethanolamine (1-16:0, 2-16:1)	C37H72NO8P	mm
s_3131[mm]	phosphatidyl-L-serine (1-16:1, 2-16:1)	C38H70NO10P	mm
s_3132[mm]	phosphatidylethanolamine (1-16:1, 2-16:1)	C37H70NO8P	mm
s_3133[mm]	phosphatidyl-L-serine (1-18:0, 2-16:1)	C40H76NO10P	mm
s_3134[mm]	phosphatidylethanolamine (1-18:0, 2-16:1)	C39H76NO8P	mm
s_3135[mm]	phosphatidyl-L-serine (1-18:1, 2-16:1)	C40H74NO10P	mm
s_3136[mm]	phosphatidylethanolamine (1-18:1, 2-16:1)	C39H74NO8P	mm
s_3137[mm]	phosphatidyl-L-serine (1-16:0, 2-18:1)	C40H76NO10P	mm
s_3138[mm]	phosphatidylethanolamine (1-16:0, 2-18:1)	C39H76NO8P	mm
s_3139[mm]	phosphatidyl-L-serine (1-16:1, 2-18:1)	C40H74NO10P	mm
s_3140[mm]	phosphatidylethanolamine (1-16:1, 2-18:1)	C39H74NO8P	mm
s_3141[mm]	phosphatidyl-L-serine (1-18:0, 2-18:1)	C42H80NO10P	mm
s_3142[mm]	phosphatidylethanolamine (1-18:0, 2-18:1)	C41H80NO8P	mm
s_3143[mm]	phosphatidyl-L-serine (1-18:1, 2-18:1)	C42H78NO10P	mm
s_3144[mm]	phosphatidylethanolamine (1-18:1, 2-18:1)	C41H78NO8P	mm
s_3145[gm]	phosphatidyl-L-serine (1-16:0, 2-16:1)	C38H72NO10P	gm
s_3146[gm]	H+	H	gm
s_3147[gm]	carbon dioxide	CO2	gm
s_3148[gm]	phosphatidylethanolamine (1-16:0, 2-16:1)	C37H72NO8P	gm
s_3149[gm]	phosphatidyl-L-serine (1-16:1, 2-16:1)	C38H70NO10P	gm
s_3150[gm]	phosphatidylethanolamine (1-16:1, 2-16:1)	C37H70NO8P	gm
s_3151[gm]	phosphatidyl-L-serine (1-18:0, 2-16:1)	C40H76NO10P	gm
s_3152[gm]	phosphatidylethanolamine (1-18:0, 2-16:1)	C39H76NO8P	gm
s_3153[gm]	phosphatidyl-L-serine (1-18:1, 2-16:1)	C40H74NO10P	gm
s_3154[gm]	phosphatidylethanolamine (1-18:1, 2-16:1)	C39H74NO8P	gm
s_3155[gm]	phosphatidyl-L-serine (1-16:0, 2-18:1)	C40H76NO10P	gm
s_3156[gm]	phosphatidylethanolamine (1-16:0, 2-18:1)	C39H76NO8P	gm
s_3157[gm]	phosphatidyl-L-serine (1-16:1, 2-18:1)	C40H74NO10P	gm
s_3158[gm]	phosphatidylethanolamine (1-16:1, 2-18:1)	C39H74NO8P	gm
s_3159[gm]	phosphatidyl-L-serine (1-18:0, 2-18:1)	C42H80NO10P	gm
s_3160[gm]	phosphatidylethanolamine (1-18:0, 2-18:1)	C41H80NO8P	gm
s_3161[gm]	phosphatidyl-L-serine (1-18:1, 2-18:1)	C42H78NO10P	gm
s_3162[gm]	phosphatidylethanolamine (1-18:1, 2-18:1)	C41H78NO8P	gm
s_3163[vm]	phosphatidyl-L-serine (1-16:0, 2-16:1)	C38H72NO10P	vm
s_3164[vm]	H+	H	vm
s_3165[vm]	carbon dioxide	CO2	vm
s_3166[vm]	phosphatidylethanolamine (1-16:0, 2-16:1)	C37H72NO8P	vm
s_3167[vm]	phosphatidyl-L-serine (1-16:1, 2-16:1)	C38H70NO10P	vm
s_3168[vm]	phosphatidylethanolamine (1-16:1, 2-16:1)	C37H70NO8P	vm
s_3169[vm]	phosphatidyl-L-serine (1-18:0, 2-16:1)	C40H76NO10P	vm
s_3170[vm]	phosphatidylethanolamine (1-18:0, 2-16:1)	C39H76NO8P	vm
s_3171[vm]	phosphatidyl-L-serine (1-18:1, 2-16:1)	C40H74NO10P	vm
s_3172[vm]	phosphatidylethanolamine (1-18:1, 2-16:1)	C39H74NO8P	vm
s_3173[vm]	phosphatidyl-L-serine (1-16:0, 2-18:1)	C40H76NO10P	vm
s_3174[vm]	phosphatidylethanolamine (1-16:0, 2-18:1)	C39H76NO8P	vm
s_3175[vm]	phosphatidyl-L-serine (1-16:1, 2-18:1)	C40H74NO10P	vm
s_3176[vm]	phosphatidylethanolamine (1-16:1, 2-18:1)	C39H74NO8P	vm
s_3177[vm]	phosphatidyl-L-serine (1-18:0, 2-18:1)	C42H80NO10P	vm
s_3178[vm]	phosphatidylethanolamine (1-18:0, 2-18:1)	C41H80NO8P	vm
s_3179[vm]	phosphatidyl-L-serine (1-18:1, 2-18:1)	C42H78NO10P	vm
s_3180[vm]	phosphatidylethanolamine (1-18:1, 2-18:1)	C41H78NO8P	vm
s_3181[erm]	phosphatidylethanolamine (1-16:0, 2-16:1)	C37H72NO8P	erm
s_3185[erm]	phosphatidylethanolamine (1-16:1, 2-16:1)	C37H70NO8P	erm
s_3187[erm]	phosphatidylethanolamine (1-18:0, 2-16:1)	C39H76NO8P	erm
s_3189[erm]	phosphatidylethanolamine (1-18:1, 2-16:1)	C39H74NO8P	erm
s_3191[erm]	phosphatidylethanolamine (1-16:0, 2-18:1)	C39H76NO8P	erm
s_3193[erm]	phosphatidylethanolamine (1-16:1, 2-18:1)	C39H74NO8P	erm
s_3195[erm]	phosphatidylethanolamine (1-18:0, 2-18:1)	C41H80NO8P	erm
s_3197[erm]	phosphatidylethanolamine (1-18:1, 2-18:1)	C41H78NO8P	erm
s_3207[erm]	phosphatidylcholine (1-16:0, 2-16:1)	C40H78NO8P	erm
s_3208[erm]	phosphatidylcholine (1-16:1, 2-16:1)	C40H76NO8P	erm
s_3209[erm]	phosphatidylcholine (1-18:0, 2-16:1)	C42H82NO8P	erm
s_3210[erm]	phosphatidylcholine (1-18:1, 2-16:1)	C42H80NO8P	erm
s_3211[erm]	phosphatidylcholine (1-16:0, 2-18:1)	C42H82NO8P	erm
s_3212[erm]	phosphatidylcholine (1-16:1, 2-18:1)	C42H80NO8P	erm
s_3213[erm]	phosphatidylcholine (1-18:0, 2-18:1)	C44H86NO8P	erm
s_3214[erm]	phosphatidylcholine (1-18:1, 2-18:1)	C44H84NO8P	erm
s_3215[erm]	CDP	C9H12N3O11P2	erm
s_3218[mm]	glycerol 3-phosphate	C3H7O6P	mm
s_3219[mm]	CMP	C9H12N3O8P	mm
s_3220[mm]	3-(3-sn-phosphatidyl)-sn-glycerol 1-phosphate (1-16:0, 2-16:1)	C38H74O13P2	mm
s_3221[mm]	3-(3-sn-phosphatidyl)-sn-glycerol 1-phosphate (1-16:1, 2-16:1)	C38H72O13P2	mm
s_3222[mm]	3-(3-sn-phosphatidyl)-sn-glycerol 1-phosphate (1-18:0, 2-16:1)	C40H78O13P2	mm
s_3223[mm]	3-(3-sn-phosphatidyl)-sn-glycerol 1-phosphate (1-18:1, 2-16:1)	C40H76O13P2	mm
s_3224[mm]	3-(3-sn-phosphatidyl)-sn-glycerol 1-phosphate (1-16:0, 2-18:1)	C40H78O13P2	mm
s_3225[mm]	3-(3-sn-phosphatidyl)-sn-glycerol 1-phosphate (1-16:1, 2-18:1)	C40H76O13P2	mm
s_3226[mm]	H2O	H2O	mm
s_3227[mm]	phosphatidylglycerol (1-16:0, 2-16:1)	C38H73O10P	mm
s_3228[mm]	phosphate	HO4P	mm
s_3229[mm]	phosphatidylglycerol (1-16:1, 2-16:1)	C38H71O10P	mm
s_3230[mm]	phosphatidylglycerol (1-18:0, 2-16:1)	C40H77O10P	mm
s_3231[mm]	phosphatidylglycerol (1-18:1, 2-16:1)	C40H75O10P	mm
s_3232[mm]	phosphatidylglycerol (1-16:0, 2-18:1)	C40H77O10P	mm
s_3233[mm]	phosphatidylglycerol (1-16:1, 2-18:1)	C40H75O10P	mm
s_3234[mm]	cardiolipin (1-16:0, 2-16:1, 3-16:0, 4-16:1)	C73H138O17P2	mm
s_3235[mm]	cardiolipin (1-16:0, 2-16:1, 3-16:1, 4-16:1)	C73H136O17P2	mm
s_3236[mm]	cardiolipin (1-16:0, 2-16:1, 3-18:0, 4-16:1)	C75H142O17P2	mm
s_3237[mm]	cardiolipin (1-16:0, 2-16:1, 3-18:1, 4-16:1)	C75H140O17P2	mm
s_3238[mm]	cardiolipin (1-16:0, 2-16:1, 3-16:0, 4-18:1)	C75H142O17P2	mm
s_3239[mm]	cardiolipin (1-16:0, 2-16:1, 3-16:1, 4-18:1)	C75H140O17P2	mm
s_3240[mm]	cardiolipin (1-16:1, 2-16:1, 3-16:0, 4-16:1)	C73H136O17P2	mm
s_3241[mm]	cardiolipin (1-16:1, 2-16:1, 3-16:1, 4-16:1)	C73H134O17P2	mm
s_3242[mm]	cardiolipin (1-16:1, 2-16:1, 3-18:0, 4-16:1)	C75H140O17P2	mm
s_3243[mm]	cardiolipin (1-16:1, 2-16:1, 3-18:1, 4-16:1)	C75H138O17P2	mm
s_3244[mm]	cardiolipin (1-16:1, 2-16:1, 3-16:0, 4-18:1)	C75H140O17P2	mm
s_3245[mm]	cardiolipin (1-16:1, 2-16:1, 3-16:1, 4-18:1)	C75H138O17P2	mm
s_3246[mm]	cardiolipin (1-18:0, 2-16:1, 3-16:0, 4-16:1)	C75H142O17P2	mm
s_3247[mm]	cardiolipin (1-18:0, 2-16:1, 3-16:1, 4-16:1)	C75H140O17P2	mm
s_3248[mm]	cardiolipin (1-18:0, 2-16:1, 3-18:0, 4-16:1)	C77H146O17P2	mm
s_3249[mm]	cardiolipin (1-18:0, 2-16:1, 3-18:1, 4-16:1)	C77H144O17P2	mm
s_3250[mm]	cardiolipin (1-18:0, 2-16:1, 3-16:0, 4-18:1)	C77H146O17P2	mm
s_3251[mm]	cardiolipin (1-18:0, 2-16:1, 3-16:1, 4-18:1)	C77H144O17P2	mm
s_3252[mm]	cardiolipin (1-18:1, 2-16:1, 3-16:0, 4-16:1)	C75H140O17P2	mm
s_3253[mm]	cardiolipin (1-18:1, 2-16:1, 3-16:1, 4-16:1)	C75H138O17P2	mm
s_3254[mm]	cardiolipin (1-18:1, 2-16:1, 3-18:0, 4-16:1)	C77H144O17P2	mm
s_3255[mm]	cardiolipin (1-18:1, 2-16:1, 3-18:1, 4-16:1)	C77H142O17P2	mm
s_3256[mm]	cardiolipin (1-18:1, 2-16:1, 3-16:0, 4-18:1)	C77H144O17P2	mm
s_3257[mm]	cardiolipin (1-18:1, 2-16:1, 3-16:1, 4-18:1)	C77H142O17P2	mm
s_3258[mm]	cardiolipin (1-16:0, 2-18:1, 3-16:0, 4-16:1)	C75H142O17P2	mm
s_3259[mm]	cardiolipin (1-16:0, 2-18:1, 3-16:1, 4-16:1)	C75H140O17P2	mm
s_3260[mm]	cardiolipin (1-16:0, 2-18:1, 3-18:0, 4-16:1)	C77H146O17P2	mm
s_3261[mm]	cardiolipin (1-16:0, 2-18:1, 3-18:1, 4-16:1)	C77H144O17P2	mm
s_3262[mm]	cardiolipin (1-16:0, 2-18:1, 3-16:0, 4-18:1)	C77H146O17P2	mm
s_3263[mm]	cardiolipin (1-16:0, 2-18:1, 3-16:1, 4-18:1)	C77H144O17P2	mm
s_3264[mm]	cardiolipin (1-16:1, 2-18:1, 3-16:0, 4-16:1)	C75H140O17P2	mm
s_3265[mm]	cardiolipin (1-16:1, 2-18:1, 3-16:1, 4-16:1)	C75H138O17P2	mm
s_3266[mm]	cardiolipin (1-16:1, 2-18:1, 3-18:0, 4-16:1)	C77H144O17P2	mm
s_3267[mm]	cardiolipin (1-16:1, 2-18:1, 3-18:1, 4-16:1)	C77H142O17P2	mm
s_3268[mm]	cardiolipin (1-16:1, 2-18:1, 3-16:0, 4-18:1)	C77H144O17P2	mm
s_3269[mm]	cardiolipin (1-16:1, 2-18:1, 3-16:1, 4-18:1)	C77H142O17P2	mm
s_3323[ce]	1-phosphatidyl-1D-myo-inositol (1-16:0, 2-16:1)	C41H77O13P	ce
s_3324[ce]	ADP	C10H12N5O10P2	ce
s_3325[ce]	1-phosphatidyl-1D-myo-inositol 4-phosphate (1-16:0, 2-16:1)	C41H78O16P2	ce
s_3326[ce]	1-phosphatidyl-1D-myo-inositol (1-16:1, 2-16:1)	C41H75O13P	ce
s_3327[ce]	1-phosphatidyl-1D-myo-inositol 4-phosphate (1-16:1, 2-16:1)	C41H76O16P2	ce
s_3328[ce]	1-phosphatidyl-1D-myo-inositol (1-18:0, 2-16:1)	C43H81O13P	ce
s_3329[ce]	1-phosphatidyl-1D-myo-inositol 4-phosphate (1-18:0, 2-16:1)	C43H82O16P2	ce
s_3330[ce]	1-phosphatidyl-1D-myo-inositol (1-18:1, 2-16:1)	C43H79O13P	ce
s_3331[ce]	1-phosphatidyl-1D-myo-inositol 4-phosphate (1-18:1, 2-16:1)	C43H80O16P2	ce
s_3332[ce]	1-phosphatidyl-1D-myo-inositol (1-16:0, 2-18:1)	C43H81O13P	ce
s_3333[ce]	1-phosphatidyl-1D-myo-inositol 4-phosphate (1-16:0, 2-18:1)	C43H82O16P2	ce
s_3334[ce]	1-phosphatidyl-1D-myo-inositol (1-16:1, 2-18:1)	C43H79O13P	ce
s_3335[ce]	1-phosphatidyl-1D-myo-inositol 4-phosphate (1-16:1, 2-18:1)	C43H80O16P2	ce
s_3336[ce]	1-phosphatidyl-1D-myo-inositol (1-18:0, 2-18:1)	C45H85O13P	ce
s_3337[ce]	1-phosphatidyl-1D-myo-inositol 4-phosphate (1-18:0, 2-18:1)	C45H86O16P2	ce
s_3338[ce]	1-phosphatidyl-1D-myo-inositol (1-18:1, 2-18:1)	C45H83O13P	ce
s_3339[ce]	1-phosphatidyl-1D-myo-inositol 4-phosphate (1-18:1, 2-18:1)	C45H84O16P2	ce
s_3340[vm]	1-phosphatidyl-1D-myo-inositol (1-16:0, 2-16:1)	C41H77O13P	vm
s_3341[vm]	ATP	C10H12N5O13P3	vm
s_3342[vm]	ADP	C10H12N5O10P2	vm
s_3343[vm]	1-phosphatidyl-1D-myo-inositol 4-phosphate (1-16:0, 2-16:1)	C41H78O16P2	vm
s_3344[vm]	1-phosphatidyl-1D-myo-inositol (1-16:1, 2-16:1)	C41H75O13P	vm
s_3345[vm]	1-phosphatidyl-1D-myo-inositol 4-phosphate (1-16:1, 2-16:1)	C41H76O16P2	vm
s_3346[vm]	1-phosphatidyl-1D-myo-inositol (1-18:0, 2-16:1)	C43H81O13P	vm
s_3347[vm]	1-phosphatidyl-1D-myo-inositol 4-phosphate (1-18:0, 2-16:1)	C43H82O16P2	vm
s_3348[vm]	1-phosphatidyl-1D-myo-inositol (1-18:1, 2-16:1)	C43H79O13P	vm
s_3349[vm]	1-phosphatidyl-1D-myo-inositol 4-phosphate (1-18:1, 2-16:1)	C43H80O16P2	vm
s_3350[vm]	1-phosphatidyl-1D-myo-inositol (1-16:0, 2-18:1)	C43H81O13P	vm
s_3351[vm]	1-phosphatidyl-1D-myo-inositol 4-phosphate (1-16:0, 2-18:1)	C43H82O16P2	vm
s_3352[vm]	1-phosphatidyl-1D-myo-inositol (1-16:1, 2-18:1)	C43H79O13P	vm
s_3353[vm]	1-phosphatidyl-1D-myo-inositol 4-phosphate (1-16:1, 2-18:1)	C43H80O16P2	vm
s_3354[vm]	1-phosphatidyl-1D-myo-inositol (1-18:0, 2-18:1)	C45H85O13P	vm
s_3355[vm]	1-phosphatidyl-1D-myo-inositol 4-phosphate (1-18:0, 2-18:1)	C45H86O16P2	vm
s_3356[vm]	1-phosphatidyl-1D-myo-inositol (1-18:1, 2-18:1)	C45H83O13P	vm
s_3357[vm]	1-phosphatidyl-1D-myo-inositol 4-phosphate (1-18:1, 2-18:1)	C45H84O16P2	vm
s_3358[gm]	1-phosphatidyl-1D-myo-inositol (1-16:0, 2-16:1)	C41H77O13P	gm
s_3361[gm]	1-phosphatidyl-1D-myo-inositol 4-phosphate (1-16:0, 2-16:1)	C41H78O16P2	gm
s_3362[gm]	1-phosphatidyl-1D-myo-inositol (1-16:1, 2-16:1)	C41H75O13P	gm
s_3363[gm]	1-phosphatidyl-1D-myo-inositol 4-phosphate (1-16:1, 2-16:1)	C41H76O16P2	gm
s_3364[gm]	1-phosphatidyl-1D-myo-inositol (1-18:0, 2-16:1)	C43H81O13P	gm
s_3365[gm]	1-phosphatidyl-1D-myo-inositol 4-phosphate (1-18:0, 2-16:1)	C43H82O16P2	gm
s_3366[gm]	1-phosphatidyl-1D-myo-inositol (1-18:1, 2-16:1)	C43H79O13P	gm
s_3367[gm]	1-phosphatidyl-1D-myo-inositol 4-phosphate (1-18:1, 2-16:1)	C43H80O16P2	gm
s_3368[gm]	1-phosphatidyl-1D-myo-inositol (1-16:0, 2-18:1)	C43H81O13P	gm
s_3369[gm]	1-phosphatidyl-1D-myo-inositol 4-phosphate (1-16:0, 2-18:1)	C43H82O16P2	gm
s_3370[gm]	1-phosphatidyl-1D-myo-inositol (1-16:1, 2-18:1)	C43H79O13P	gm
s_3371[gm]	1-phosphatidyl-1D-myo-inositol 4-phosphate (1-16:1, 2-18:1)	C43H80O16P2	gm
s_3372[gm]	1-phosphatidyl-1D-myo-inositol (1-18:0, 2-18:1)	C45H85O13P	gm
s_3373[gm]	1-phosphatidyl-1D-myo-inositol 4-phosphate (1-18:0, 2-18:1)	C45H86O16P2	gm
s_3374[gm]	1-phosphatidyl-1D-myo-inositol (1-18:1, 2-18:1)	C45H83O13P	gm
s_3375[gm]	1-phosphatidyl-1D-myo-inositol 4-phosphate (1-18:1, 2-18:1)	C45H84O16P2	gm
s_3376[n]	1-phosphatidyl-1D-myo-inositol (1-16:0, 2-16:1)	C41H77O13P	n
s_3377[n]	1-phosphatidyl-1D-myo-inositol 4-phosphate (1-16:0, 2-16:1)	C41H78O16P2	n
s_3378[n]	1-phosphatidyl-1D-myo-inositol (1-16:1, 2-16:1)	C41H75O13P	n
s_3379[n]	1-phosphatidyl-1D-myo-inositol 4-phosphate (1-16:1, 2-16:1)	C41H76O16P2	n
s_3380[n]	1-phosphatidyl-1D-myo-inositol (1-18:0, 2-16:1)	C43H81O13P	n
s_3381[n]	1-phosphatidyl-1D-myo-inositol 4-phosphate (1-18:0, 2-16:1)	C43H82O16P2	n
s_3382[n]	1-phosphatidyl-1D-myo-inositol (1-18:1, 2-16:1)	C43H79O13P	n
s_3383[n]	1-phosphatidyl-1D-myo-inositol 4-phosphate (1-18:1, 2-16:1)	C43H80O16P2	n
s_3384[n]	1-phosphatidyl-1D-myo-inositol (1-16:0, 2-18:1)	C43H81O13P	n
s_3385[n]	1-phosphatidyl-1D-myo-inositol 4-phosphate (1-16:0, 2-18:1)	C43H82O16P2	n
s_3386[n]	1-phosphatidyl-1D-myo-inositol (1-16:1, 2-18:1)	C43H79O13P	n
s_3387[n]	1-phosphatidyl-1D-myo-inositol 4-phosphate (1-16:1, 2-18:1)	C43H80O16P2	n
s_3388[n]	1-phosphatidyl-1D-myo-inositol (1-18:0, 2-18:1)	C45H85O13P	n
s_3389[n]	1-phosphatidyl-1D-myo-inositol 4-phosphate (1-18:0, 2-18:1)	C45H86O16P2	n
s_3390[n]	1-phosphatidyl-1D-myo-inositol (1-18:1, 2-18:1)	C45H83O13P	n
s_3391[n]	1-phosphatidyl-1D-myo-inositol 4-phosphate (1-18:1, 2-18:1)	C45H84O16P2	n
s_3392[vm]	1-phosphatidyl-1D-myo-inositol 3-phosphate (1-16:0, 2-16:1)	C41H78O16P2	vm
s_3393[vm]	1-phosphatidyl-1D-myo-inositol 3-phosphate (1-16:1, 2-16:1)	C41H76O16P2	vm
s_3394[vm]	1-phosphatidyl-1D-myo-inositol 3-phosphate (1-18:0, 2-16:1)	C43H82O16P2	vm
s_3395[vm]	1-phosphatidyl-1D-myo-inositol 3-phosphate (1-18:1, 2-16:1)	C43H80O16P2	vm
s_3396[vm]	1-phosphatidyl-1D-myo-inositol 3-phosphate (1-16:0, 2-18:1)	C43H82O16P2	vm
s_3397[vm]	1-phosphatidyl-1D-myo-inositol 3-phosphate (1-16:1, 2-18:1)	C43H80O16P2	vm
s_3398[vm]	1-phosphatidyl-1D-myo-inositol 3-phosphate (1-18:0, 2-18:1)	C45H86O16P2	vm
s_3399[vm]	1-phosphatidyl-1D-myo-inositol 3-phosphate (1-18:1, 2-18:1)	C45H84O16P2	vm
s_3400[n]	1-phosphatidyl-1D-myo-inositol 4,5-bisphosphate (1-16:0, 2-16:1)	C41H79O19P3	n
s_3401[n]	1-phosphatidyl-1D-myo-inositol 4,5-bisphosphate (1-16:1, 2-16:1)	C41H77O19P3	n
s_3402[n]	1-phosphatidyl-1D-myo-inositol 4,5-bisphosphate (1-18:0, 2-16:1)	C43H83O19P3	n
s_3403[n]	1-phosphatidyl-1D-myo-inositol 4,5-bisphosphate (1-18:1, 2-16:1)	C43H81O19P3	n
s_3404[n]	1-phosphatidyl-1D-myo-inositol 4,5-bisphosphate (1-16:0, 2-18:1)	C43H83O19P3	n
s_3405[n]	1-phosphatidyl-1D-myo-inositol 4,5-bisphosphate (1-16:1, 2-18:1)	C43H81O19P3	n
s_3406[n]	1-phosphatidyl-1D-myo-inositol 4,5-bisphosphate (1-18:0, 2-18:1)	C45H87O19P3	n
s_3407[n]	1-phosphatidyl-1D-myo-inositol 4,5-bisphosphate (1-18:1, 2-18:1)	C45H85O19P3	n
s_3408[ce]	1-phosphatidyl-1D-myo-inositol 4,5-bisphosphate (1-16:0, 2-16:1)	C41H79O19P3	ce
s_3409[ce]	1-phosphatidyl-1D-myo-inositol 4,5-bisphosphate (1-16:1, 2-16:1)	C41H77O19P3	ce
s_3410[ce]	1-phosphatidyl-1D-myo-inositol 4,5-bisphosphate (1-18:0, 2-16:1)	C43H83O19P3	ce
s_3411[ce]	1-phosphatidyl-1D-myo-inositol 4,5-bisphosphate (1-18:1, 2-16:1)	C43H81O19P3	ce
s_3412[ce]	1-phosphatidyl-1D-myo-inositol 4,5-bisphosphate (1-16:0, 2-18:1)	C43H83O19P3	ce
s_3413[ce]	1-phosphatidyl-1D-myo-inositol 4,5-bisphosphate (1-16:1, 2-18:1)	C43H81O19P3	ce
s_3414[ce]	1-phosphatidyl-1D-myo-inositol 4,5-bisphosphate (1-18:0, 2-18:1)	C45H87O19P3	ce
s_3415[ce]	1-phosphatidyl-1D-myo-inositol 4,5-bisphosphate (1-18:1, 2-18:1)	C45H85O19P3	ce
s_3416[vm]	1-phosphatidyl-1D-myo-inositol 3,5-bisphosphate (1-16:0, 2-16:1)	C41H79O19P3	vm
s_3417[vm]	1-phosphatidyl-1D-myo-inositol 3,5-bisphosphate (1-16:1, 2-16:1)	C41H77O19P3	vm
s_3418[vm]	1-phosphatidyl-1D-myo-inositol 3,5-bisphosphate (1-18:0, 2-16:1)	C43H83O19P3	vm
s_3419[vm]	1-phosphatidyl-1D-myo-inositol 3,5-bisphosphate (1-18:1, 2-16:1)	C43H81O19P3	vm
s_3420[vm]	1-phosphatidyl-1D-myo-inositol 3,5-bisphosphate (1-16:0, 2-18:1)	C43H83O19P3	vm
s_3421[vm]	1-phosphatidyl-1D-myo-inositol 3,5-bisphosphate (1-16:1, 2-18:1)	C43H81O19P3	vm
s_3422[vm]	1-phosphatidyl-1D-myo-inositol 3,5-bisphosphate (1-18:0, 2-18:1)	C45H87O19P3	vm
s_3423[vm]	1-phosphatidyl-1D-myo-inositol 3,5-bisphosphate (1-18:1, 2-18:1)	C45H85O19P3	vm
s_3424[erm]	1-acylglycerophosphoethanolamine (16:0)	C21H44NO7P	erm
s_3425[erm]	1-acylglycerophosphoethanolamine (16:1)	C21H42NO7P	erm
s_3426[erm]	1-acylglycerophosphoethanolamine (18:0)	C23H48NO7P	erm
s_3427[erm]	1-acylglycerophosphoethanolamine (18:1)	C23H46NO7P	erm
s_3428[erm]	1-acylglycerophosphocholine (16:0)	C24H50NO7P	erm
s_3429[erm]	1-acylglycerophosphocholine (16:1)	C24H48NO7P	erm
s_3430[erm]	1-acylglycerophosphocholine (18:0)	C26H54NO7P	erm
s_3431[erm]	1-acylglycerophosphocholine (18:1)	C26H52NO7P	erm
s_3447[erm]	sn-glycero-3-phosphocholine	C8H20NO6P	erm
s_3448[ce]	phosphatidylcholine (1-16:0, 2-16:1)	C40H78NO8P	ce
s_3449[ce]	H2O	H2O	ce
s_3450[ce]	1-acylglycerophosphocholine (16:0)	C24H50NO7P	ce
s_3451[ce]	palmitoleate	C16H29O2	ce
s_3452[ce]	phosphatidylcholine (1-16:1, 2-16:1)	C40H76NO8P	ce
s_3453[ce]	1-acylglycerophosphocholine (16:1)	C24H48NO7P	ce
s_3454[ce]	phosphatidylcholine (1-18:0, 2-16:1)	C42H82NO8P	ce
s_3455[ce]	1-acylglycerophosphocholine (18:0)	C26H54NO7P	ce
s_3456[ce]	phosphatidylcholine (1-18:1, 2-16:1)	C42H80NO8P	ce
s_3457[ce]	1-acylglycerophosphocholine (18:1)	C26H52NO7P	ce
s_3458[ce]	phosphatidylcholine (1-16:0, 2-18:1)	C42H82NO8P	ce
s_3459[ce]	oleate	C18H33O2	ce
s_3460[ce]	phosphatidylcholine (1-16:1, 2-18:1)	C42H80NO8P	ce
s_3461[ce]	phosphatidylcholine (1-18:0, 2-18:1)	C44H86NO8P	ce
s_3462[ce]	phosphatidylcholine (1-18:1, 2-18:1)	C44H84NO8P	ce
s_3463[ce]	palmitate	C16H31O2	ce
s_3464[ce]	stearate	C18H35O2	ce
s_3465[ce]	phosphatidylethanolamine (1-16:0, 2-16:1)	C37H72NO8P	ce
s_3466[ce]	1-acylglycerophosphoethanolamine (16:0)	C21H44NO7P	ce
s_3467[ce]	phosphatidylethanolamine (1-16:1, 2-16:1)	C37H70NO8P	ce
s_3468[ce]	1-acylglycerophosphoethanolamine (16:1)	C21H42NO7P	ce
s_3469[ce]	phosphatidylethanolamine (1-18:0, 2-16:1)	C39H76NO8P	ce
s_3470[ce]	1-acylglycerophosphoethanolamine (18:0)	C23H48NO7P	ce
s_3471[ce]	phosphatidylethanolamine (1-18:1, 2-16:1)	C39H74NO8P	ce
s_3472[ce]	1-acylglycerophosphoethanolamine (18:1)	C23H46NO7P	ce
s_3473[ce]	phosphatidylethanolamine (1-16:0, 2-18:1)	C39H76NO8P	ce
s_3474[ce]	phosphatidylethanolamine (1-16:1, 2-18:1)	C39H74NO8P	ce
s_3475[ce]	phosphatidylethanolamine (1-18:0, 2-18:1)	C41H80NO8P	ce
s_3476[ce]	phosphatidylethanolamine (1-18:1, 2-18:1)	C41H78NO8P	ce
s_3477[ce]	sn-glycero-3-phosphoethanolamine	C5H14NO6P	ce
s_3478[ce]	phosphatidyl-L-serine (1-16:0, 2-16:1)	C38H72NO10P	ce
s_3479[ce]	1-acylglycerophosphoserine (16:0)	C22H44NO9P	ce
s_3480[ce]	phosphatidyl-L-serine (1-16:1, 2-16:1)	C38H70NO10P	ce
s_3481[ce]	1-acylglycerophosphoserine (16:1)	C22H42NO9P	ce
s_3482[ce]	phosphatidyl-L-serine (1-18:0, 2-16:1)	C40H76NO10P	ce
s_3483[ce]	1-acylglycerophosphoserine (18:0)	C24H48NO9P	ce
s_3484[ce]	phosphatidyl-L-serine (1-18:1, 2-16:1)	C40H74NO10P	ce
s_3485[ce]	1-acylglycerophosphoserine (18:1)	C24H46NO9P	ce
s_3486[ce]	phosphatidyl-L-serine (1-16:0, 2-18:1)	C40H76NO10P	ce
s_3487[ce]	phosphatidyl-L-serine (1-16:1, 2-18:1)	C40H74NO10P	ce
s_3488[ce]	phosphatidyl-L-serine (1-18:0, 2-18:1)	C42H80NO10P	ce
s_3489[ce]	phosphatidyl-L-serine (1-18:1, 2-18:1)	C42H78NO10P	ce
s_3490[ce]	sn-glycero-3-phosphoserine	C6H14NO8P	ce
s_3491[ce]	1-acylglycerophosphoinositol (16:0)	C25H49O12P	ce
s_3492[ce]	1-acylglycerophosphoinositol (16:1)	C25H47O12P	ce
s_3493[ce]	1-acylglycerophosphoinositol (18:0)	C27H53O12P	ce
s_3494[ce]	1-acylglycerophosphoinositol (18:1)	C27H51O12P	ce
s_3495[ce]	1-(sn-glycero-3-phospho)-1D-myo-inositol	C9H18O11P	ce
s_3496[c]	1-phosphatidyl-1D-myo-inositol 4,5-bisphosphate (1-16:0, 2-16:1)	C41H79O19P3	c
s_3499[c]	1-phosphatidyl-1D-myo-inositol 4,5-bisphosphate (1-16:1, 2-16:1)	C41H77O19P3	c
s_3501[c]	1-phosphatidyl-1D-myo-inositol 4,5-bisphosphate (1-18:0, 2-16:1)	C43H83O19P3	c
s_3503[c]	1-phosphatidyl-1D-myo-inositol 4,5-bisphosphate (1-18:1, 2-16:1)	C43H81O19P3	c
s_3505[c]	1-phosphatidyl-1D-myo-inositol 4,5-bisphosphate (1-16:0, 2-18:1)	C43H83O19P3	c
s_3507[c]	1-phosphatidyl-1D-myo-inositol 4,5-bisphosphate (1-16:1, 2-18:1)	C43H81O19P3	c
s_3509[c]	1-phosphatidyl-1D-myo-inositol 4,5-bisphosphate (1-18:0, 2-18:1)	C45H87O19P3	c
s_3511[c]	1-phosphatidyl-1D-myo-inositol 4,5-bisphosphate (1-18:1, 2-18:1)	C45H85O19P3	c
s_3527[ce]	phosphatidate (1-16:0, 2-16:1)	C35H67O8P	ce
s_3528[ce]	phosphatidate (1-16:1, 2-16:1)	C35H65O8P	ce
s_3529[ce]	phosphatidate (1-18:0, 2-16:1)	C37H71O8P	ce
s_3530[ce]	phosphatidate (1-18:1, 2-16:1)	C37H69O8P	ce
s_3531[ce]	phosphatidate (1-16:0, 2-18:1)	C37H71O8P	ce
s_3532[ce]	phosphatidate (1-16:1, 2-18:1)	C37H69O8P	ce
s_3533[ce]	phosphatidate (1-18:0, 2-18:1)	C39H75O8P	ce
s_3534[ce]	phosphatidate (1-18:1, 2-18:1)	C39H73O8P	ce
s_3535[ce]	1-phosphatidyl-1D-myo-inositol 3-phosphate (1-16:0, 2-16:1)	C41H78O16P2	ce
s_3536[ce]	phosphate	HO4P	ce
s_3537[ce]	1-phosphatidyl-1D-myo-inositol 3-phosphate (1-16:1, 2-16:1)	C41H76O16P2	ce
s_3538[ce]	1-phosphatidyl-1D-myo-inositol 3-phosphate (1-18:0, 2-16:1)	C43H82O16P2	ce
s_3539[ce]	1-phosphatidyl-1D-myo-inositol 3-phosphate (1-18:1, 2-16:1)	C43H80O16P2	ce
s_3540[ce]	1-phosphatidyl-1D-myo-inositol 3-phosphate (1-16:0, 2-18:1)	C43H82O16P2	ce
s_3541[ce]	1-phosphatidyl-1D-myo-inositol 3-phosphate (1-16:1, 2-18:1)	C43H80O16P2	ce
s_3542[ce]	1-phosphatidyl-1D-myo-inositol 3-phosphate (1-18:0, 2-18:1)	C45H86O16P2	ce
s_3543[ce]	1-phosphatidyl-1D-myo-inositol 3-phosphate (1-18:1, 2-18:1)	C45H84O16P2	ce
s_3544[c]	1-phosphatidyl-1D-myo-inositol 3-phosphate (1-16:0, 2-16:1)	C41H78O16P2	c
s_3545[c]	1-phosphatidyl-1D-myo-inositol (1-16:0, 2-16:1)	C41H77O13P	c
s_3546[c]	1-phosphatidyl-1D-myo-inositol 3-phosphate (1-16:1, 2-16:1)	C41H76O16P2	c
s_3547[c]	1-phosphatidyl-1D-myo-inositol (1-16:1, 2-16:1)	C41H75O13P	c
s_3548[c]	1-phosphatidyl-1D-myo-inositol 3-phosphate (1-18:0, 2-16:1)	C43H82O16P2	c
s_3549[c]	1-phosphatidyl-1D-myo-inositol (1-18:0, 2-16:1)	C43H81O13P	c
s_3550[c]	1-phosphatidyl-1D-myo-inositol 3-phosphate (1-18:1, 2-16:1)	C43H80O16P2	c
s_3551[c]	1-phosphatidyl-1D-myo-inositol (1-18:1, 2-16:1)	C43H79O13P	c
s_3552[c]	1-phosphatidyl-1D-myo-inositol 3-phosphate (1-16:0, 2-18:1)	C43H82O16P2	c
s_3553[c]	1-phosphatidyl-1D-myo-inositol (1-16:0, 2-18:1)	C43H81O13P	c
s_3554[c]	1-phosphatidyl-1D-myo-inositol 3-phosphate (1-16:1, 2-18:1)	C43H80O16P2	c
s_3555[c]	1-phosphatidyl-1D-myo-inositol (1-16:1, 2-18:1)	C43H79O13P	c
s_3556[c]	1-phosphatidyl-1D-myo-inositol 3-phosphate (1-18:0, 2-18:1)	C45H86O16P2	c
s_3557[c]	1-phosphatidyl-1D-myo-inositol (1-18:0, 2-18:1)	C45H85O13P	c
s_3558[c]	1-phosphatidyl-1D-myo-inositol 3-phosphate (1-18:1, 2-18:1)	C45H84O16P2	c
s_3559[c]	1-phosphatidyl-1D-myo-inositol (1-18:1, 2-18:1)	C45H83O13P	c
s_3560[erm]	1-phosphatidyl-1D-myo-inositol 3-phosphate (1-16:0, 2-16:1)	C41H78O16P2	erm
s_3561[erm]	1-phosphatidyl-1D-myo-inositol 3-phosphate (1-16:1, 2-16:1)	C41H76O16P2	erm
s_3562[erm]	1-phosphatidyl-1D-myo-inositol 3-phosphate (1-18:0, 2-16:1)	C43H82O16P2	erm
s_3563[erm]	1-phosphatidyl-1D-myo-inositol 3-phosphate (1-18:1, 2-16:1)	C43H80O16P2	erm
s_3564[erm]	1-phosphatidyl-1D-myo-inositol 3-phosphate (1-16:0, 2-18:1)	C43H82O16P2	erm
s_3565[erm]	1-phosphatidyl-1D-myo-inositol 3-phosphate (1-16:1, 2-18:1)	C43H80O16P2	erm
s_3566[erm]	1-phosphatidyl-1D-myo-inositol 3-phosphate (1-18:0, 2-18:1)	C45H86O16P2	erm
s_3567[erm]	1-phosphatidyl-1D-myo-inositol 3-phosphate (1-18:1, 2-18:1)	C45H84O16P2	erm
s_3568[gm]	1-phosphatidyl-1D-myo-inositol 3-phosphate (1-16:0, 2-16:1)	C41H78O16P2	gm
s_3569[gm]	1-phosphatidyl-1D-myo-inositol 3-phosphate (1-16:1, 2-16:1)	C41H76O16P2	gm
s_3570[gm]	1-phosphatidyl-1D-myo-inositol 3-phosphate (1-18:0, 2-16:1)	C43H82O16P2	gm
s_3571[gm]	1-phosphatidyl-1D-myo-inositol 3-phosphate (1-18:1, 2-16:1)	C43H80O16P2	gm
s_3572[gm]	1-phosphatidyl-1D-myo-inositol 3-phosphate (1-16:0, 2-18:1)	C43H82O16P2	gm
s_3573[gm]	1-phosphatidyl-1D-myo-inositol 3-phosphate (1-16:1, 2-18:1)	C43H80O16P2	gm
s_3574[gm]	1-phosphatidyl-1D-myo-inositol 3-phosphate (1-18:0, 2-18:1)	C45H86O16P2	gm
s_3575[gm]	1-phosphatidyl-1D-myo-inositol 3-phosphate (1-18:1, 2-18:1)	C45H84O16P2	gm
s_3576[c]	1-phosphatidyl-1D-myo-inositol 4-phosphate (1-16:0, 2-16:1)	C41H78O16P2	c
s_3577[c]	1-phosphatidyl-1D-myo-inositol 4-phosphate (1-16:1, 2-16:1)	C41H76O16P2	c
s_3578[c]	1-phosphatidyl-1D-myo-inositol 4-phosphate (1-18:0, 2-16:1)	C43H82O16P2	c
s_3579[c]	1-phosphatidyl-1D-myo-inositol 4-phosphate (1-18:1, 2-16:1)	C43H80O16P2	c
s_3580[c]	1-phosphatidyl-1D-myo-inositol 4-phosphate (1-16:0, 2-18:1)	C43H82O16P2	c
s_3581[c]	1-phosphatidyl-1D-myo-inositol 4-phosphate (1-16:1, 2-18:1)	C43H80O16P2	c
s_3582[c]	1-phosphatidyl-1D-myo-inositol 4-phosphate (1-18:0, 2-18:1)	C45H86O16P2	c
s_3583[c]	1-phosphatidyl-1D-myo-inositol 4-phosphate (1-18:1, 2-18:1)	C45H84O16P2	c
s_3584[erm]	1-phosphatidyl-1D-myo-inositol 4-phosphate (1-16:0, 2-16:1)	C41H78O16P2	erm
s_3585[erm]	1-phosphatidyl-1D-myo-inositol 4-phosphate (1-16:1, 2-16:1)	C41H76O16P2	erm
s_3586[erm]	1-phosphatidyl-1D-myo-inositol 4-phosphate (1-18:0, 2-16:1)	C43H82O16P2	erm
s_3587[erm]	1-phosphatidyl-1D-myo-inositol 4-phosphate (1-18:1, 2-16:1)	C43H80O16P2	erm
s_3588[erm]	1-phosphatidyl-1D-myo-inositol 4-phosphate (1-16:0, 2-18:1)	C43H82O16P2	erm
s_3589[erm]	1-phosphatidyl-1D-myo-inositol 4-phosphate (1-16:1, 2-18:1)	C43H80O16P2	erm
s_3590[erm]	1-phosphatidyl-1D-myo-inositol 4-phosphate (1-18:0, 2-18:1)	C45H86O16P2	erm
s_3591[erm]	1-phosphatidyl-1D-myo-inositol 4-phosphate (1-18:1, 2-18:1)	C45H84O16P2	erm
s_3592[ce]	1-phosphatidyl-1D-myo-inositol 3,5-bisphosphate (1-16:0, 2-16:1)	C41H79O19P3	ce
s_3593[ce]	1-phosphatidyl-1D-myo-inositol 3,5-bisphosphate (1-16:1, 2-16:1)	C41H77O19P3	ce
s_3594[ce]	1-phosphatidyl-1D-myo-inositol 3,5-bisphosphate (1-18:0, 2-16:1)	C43H83O19P3	ce
s_3595[ce]	1-phosphatidyl-1D-myo-inositol 3,5-bisphosphate (1-18:1, 2-16:1)	C43H81O19P3	ce
s_3596[ce]	1-phosphatidyl-1D-myo-inositol 3,5-bisphosphate (1-16:0, 2-18:1)	C43H83O19P3	ce
s_3597[ce]	1-phosphatidyl-1D-myo-inositol 3,5-bisphosphate (1-16:1, 2-18:1)	C43H81O19P3	ce
s_3598[ce]	1-phosphatidyl-1D-myo-inositol 3,5-bisphosphate (1-18:0, 2-18:1)	C45H87O19P3	ce
s_3599[ce]	1-phosphatidyl-1D-myo-inositol 3,5-bisphosphate (1-18:1, 2-18:1)	C45H85O19P3	ce
s_3600[c]	1-phosphatidyl-1D-myo-inositol 3,5-bisphosphate (1-16:0, 2-16:1)	C41H79O19P3	c
s_3601[c]	1-phosphatidyl-1D-myo-inositol 3,5-bisphosphate (1-16:1, 2-16:1)	C41H77O19P3	c
s_3602[c]	1-phosphatidyl-1D-myo-inositol 3,5-bisphosphate (1-18:0, 2-16:1)	C43H83O19P3	c
s_3603[c]	1-phosphatidyl-1D-myo-inositol 3,5-bisphosphate (1-18:1, 2-16:1)	C43H81O19P3	c
s_3604[c]	1-phosphatidyl-1D-myo-inositol 3,5-bisphosphate (1-16:0, 2-18:1)	C43H83O19P3	c
s_3605[c]	1-phosphatidyl-1D-myo-inositol 3,5-bisphosphate (1-16:1, 2-18:1)	C43H81O19P3	c
s_3606[c]	1-phosphatidyl-1D-myo-inositol 3,5-bisphosphate (1-18:0, 2-18:1)	C45H87O19P3	c
s_3607[c]	1-phosphatidyl-1D-myo-inositol 3,5-bisphosphate (1-18:1, 2-18:1)	C45H85O19P3	c
s_3632[c]	1-acyl-sn-glycerol 3-phosphate (16:0)	C19H39O7P	c
s_3633[c]	1-monoglyceride (16:0)	C19H38O4	c
s_3634[c]	1-acyl-sn-glycerol 3-phosphate (16:1)	C19H37O7P	c
s_3635[c]	1-monoglyceride (16:1)	C19H36O4	c
s_3636[c]	1-acyl-sn-glycerol 3-phosphate (18:0)	C21H43O7P	c
s_3637[c]	1-monoglyceride (18:0)	C21H42O4	c
s_3638[c]	1-acyl-sn-glycerol 3-phosphate (18:1)	C21H41O7P	c
s_3639[c]	1-monoglyceride (18:1)	C21H40O4	c
s_3656[lp]	ergosteryl palmitoleate	C44H72O2	lp
s_3657[lp]	H2O	H2O	lp
s_3658[lp]	ergosteryl oleate	C46H76O2	lp
s_3659[lp]	episteryl palmitoleate	C44H74O2	lp
s_3660[lp]	episterol	C28H46O	lp
s_3661[lp]	episteryl oleate	C46H78O2	lp
s_3662[lp]	fecosteryl palmitoleate	C44H74O2	lp
s_3663[lp]	fecosteryl oleate	C46H78O2	lp
s_3664[lp]	lanosteryl palmitoleate	C46H78O2	lp
s_3665[lp]	lanosterol	C30H50O	lp
s_3666[lp]	lanosteryl oleate	C48H82O2	lp
s_3667[lp]	zymosteryl palmitoleate	C43H72O2	lp
s_3668[lp]	zymosteryl oleate	C45H76O2	lp
s_3669[ce]	zymosteryl palmitoleate	C43H72O2	ce
s_3670[ce]	zymosteryl oleate	C45H76O2	ce
s_3672[lp]	1-monoglyceride (16:1)	C19H36O4	lp
s_3685[lp]	1-acylglycerophosphoethanolamine (16:0)	C21H44NO7P	lp
s_3686[lp]	phosphatidylethanolamine (1-16:0, 2-18:1)	C39H76NO8P	lp
s_3687[lp]	1-acylglycerophosphoethanolamine (16:1)	C21H42NO7P	lp
s_3688[lp]	phosphatidylethanolamine (1-16:1, 2-18:1)	C39H74NO8P	lp
s_3689[lp]	1-acylglycerophosphoethanolamine (18:0)	C23H48NO7P	lp
s_3690[lp]	phosphatidylethanolamine (1-18:0, 2-18:1)	C41H80NO8P	lp
s_3691[lp]	1-acylglycerophosphoethanolamine (18:1)	C23H46NO7P	lp
s_3692[lp]	phosphatidylethanolamine (1-18:1, 2-18:1)	C41H78NO8P	lp
s_3693[lp]	phosphatidylcholine (1-16:0, 2-16:1)	C40H78NO8P	lp
s_3694[lp]	1-acylglycerophosphocholine (16:0)	C24H50NO7P	lp
s_3695[lp]	phosphatidylcholine (1-16:1, 2-16:1)	C40H76NO8P	lp
s_3696[lp]	1-acylglycerophosphocholine (16:1)	C24H48NO7P	lp
s_3697[lp]	phosphatidylcholine (1-18:0, 2-16:1)	C42H82NO8P	lp
s_3698[lp]	1-acylglycerophosphocholine (18:0)	C26H54NO7P	lp
s_3699[lp]	phosphatidylcholine (1-18:1, 2-16:1)	C42H80NO8P	lp
s_3700[lp]	1-acylglycerophosphocholine (18:1)	C26H52NO7P	lp
s_3701[lp]	phosphatidylcholine (1-16:0, 2-18:1)	C42H82NO8P	lp
s_3702[lp]	phosphatidylcholine (1-16:1, 2-18:1)	C42H80NO8P	lp
s_3703[lp]	phosphatidylcholine (1-18:0, 2-18:1)	C44H86NO8P	lp
s_3704[lp]	phosphatidylcholine (1-18:1, 2-18:1)	C44H84NO8P	lp
s_3705[lp]	phosphatidylethanolamine (1-16:0, 2-16:1)	C37H72NO8P	lp
s_3706[lp]	phosphatidylethanolamine (1-16:1, 2-16:1)	C37H70NO8P	lp
s_3707[lp]	phosphatidylethanolamine (1-18:0, 2-16:1)	C39H76NO8P	lp
s_3708[lp]	phosphatidylethanolamine (1-18:1, 2-16:1)	C39H74NO8P	lp
s_3748[m]	Cytochrome c	C40H40FeN6O6S2	m
s_3749[m]	Apocytochrome c	C6H10N2O2S2	m
s_3750[c]	diacetyl	C4H6O2	c
s_3751[n]	(R)-acetoin	C4H8O2	n
s_3752[n]	diacetyl	C4H6O2	n
s_3753[n]	NADH	C21H27N7O14P2	n
s_3757[v]	Met-Ala	C8H16N2O3S	v
s_3758[v]	L-methionine	C5H11NO2S	v
s_3759[v]	L-alanine	C3H7NO2	v
s_3761[c]	ADP-ribose	C15H21N5O14P2	c
s_3762[c]	quinone	C6H4O2	c
s_3763[c]	1,4-benzosemiquinone	C6H5O2	c
s_3764[er]	UDP-N-acetyl-alpha-D-glucosamine	C17H25N3O17P2	er
s_3765[er]	N-Acetyl-D-glucosaminyldiphosphodolichol	C28H51NO12P2R	er
s_3766[er]	UDP	C9H11N2O12P2	er
s_3768[c]	D-ribofuranose 5-phosphate	C5H9O8P	c
s_3769[p]	Oxalate	C2O4	p
s_3770[p]	Oxalyl-CoA	C23H31N7O19P3S	p
s_3771[er]	G00171	C86H142N4O67R	er
s_3772[er]	D-glucose	C6H12O6	er
s_3773[er]	G00010	C80H132N4O62R	er
s_3774[er]	G00011	C74H122N4O57R	er
s_3775[v]	sodium	Na	v
s_3776[v]	potassium	K	v
s_3777[v]	chloride	Cl	v
s_3778[c]	chloride	Cl	c
s_3781[er]	UMP	C9H11N2O9P	er
s_3782[c]	cadmium(2+)	Cd	c
s_3783[e]	cadmium(2+)	Cd	e
s_3784[m]	(sulfur carrier)-H	R	m
s_3785[m]	L-cysteine	C3H7NO2S	m
s_3786[m]	(sulfur carrier)-SH	SR	m
s_3787[er]	cholesterol	C27H46O	er
s_3788[erm]	cholesterol	C27H46O	erm
s_3789[c]	3-chlorobenzyl alcohol	C7H7ClO	c
s_3790[c]	3-chlorobenzaldehyde	C7H5ClO	c
s_3792[c]	3-hydroxybenzaldehyde	C7H6O2	c
s_3793[c]	3-methylbenzyl alcohol	C8H10O	c
s_3794[c]	3-methylbenzaldehyde	C8H8O	c
s_3795[c]	4-isopropylbenzyl alcohol	C10H14O	c
s_3796[c]	p-cumic aldehyde	C10H12O	c
s_3797[c]	4-methylbenzyl alcohol	C8H10O	c
s_3798[c]	4-methylbenzaldehyde	C8H8O	c
s_3799[c]	benzyl alcohol	C7H8O	c
s_3800[c]	benzaldehyde	C7H6O	c
s_3801[c]	Mn(2+)	Mn	c
s_3802[er]	Mn(2+)	Mn	er
s_3807[c]	L-methionine (S)-S-oxide	C5H11NO3S	c
s_3810[c]	5-oxo-L-proline	C5H6NO3	c
s_3813[m]	superoxide	O2	m
s_3818[n]	S-adenosyl-L-methionine	C15H23N6O5S	n
s_3819[n]	L-lysine-[histone] [nucleus]	C6H13N2OR2	n
s_3820[n]	S-adenosyl-L-homocysteine	C14H20N6O5S	n
s_3821[n]	N6-methyl-L-lysine-[histone] [nucleus]	C7H15N2OR2	n
s_3822[c]	Zn(2+)	Zn	c
s_3826[m]	Ferricytochrome b5	Fe	m
s_3827[m]	Ferrocytochrome b5	Fe	m
s_3834[c]	RX	RX	c
s_3835[c]	HX	X	c
s_3836[c]	R-S-glutathione	C10H16N3O6SR	c
s_3838[v]	Ala-Gly	C5H10N2O3	v
s_3839[v]	L-glycine	C2H5NO2	v
s_3840[v]	Ala-Leu	C9H18N2O3	v
s_3841[c]	Threo-3-hydroxy-L-aspartate	C4H6NO5	c
s_3842[p]	RX	RX	p
s_3843[p]	glutathione	C10H16N3O6S	p
s_3844[p]	HX	X	p
s_3845[p]	R-S-glutathione	C10H16N3O6SR	p
s_3846[c]	dehydroascorbate	C6H6O6	c
s_3847[c]	ascorbate	C6H8O6	c
s_3848[p]	dehydroascorbate	C6H6O6	p
s_3849[p]	glutathione disulfide	C20H30N6O12S2	p
s_3850[p]	ascorbate	C6H8O6	p
s_3853[c]	R-S-Cysteinylglycine	C5H9N2O3SR	c
s_3854[c]	S-Substituted L-cysteine	C3H6NO2SR	c
s_3859[c]	4-nitrophenyl phosphate	C6H4NO6P	c
s_3860[c]	4-nitrophenol	C6H4NO3	c
s_3861[c]	L-iditol	C6H14O6	c
s_3862[c]	alpha-D-Galactose	C6H12O6	c
s_3865[e]	sterols	C19H31OR	e
s_3866[c]	sterols	C19H31OR	c
s_3867[c]	2-Phenylacetamide	C8H9NO	c
s_3868[c]	(Indol-3-yl)acetamide	C10H10N2O	c
s_3871[c]	Acrylic acid	C3H3O2	c
s_3872[c]	Acrylamide	C3H5NO	c
s_3874[c]	Benzoate	C7H5O2	c
s_3880[c]	Ca(2+)	Ca	c
s_3881[v]	ATP	C10H12N5O13P3	v
s_3882[v]	Ca(2+)	Ca	v
s_3883[v]	ADP	C10H12N5O10P2	v
s_3886[er]	Protein asparagine	C4H6N2O2R	er
s_3887[er]	G00008	C108H182N2O77P2R	er
s_3888[er]	Dolichyl diphosphate	C20H35O7P2R	er
s_3889[er]	G00009	C92H152N4O72R	er
s_3890[er]	GDP-alpha-D-mannose	C16H23N5O16P2	er
s_3891[er]	G10694	C68H112N4O52R	er
s_3892[er]	GDP	C10H12N5O11P2	er
s_3893[er]	G01813	C74H122N4O57R	er
s_3894[er]	G00003	C42H72N2O22P2R	er
s_3895[er]	G00004	C48H82N2O27P2R	er
s_3896[er]	G00005	C54H92N2O32P2R	er
s_3897[v]	2-O-(6-phospho-alpha-D-mannosyl)-D-glycerate	C9H14O12P	v
s_3898[v]	D-mannose 6-phosphate	C6H11O9P	v
s_3899[v]	D-Glycerate	C3H5O4	v
s_3900[v]	alpha-D-mannoside	C6H11O6R	v
s_3901[v]	alpha-D-mannopyranose	C6H12O6	v
s_3902[v]	non glycosylated sugar acceptor	HOR	v
s_3903[c]	L-Threonylcarbamoyladenylate	C15H19N6O11P	c
s_3905[m]	O-acetyl-L-serine	C5H9NO4	m
s_3906[m]	hydrogen sulfide	HS	m
s_3907[m]	phosphatidate	C5H7O8PR2	m
s_3908[m]	CDP-diacylglycerol	C14H19N3O15P2R2	m
s_3909[c]	Sulfur donor		c
s_3910[c]	ADP-5-ethyl-4-methylthiazole-2-carboxylate	C17H19N6O12P2S	c
s_3911[er]	Dolichyl beta-D-glucosyl phosphate	C26H46O9PR	er
s_3912[er]	G10599	C102H172N2O72P2R	er
s_3914[c]	nitrate	NO3	c
s_3926[g]	chloride	Cl	g
s_3932[er]	G00012	C50H82N4O37	er
s_3933[er]	D-mannose	C6H12O6	er
s_3945[m]	Protein N6-(octanoyl)lysine	C8H16NOR	m
s_3946[m]	Lipoyl-[acp] [mitochondrion]	C8H13OS3R	m
s_3947[m]	Protein N6-(lipoyl)lysine	C8H14NOS2R	m
s_3948[c]	beta-D-Fructose 6-phosphate	C6H11O9P	c
s_3950[c]	beta-D-Glucose 6-phosphate	C6H11O9P	c
s_3951[c]	alpha-D-Glucose	C6H12O6	c
s_3952[c]	alpha-D-Glucose 6-phosphate	C6H11O9P	c
s_3958[c]	D-Glycerate	C3H5O4	c
s_3959[c]	2-Propynal	C3H2O	c
s_3960[c]	Propynoate	C3HO2	c
s_3961[c]	D-Glucuronolactone	C6H8O6	c
s_3962[c]	D-Glucarate	C6H8O8	c
s_3963[c]	4-Trimethylammoniobutanal	C7H16NO	c
s_3964[c]	4-Trimethylammoniobutanoate	C7H15NO2	c
s_3965[c]	(S)-Methylmalonate semialdehyde	C4H5O3	c
s_3966[c]	Methylmalonate	C4H4O4	c
s_3967[c]	Imidazole-4-acetaldehyde	C5H6N2O	c
s_3968[c]	Imidazole-4-acetate	C5H5N2O2	c
s_3969[c]	3alpha,7alpha-Dihydroxy-5beta-cholestan-26-al	C27H46O3	c
s_3970[c]	3alpha,7alpha-Dihydroxy-5beta-cholestanate	C27H45O4	c
s_3971[c]	5-Hydroxyindoleacetaldehyde	C10H9NO2	c
s_3972[c]	5-Hydroxyindoleacetate	C10H8NO3	c
s_3973[c]	N4-Acetylaminobutanal	C6H11NO2	c
s_3974[c]	4-Acetamidobutanoate	C6H10NO3	c
s_3975[c]	trans-3-Chloroallyl aldehyde	C3H3ClO	c
s_3976[c]	trans-3-Chloroacrylic acid	C3H2ClO2	c
s_3977[c]	cis-3-Chloroallyl aldehyde	C3H3ClO	c
s_3978[c]	cis-3-Chloroacrylic acid	C3H2ClO2	c
s_3979[c]	Chloroacetaldehyde	C2H3ClO	c
s_3980[c]	Chloroacetic acid	C2H2ClO2	c
s_3981[c]	Perillyl aldehyde	C10H14O	c
s_3982[c]	Perillic acid	C10H13O2	c
s_3983[c]	2-trans,6-trans-Farnesal	C15H24O	c
s_3984[c]	Farnesoic acid	C15H23O2	c
s_3985[erm]	phospholipid	C5H6O8PR3	erm
s_3986[gm]	phospholipid	C5H6O8PR3	gm
s_3987[erm]	ADP	C10H12N5O10P2	erm
s_3988[c]	1-oleoyl-sn-glycerol	C21H40O4	c
s_3989[er]	G10526	C66H112N2O42P2R	er
s_3990[er]	G00006	C78H132N2O52P2R	er
s_3997[c]	glycolate	C2H3O3	c
s_3998[c]	sucrose	C12H22O11	c
s_3999[c]	Isomaltose	C12H22O11	c
s_4000[c]	Dextrin	C12H20O10	c
s_4001[er]	G10598	C96H162N2O67P2R	er
s_4004[m]	Sulfur donor		m
s_4005[m]	5'-Deoxyadenosine	C10H13N5O3	m
s_4009[m]	hydrogen cyanide	CHN	m
s_4010[m]	thiosulfate	HO3S2	m
s_4011[m]	sulphite	O3S	m
s_4012[m]	thiocyanate	CNS	m
s_4013[c]	Mg(2+)	Mg	c
s_4014[m]	Mg(2+)	Mg	m
s_4015[er]	UDP-D-glucose	C15H22N2O17P2	er
s_4016[er]	sulphate	O4S	er
s_4017[c]	N-Acetyl-D-glucosamine	C8H15NO6	c
s_4018[c]	polyphosphate	HO7P2	c
s_4019[c]	Cu2(+)	Cu	c
s_4020[g]	Cu2(+)	Cu	g
s_4021[c]	2-Oxoglutaramate	C5H6NO4	c
s_4022[m]	porphyrin	C20H14N4	m
s_4023[c]	porphyrin	C20H14N4	c
s_4024[c]	Starch	C12H22O11	c
s_4026[m]	Zn(2+)	Zn	m
s_4027[v]	Zn(2+)	Zn	v
s_4034[e]	Ala-Gln	C8H15N3O4	e
s_4035[c]	Ala-Gln	C8H15N3O4	c
s_4037[e]	Ala-Glu	C8H13N2O5	e
s_4038[c]	Ala-Glu	C8H13N2O5	c
s_4040[e]	Ala-Thr	C7H14N2O4	e
s_4041[c]	Ala-Thr	C7H14N2O4	c
s_4048[c]	glycerol 1-phosphate	C3H7O6P	c
s_4050[e]	Ala-His	C9H14N4O3	e
s_4051[c]	Ala-His	C9H14N4O3	c
s_4053[e]	Gly-Asn	C6H11N3O4	e
s_4054[c]	Gly-Asn	C6H11N3O4	c
s_4056[e]	Gly-Gln	C7H13N3O4	e
s_4057[c]	Gly-Gln	C7H13N3O4	c
s_4059[e]	Gly-Glu	C7H11N2O5	e
s_4060[c]	Gly-Glu	C7H11N2O5	c
s_4085[e]	Gly-Met	C7H14N2O3S	e
s_4086[c]	Gly-Met	C7H14N2O3S	c
s_4098[c]	triphosphate	O10P3	c
s_4119[e]	Ala-Asp	C7H11N2O5	e
s_4120[c]	Ala-Asp	C7H11N2O5	c
s_4128[c]	D-tagatose	C6H12O6	c
s_4130[e]	D-tagatose	C6H12O6	e
s_4143[e]	Met-Ala	C8H16N2O3S	e
s_4144[c]	Met-Ala	C8H16N2O3S	c
s_4154[e]	O-phosphoethanolamine	C2H7NO4P	e
s_4165[e]	2-deoxy-D-ribose	C5H10O4	e
s_4166[e]	L-citrulline	C6H13N3O3	e
s_4168[e]	Ala-Leu	C9H18N2O3	e
s_4169[c]	Ala-Leu	C9H18N2O3	c
s_4170[e]	Ala-Gly	C5H10N2O3	e
s_4171[c]	Ala-Gly	C5H10N2O3	c
s_4196[g]	ATP	C10H12N5O13P3	g
s_4197[g]	Ca(2+)	Ca	g
s_4198[g]	ADP	C10H12N5O10P2	g
s_4199[e]	Ca(2+)	Ca	e
s_4200[e]	chloride	Cl	e
s_4201[e]	Cu2(+)	Cu	e
s_4202[e]	Mn(2+)	Mn	e
s_4203[e]	Zn(2+)	Zn	e
s_4204[e]	Mg(2+)	Mg	e
s_4209[erm]	Ferrocytochrome b5		erm
s_4210[erm]	Ferricytochrome b5		erm
s_4232[c]	propanal	C3H6O	c
s_4233[c]	propanol	C3H8O	c
s_4234[m]	propanal	C3H6O	m
s_4235[m]	propanol	C3H8O	m
s_4238[c]	methional	C4H8OS	c
s_4239[c]	methionol	C4H10OS	c
s_4240[m]	methional	C4H8OS	m
s_4241[m]	methionol	C4H10OS	m
s_4244[c]	(4-hydroxyphenyl)acetaldehyde	C8H8O2	c
s_4245[c]	tyrosol	C8H10O2	c
s_4246[m]	(4-hydroxyphenyl)acetaldehyde	C8H8O2	m
s_4247[m]	tyrosol	C8H10O2	m
s_4250[c]	propionate	C3H6O2	c
s_4251[p]	propionate	C3H6O2	p
s_4252[p]	propionyl-CoA	C24H36N7O17P3S	p
s_55[c]	L-fuconate	C6H11O6	c
s_56[c]	2-dehydro-3-deoxy-L-fuconate	C6H9O5	c
s_57[er]	1,2-diacyl-sn-glycero-3-phospho	C11H16O13PR2	er
s_0794[er]	H+ [er]	H	er
s_0151[c]	2-dehydropantoate	C6H9O4	c
s_59[c]	a phenyl sulfate	C6O4SR5	c
s_510[c]	phenol	C6H6O	c
s_511[er]	1,2-diacyl-sn-glycero-3-phosphoethanolamine	C7H12NO8PR2	er
s_1417[er]	S-adenosyl-L-methionine	C15H23N6O5S	er
s_512[er]	1,2-diacyl-sn-glycero-3-phospho-N-methylethanolamine	C8H14NO8PR2	er
s_513[c]	Molybdopterin	C10H11N5O6PS2	c
s_514[c]	adenylyl-molybdopterin	C20H23N10O12P2S2	c
s_530[c]	S-hydroxymethylglutathione	C11H18N3O7S	c
s_532[c]	Aniline	C6H7N	c
s_533[c]	N-acetylarylamine	C2H4NOR	c
s_4104[c]	3-sulfino-L-alanine	C3H6NO4S	c
s_3760[c]	ADP-D-ribose 1-phosphate	C15H20N5O17P3	c
s_541[c]	L-dopa	C9H11NO4	c
s_542[c]	L-dopaquinone	C9H9NO4	c
s_551[c]	thiamine triphosphate	C12H16N4O10P3S	c
s_552[c]	1-aminocyclopropane-1-carboxylate	C4H7NO2	c
s_571[c]	D-mannitol 1-phosphate	C6H13O9P	c
s_575[c]	UDP-α-D-glucuronate	C15H19N2O18P2	c
s_583[c]	cyanurate	C3H3N3O3	c
s_584[c]	biuret	C2H5N3O2	c
s_585[c]	cyanate	CNO	c
s_589[c]	1-pyrroline-5-carboxylate	C5H6NO2	c
s_598[c]	trans-4-coumarate	C9H7O3	c
s_597[c]	4-hydroxystyrene	C8H8O	c
s_4195[c]	Hydroquinone	C6H2O2R4	c
s_5107[m]	iron(3+)	Fe	m
s_5109[c]	hydrogen donor	RH2	c
s_5110[c]	hydrogen acceptor	R	c
s_5115[c]	acetyl phosphate	C2H3O5P	c
s_5119[m]	2-methoxy-6-methyl-2-all-trans-polyprenyl-1,4-benzoHydroquinone	C58H90O3	m
s_526[m]	6-methoxy-3-methyl-2-all-trans-polyprenyl-1,4-benzoHydroquinone	C58H90O3	m
s_5124[m]	3-hexaprenyl-4,5-dihydroxybenzoate	C37H53O4	m
s_5126[c]	4-Amino-5-hydroxymethyl-2-methylpyrimidine phosphate	C6H10N3O4P	c
s_5127[c]	monodehydroascorbate	C6H7O6	c
s_5128[c]	Salidroside	C14H20O7	c
s_5132[c]	D-Mannitol	C6H14O6	c
s_0709[m]	ferricytochrome c [mitochondrion]	C42H44FeN8O8S2R4	m
s_0710[m]	ferrocytochrome c [mitochondrion]	C42H45FeN8O8S2R4	m
s_4112[c]	tetrathionate	O6S4	c
s_4113[c]	thiosulfate	HO3S2	c
s_4159[e]	thiosulfate [extracellular]	O6S4	e
s_4114[e]	tetrathionate [extracellular]	O6S4	m
s_0590[c]	dCTP	C9H12N3O13P3	c
s_0617[c]	dGTP	C10H12N5O13P3	c
s_0656[c]	dUTP	C9H11N2O14P3	c
s_1619[p]	TRX1	C6H10N2O2S2R4	p
s_3837[c]	L-Methionine S-oxide	C5H11NO3S	c
s_1621[m]	TRX1 disulphide	C6H9N2O2S2R4	m
s_1617[m]	TRX1	C6H10N2O2S2R4	m
s_0639[c]	dITP	C10H11N4O13P3	c
s_0650[c]	dTTP	C10H13N2O14P3	c
s_3927[c]	ribonucleoside 5'triphosphate	C5H8O13P3R	c
s_3928[c]	ribonucleoside 5'phosphate	C5H8O7PR	c
s_3929[c]	2'deoxyribonucleoside 5'triphosphate	C5H8O12P3R	c
s_3930[c]	2'deoxyribonucleoside 5'phosphate	C5H8O6PR	c
s_0647[c]	dTDP	C10H13N2O11P2	c
s_0589[c]	dCMP	C9H12N3O7P	c
s_1493[c]	thymidine	C10H14N2O5	c
s_0610[c]	deoxycytidine	C9H13N3O4	c
s_0134[c]	2'-deoxyguanosine	C10H13N5O4	c
s_0194[c]	3',5'-cyclic dAMP	C10H11N5O5P	c
s_0618[c]	dIDP	C10H11N4O10P2	c
s_0651[e]	dTTP	C10H13N2O14P3	e
s_1475[c]	TDP	C12H16N4O7P2S	c
s_4148[e]	GMP	C10H12N5O8P	e
s_0782[g]	GMP	C10H12N5O8P	g
s_0195[c]	3',5'-cyclic GMP	C10H11N5O7P	c
s_0528[m]	CMP	C9H12N3O8P	m
s_3108[erm]	CMP	C9H12N3O8P	erm
s_0545[c]	cytosine	C4H5N3O	c
s_0193[c]	3',5'-cyclic CMP	C9H11N3O7P	c
s_4163[e]	CMP	C9H12N3O8P	e
s_4151[e]	UMP	C9H11N2O9P	e
s_0716[m]	FMN	C17H18N4O9P	m
s_1547[m]	UMP	C9H11N2O9P	m
s_1560[m]	UTP	C9H11N2O15P3	m
s_1498[e]	TMP	C12H16N4O4PS	c
s_1228[p]	NMN	C11H14N2O8P	p
s_1611[m]	tRNA(Trp)	RH	m
s_1050[m]	L-tryptophan	C11H12N2O2	m
s_1528[m]	Trp-tRNA	C11H12N2OR	m
s_3808[m]	tRNA(Pro)	RH	m
s_1037[m]	L-proline	C5H9NO2	m
s_3809[m]	Pro-tRNA	C5H9NOR	m
s_1603[m]	tRNA(Met)	RH	m
s_1149[m]	Met-tRNA(Met)	C5H11NOSR	m
s_1613[m]	tRNA(Tyr)	RH	m
s_1053[m]	L-tyrosine	C9H11NO3	m
s_1534[m]	Tyr-tRNA(Tyr)	C9H11NO2R	m
s_3915[c]	(R)-Lipoate	C8H13O2S2	c
s_3917[c]	Apoprotein	NH2R	c
s_3918[c]	Protein N6-(lipoyl)lysine	C8H14NOS2R	c
s_3940[c]	Peptide diphthine	C13H20N4O3R2	c
s_3941[c]	Peptide diphthamide	C13H22N5O2R2	c
s_4088[c]	N-phosphocreatine	C4H8N3O5P	c
s_4089[c]	creatinine	C4H7N3O	c
s_4160[e]	AMP	C10H12N5O7P	e
s_4191[c]	(9Z,12Z)-octadecadienoate	RH	c
s_4190[c]	trans-2,cis-9-octadecadienoyl-CoA	C11H12N2O2	c
s_3117[erm]	myo-inositol	C6H12O6	erm
s_3216[erm]	CDP-ethanolamine	C11H19N4O11P2	erm
s_3217[erm]	CDP-choline	C11H19N4O11P2	erm
s_1283[c]	P(1),P(4)-bis(5'-guanosyl) tetraphosphate	C20H24N10O21P4	c
s_0645[c]	dolichyl phosphate	C20H37O4P	c
s_0895[g]	inositol-P-ceramide A(C24)	C48H96NO11P	g
s_1117[g]	mannosylinositol phosphorylceramide A(C24)	C54H106NO16P	g
s_0898[g]	inositol-P-ceramide A(C26)	C50H100NO11P	g
s_1120[g]	mannosylinositol phosphorylceramide A(C26)	C56H110NO16P	g
s_0907[g]	inositol-P-ceramide B' (C24)	C48H96NO12P	g
s_1129[g]	mannosylinositol phosphorylceramide B'(C24)	C54H106NO17P	g
s_0910[g]	inositol-P-ceramide B' (C26)	C50H100NO12P	g
s_1132[g]	mannosylinositol phosphorylceramide B'(C26)	C56H110NO17P	g
s_0904[g]	inositol-P-ceramide B(C26)	C50H100NO12P	g
s_1126[g]	mannosylinositol phosphorylceramide B(C26)	C56H110NO17P	g
s_0913[g]	inositol-P-ceramide C (C24)	C48H96NO13P	g
s_1135[g]	mannosylinositol phosphorylceramide C (C24)	C54H106NO18P	g
s_0919[g]	inositol-P-ceramide D (C24)	C48H96NO14P	g
s_1141[g]	mannosylinositol phosphorylceramide D (C24)	C54H106NO19P	g
s_0922[g]	inositol-P-ceramide D (C26)	C50H100NO14P	g
s_1144[g]	mannosylinositol phosphorylceramide D (C26)	C56H110NO19P	g
s_0642[c]	dolichol	C20H36O	c
s_1477[m]	TDP	C12H16N4O7P2S	m
s_1476[e]	TDP	C12H16N4O7P2S	e
s_0319[c]	5-formyltetrahydrofolic acid	C20H21N7O7	c
s_1284[c]	P1-(5'adenosyl),P4-(5'guanosyl) tetraphosphate	C20H24N10O20P4	c
s_0153[c]	2-deoxy-D-ribose 5-phosphate	C5H9O7P	c
s_0341[c]	7,8-diaminononanoate	C9H21N2O2	c
s_0846[c]	IDP	C10H11N4O11P2	c
s_0950[c]	ITP	C10H11N4O14P3	c
s_1218[c]	nicotinamide ribose	C11H15N2O5	c
s_0399[p]	ADP	C10H12N5O10P2	p
s_0395[er]	ADP	C10H12N5O10P2	er
s_0197[c]	3'-dephospho-CoA	C21H33N7O13P2S	c
s_1073[c]	lauroyl-CoA	C33H54N7O17P3S	c
s_1176[c]	myristoyl-CoA	C35H58N7O17P3S	c
s_2877[c]	palmitoleoyl-CoA(4-)	C37H60N7O17P3S	c
s_1262[c]	oleoyl-CoA	C39H64N7O17P3S	c
s_2878[c]	icosanoyl-CoA	C41H70N7O17P3S	c
s_2880[c]	docosanoyl-CoA	C43H74N7O17P3S	c
s_1479[c]	tetracosanoy-CoA	C45H78N7O17P3S	c
s_0816[c]	hexacosanoyl-CoA	C47H82N7O17P3S	c
s_0819[p]	hexacosanoyl-CoA	C47H82N7O17P3S	p
s_3360[gm]	ADP	C10H12N5O10P2	gm
s_3949[c]	beta-D-Glucose	C6H12O6	c
s_3953[c]	D-Glucosamine	C6H14NO5	c
s_3954[c]	beta-D-Fructose	C6H12O6	c
s_4092[c]	N(omega)-phospho-L-arginine	C6H14N4O5P	c
s_4129[c]	D-tagatofuranose 6-phosphate	C6H11O9P	c
s_0321[m]	5-formyltetrahydrofolic acid	C20H21N7O7	m
s_1407[m]	riboflavin	C17H19N4O6	m
s_4183[c]	propionyl-CoA	C24H36N7O17P3S	c
s_0200[m]	3'-dephospho-CoA	C21H33N7O13P2S	m
s_3754[m]	L-glutamyl-tRNA(Gln)	C5H8NO3R	m
s_3755[m]	L-glutamine	C5H10N2O3	m
s_3756[m]	Gln-tRNA(Gln)	C5H10N2O2R	m
s_0125[n]	1D-myo-inositol 1,4,5-trisphosphate	C6H8O18P4	n
s_0124[n]	1D-myo-inositol 1,4,5,6-tetrakisphosphate	HO4P	n
s_0123[n]	1D-myo-inositol 1,3,4,5-tetrakisphosphate	HO4P	n
s_1157[n]	myo-inositol 1,3,4,5,6-pentakisphosphate	C6H7O21P5	n
s_1159[n]	myo-inositol hexakisphosphate	C6H6O24P6	n
s_0435[er]	ATP	C10H12N5O13P3	er
s_1307[c]	pantetheine 4'-phosphate	C11H21N2O7PS	c
s_0268[c]	4-amino-2-methyl-5-phosphomethylpyrimidine	C6H8N3O4P	c
s_3359[gm]	ATP	C10H12N5O13P3	gm
s_3916[c]	Lipoyl-AMP	C18H25N5O8PS2	c
[truncated: 1,039 more rows]

## Sheet: Genes
ID	Name
NODE_100_length_117988_cov_26..g8008	G_NODE_100_length_117988_cov_26__46____46__g8008
NODE_100_length_117988_cov_26..g8026	G_NODE_100_length_117988_cov_26__46____46__g8026
NODE_100_length_117988_cov_26..g8037	G_NODE_100_length_117988_cov_26__46____46__g8037
NODE_101_length_117498_cov_27..g8063	G_NODE_101_length_117498_cov_27__46____46__g8063
NODE_102_length_117370_cov_27..g8090	G_NODE_102_length_117370_cov_27__46____46__g8090
NODE_102_length_117370_cov_27..g8103	G_NODE_102_length_117370_cov_27__46____46__g8103
NODE_102_length_117370_cov_27..g8108	G_NODE_102_length_117370_cov_27__46____46__g8108
NODE_102_length_117370_cov_27..g8110	G_NODE_102_length_117370_cov_27__46____46__g8110
NODE_103_length_117134_cov_27..g8122	G_NODE_103_length_117134_cov_27__46____46__g8122
NODE_103_length_117134_cov_27..g8124	G_NODE_103_length_117134_cov_27__46____46__g8124
NODE_103_length_117134_cov_27..g8133	G_NODE_103_length_117134_cov_27__46____46__g8133
NODE_103_length_117134_cov_27..g8136	G_NODE_103_length_117134_cov_27__46____46__g8136
NODE_106_length_113993_cov_27..g8222	G_NODE_106_length_113993_cov_27__46____46__g8222
NODE_106_length_113993_cov_27..g8225	G_NODE_106_length_113993_cov_27__46____46__g8225
NODE_106_length_113993_cov_27..g8246	G_NODE_106_length_113993_cov_27__46____46__g8246
NODE_106_length_113993_cov_27..g8266	G_NODE_106_length_113993_cov_27__46____46__g8266
NODE_107_length_111361_cov_27..g8275	G_NODE_107_length_111361_cov_27__46____46__g8275
NODE_107_length_111361_cov_27..g8295	G_NODE_107_length_111361_cov_27__46____46__g8295
NODE_108_length_111086_cov_26..g8325	G_NODE_108_length_111086_cov_26__46____46__g8325
NODE_108_length_111086_cov_26..g8342	G_NODE_108_length_111086_cov_26__46____46__g8342
NODE_109_length_110887_cov_27..g8356	G_NODE_109_length_110887_cov_27__46____46__g8356
NODE_109_length_110887_cov_27..g8366	G_NODE_109_length_110887_cov_27__46____46__g8366
NODE_109_length_110887_cov_27..g8369	G_NODE_109_length_110887_cov_27__46____46__g8369
NODE_10_length_395589_cov_26.8.g1540	G_NODE_10_length_395589_cov_26__46__8__46__g1540
NODE_10_length_395589_cov_26.8.g1545	G_NODE_10_length_395589_cov_26__46__8__46__g1545
NODE_10_length_395589_cov_26.8.g1546	G_NODE_10_length_395589_cov_26__46__8__46__g1546
NODE_10_length_395589_cov_26.8.g1586	G_NODE_10_length_395589_cov_26__46__8__46__g1586
NODE_10_length_395589_cov_26.8.g1606	G_NODE_10_length_395589_cov_26__46__8__46__g1606
NODE_10_length_395589_cov_26.8.g1624	G_NODE_10_length_395589_cov_26__46__8__46__g1624
NODE_10_length_395589_cov_26.8.g1663	G_NODE_10_length_395589_cov_26__46__8__46__g1663
NODE_10_length_395589_cov_26.8.g1683	G_NODE_10_length_395589_cov_26__46__8__46__g1683
NODE_110_length_110843_cov_27..g8405	G_NODE_110_length_110843_cov_27__46____46__g8405
NODE_111_length_110367_cov_27..g8411	G_NODE_111_length_110367_cov_27__46____46__g8411
NODE_111_length_110367_cov_27..g8437	G_NODE_111_length_110367_cov_27__46____46__g8437
NODE_112_length_109587_cov_27..g8448	G_NODE_112_length_109587_cov_27__46____46__g8448
NODE_112_length_109587_cov_27..g8449	G_NODE_112_length_109587_cov_27__46____46__g8449
NODE_112_length_109587_cov_27..g8456	G_NODE_112_length_109587_cov_27__46____46__g8456
NODE_112_length_109587_cov_27..g8457	G_NODE_112_length_109587_cov_27__46____46__g8457
NODE_112_length_109587_cov_27..g8470	G_NODE_112_length_109587_cov_27__46____46__g8470
NODE_113_length_109421_cov_26..g8497	G_NODE_113_length_109421_cov_26__46____46__g8497
NODE_113_length_109421_cov_26..g8510	G_NODE_113_length_109421_cov_26__46____46__g8510
NODE_113_length_109421_cov_26..g8511	G_NODE_113_length_109421_cov_26__46____46__g8511
NODE_113_length_109421_cov_26..g8517	G_NODE_113_length_109421_cov_26__46____46__g8517
NODE_114_length_108755_cov_29..g8556	G_NODE_114_length_108755_cov_29__46____46__g8556
NODE_115_length_107921_cov_27..g8564	G_NODE_115_length_107921_cov_27__46____46__g8564
NODE_115_length_107921_cov_27..g8566	G_NODE_115_length_107921_cov_27__46____46__g8566
NODE_115_length_107921_cov_27..g8601	G_NODE_115_length_107921_cov_27__46____46__g8601
NODE_116_length_106348_cov_27..g8607	G_NODE_116_length_106348_cov_27__46____46__g8607
NODE_116_length_106348_cov_27..g8630	G_NODE_116_length_106348_cov_27__46____46__g8630
NODE_116_length_106348_cov_27..g8631	G_NODE_116_length_106348_cov_27__46____46__g8631
NODE_117_length_105693_cov_27..g8638	G_NODE_117_length_105693_cov_27__46____46__g8638
NODE_117_length_105693_cov_27..g8647	G_NODE_117_length_105693_cov_27__46____46__g8647
NODE_117_length_105693_cov_27..g8649	G_NODE_117_length_105693_cov_27__46____46__g8649
NODE_117_length_105693_cov_27..g8654	G_NODE_117_length_105693_cov_27__46____46__g8654
NODE_117_length_105693_cov_27..g8665	G_NODE_117_length_105693_cov_27__46____46__g8665
NODE_118_length_103729_cov_26..g8689	G_NODE_118_length_103729_cov_26__46____46__g8689
NODE_118_length_103729_cov_26..g8703	G_NODE_118_length_103729_cov_26__46____46__g8703
NODE_119_length_103716_cov_27..g8715	G_NODE_119_length_103716_cov_27__46____46__g8715
NODE_119_length_103716_cov_27..g8718	G_NODE_119_length_103716_cov_27__46____46__g8718
NODE_11_length_392942_cov_27.0.g1704	G_NODE_11_length_392942_cov_27__46__0__46__g1704
NODE_11_length_392942_cov_27.0.g1716	G_NODE_11_length_392942_cov_27__46__0__46__g1716
NODE_11_length_392942_cov_27.0.g1731	G_NODE_11_length_392942_cov_27__46__0__46__g1731
NODE_11_length_392942_cov_27.0.g1772	G_NODE_11_length_392942_cov_27__46__0__46__g1772
NODE_11_length_392942_cov_27.0.g1792	G_NODE_11_length_392942_cov_27__46__0__46__g1792
NODE_11_length_392942_cov_27.0.g1805	G_NODE_11_length_392942_cov_27__46__0__46__g1805
NODE_11_length_392942_cov_27.0.g1810	G_NODE_11_length_392942_cov_27__46__0__46__g1810
NODE_11_length_392942_cov_27.0.g1817	G_NODE_11_length_392942_cov_27__46__0__46__g1817
NODE_120_length_102735_cov_26..g8760	G_NODE_120_length_102735_cov_26__46____46__g8760
NODE_120_length_102735_cov_26..g8773	G_NODE_120_length_102735_cov_26__46____46__g8773
NODE_121_length_101246_cov_27..g8777	G_NODE_121_length_101246_cov_27__46____46__g8777
NODE_121_length_101246_cov_27..g8778	G_NODE_121_length_101246_cov_27__46____46__g8778
NODE_122_length_100011_cov_27..g8806	G_NODE_122_length_100011_cov_27__46____46__g8806
NODE_122_length_100011_cov_27..g8809	G_NODE_122_length_100011_cov_27__46____46__g8809
NODE_122_length_100011_cov_27..g8815	G_NODE_122_length_100011_cov_27__46____46__g8815
NODE_122_length_100011_cov_27..g8819	G_NODE_122_length_100011_cov_27__46____46__g8819
NODE_122_length_100011_cov_27..g8829	G_NODE_122_length_100011_cov_27__46____46__g8829
NODE_123_length_99989_cov_27.5.g8842	G_NODE_123_length_99989_cov_27__46__5__46__g8842
NODE_123_length_99989_cov_27.5.g8848	G_NODE_123_length_99989_cov_27__46__5__46__g8848
NODE_123_length_99989_cov_27.5.g8849	G_NODE_123_length_99989_cov_27__46__5__46__g8849
NODE_123_length_99989_cov_27.5.g8859	G_NODE_123_length_99989_cov_27__46__5__46__g8859
NODE_123_length_99989_cov_27.5.g8860	G_NODE_123_length_99989_cov_27__46__5__46__g8860
NODE_123_length_99989_cov_27.5.g8864	G_NODE_123_length_99989_cov_27__46__5__46__g8864
NODE_124_length_97750_cov_27.2.g8874	G_NODE_124_length_97750_cov_27__46__2__46__g8874
NODE_124_length_97750_cov_27.2.g8879	G_NODE_124_length_97750_cov_27__46__2__46__g8879
NODE_124_length_97750_cov_27.2.g8888	G_NODE_124_length_97750_cov_27__46__2__46__g8888
NODE_125_length_97704_cov_27.7.g8905	G_NODE_125_length_97704_cov_27__46__7__46__g8905
NODE_125_length_97704_cov_27.7.g8906	G_NODE_125_length_97704_cov_27__46__7__46__g8906
NODE_125_length_97704_cov_27.7.g8908	G_NODE_125_length_97704_cov_27__46__7__46__g8908
NODE_126_length_97537_cov_27.6.g8941	G_NODE_126_length_97537_cov_27__46__6__46__g8941
NODE_126_length_97537_cov_27.6.g8944	G_NODE_126_length_97537_cov_27__46__6__46__g8944
NODE_126_length_97537_cov_27.6.g8945	G_NODE_126_length_97537_cov_27__46__6__46__g8945
NODE_126_length_97537_cov_27.6.g8948	G_NODE_126_length_97537_cov_27__46__6__46__g8948
NODE_126_length_97537_cov_27.6.g8950	G_NODE_126_length_97537_cov_27__46__6__46__g8950
NODE_126_length_97537_cov_27.6.g8968	G_NODE_126_length_97537_cov_27__46__6__46__g8968
NODE_126_length_97537_cov_27.6.g8969	G_NODE_126_length_97537_cov_27__46__6__46__g8969
NODE_126_length_97537_cov_27.6.g8970	G_NODE_126_length_97537_cov_27__46__6__46__g8970
NODE_126_length_97537_cov_27.6.g8973	G_NODE_126_length_97537_cov_27__46__6__46__g8973
NODE_127_length_96530_cov_26.5.g8992	G_NODE_127_length_96530_cov_26__46__5__46__g8992
NODE_129_length_95894_cov_26.7.g9054	G_NODE_129_length_95894_cov_26__46__7__46__g9054
NODE_129_length_95894_cov_26.7.g9062	G_NODE_129_length_95894_cov_26__46__7__46__g9062
NODE_12_length_368260_cov_29.4.g1841	G_NODE_12_length_368260_cov_29__46__4__46__g1841
NODE_12_length_368260_cov_29.4.g1844	G_NODE_12_length_368260_cov_29__46__4__46__g1844
NODE_12_length_368260_cov_29.4.g1866	G_NODE_12_length_368260_cov_29__46__4__46__g1866
NODE_12_length_368260_cov_29.4.g1877	G_NODE_12_length_368260_cov_29__46__4__46__g1877
NODE_12_length_368260_cov_29.4.g1914	G_NODE_12_length_368260_cov_29__46__4__46__g1914
NODE_12_length_368260_cov_29.4.g1924	G_NODE_12_length_368260_cov_29__46__4__46__g1924
NODE_130_length_95719_cov_27.6.g9093	G_NODE_130_length_95719_cov_27__46__6__46__g9093
NODE_132_length_93426_cov_27.9.g9130	G_NODE_132_length_93426_cov_27__46__9__46__g9130
NODE_132_length_93426_cov_27.9.g9134	G_NODE_132_length_93426_cov_27__46__9__46__g9134
NODE_134_length_90674_cov_26.0.g9200	G_NODE_134_length_90674_cov_26__46__0__46__g9200
NODE_134_length_90674_cov_26.0.g9201	G_NODE_134_length_90674_cov_26__46__0__46__g9201
NODE_134_length_90674_cov_26.0.g9207	G_NODE_134_length_90674_cov_26__46__0__46__g9207
NODE_134_length_90674_cov_26.0.g9219	G_NODE_134_length_90674_cov_26__46__0__46__g9219
NODE_134_length_90674_cov_26.0.g9220	G_NODE_134_length_90674_cov_26__46__0__46__g9220
NODE_135_length_90451_cov_27.7.g9246	G_NODE_135_length_90451_cov_27__46__7__46__g9246
NODE_136_length_89519_cov_28.0.g9275	G_NODE_136_length_89519_cov_28__46__0__46__g9275
NODE_136_length_89519_cov_28.0.g9277	G_NODE_136_length_89519_cov_28__46__0__46__g9277
NODE_137_length_88891_cov_35.7.g9289	G_NODE_137_length_88891_cov_35__46__7__46__g9289
NODE_138_length_88552_cov_28.1.g9301	G_NODE_138_length_88552_cov_28__46__1__46__g9301
NODE_139_length_87412_cov_26.5.g9349	G_NODE_139_length_87412_cov_26__46__5__46__g9349
NODE_13_length_366849_cov_26.4.g1963	G_NODE_13_length_366849_cov_26__46__4__46__g1963
NODE_13_length_366849_cov_26.4.g1970	G_NODE_13_length_366849_cov_26__46__4__46__g1970
NODE_13_length_366849_cov_26.4.g1971	G_NODE_13_length_366849_cov_26__46__4__46__g1971
NODE_13_length_366849_cov_26.4.g2011	G_NODE_13_length_366849_cov_26__46__4__46__g2011
NODE_13_length_366849_cov_26.4.g2019	G_NODE_13_length_366849_cov_26__46__4__46__g2019
NODE_13_length_366849_cov_26.4.g2047	G_NODE_13_length_366849_cov_26__46__4__46__g2047
NODE_13_length_366849_cov_26.4.g2053	G_NODE_13_length_366849_cov_26__46__4__46__g2053
NODE_13_length_366849_cov_26.4.g2058	G_NODE_13_length_366849_cov_26__46__4__46__g2058
NODE_13_length_366849_cov_26.4.g2076	G_NODE_13_length_366849_cov_26__46__4__46__g2076
NODE_13_length_366849_cov_26.4.g2077	G_NODE_13_length_366849_cov_26__46__4__46__g2077
NODE_13_length_366849_cov_26.4.g2078	G_NODE_13_length_366849_cov_26__46__4__46__g2078
NODE_13_length_366849_cov_26.4.g2084	G_NODE_13_length_366849_cov_26__46__4__46__g2084
NODE_13_length_366849_cov_26.4.g2086	G_NODE_13_length_366849_cov_26__46__4__46__g2086
NODE_140_length_86844_cov_26.6.g9370	G_NODE_140_length_86844_cov_26__46__6__46__g9370
NODE_140_length_86844_cov_26.6.g9380	G_NODE_140_length_86844_cov_26__46__6__46__g9380
NODE_140_length_86844_cov_26.6.g9390	G_NODE_140_length_86844_cov_26__46__6__46__g9390
NODE_141_length_85858_cov_27.6.g9395	G_NODE_141_length_85858_cov_27__46__6__46__g9395
NODE_141_length_85858_cov_27.6.g9416	G_NODE_141_length_85858_cov_27__46__6__46__g9416
NODE_142_length_84891_cov_27.2.g9431	G_NODE_142_length_84891_cov_27__46__2__46__g9431
NODE_142_length_84891_cov_27.2.g9432	G_NODE_142_length_84891_cov_27__46__2__46__g9432
NODE_142_length_84891_cov_27.2.g9436	G_NODE_142_length_84891_cov_27__46__2__46__g9436
NODE_142_length_84891_cov_27.2.g9453	G_NODE_142_length_84891_cov_27__46__2__46__g9453
NODE_143_length_84787_cov_27.5.g9467	G_NODE_143_length_84787_cov_27__46__5__46__g9467
NODE_145_length_83040_cov_26.3.g9520	G_NODE_145_length_83040_cov_26__46__3__46__g9520
NODE_147_length_80095_cov_26.4.g9571	G_NODE_147_length_80095_cov_26__46__4__46__g9571
NODE_149_length_79314_cov_26.9.g9633	G_NODE_149_length_79314_cov_26__46__9__46__g9633
NODE_149_length_79314_cov_26.9.g9639	G_NODE_149_length_79314_cov_26__46__9__46__g9639
NODE_149_length_79314_cov_26.9.g9646	G_NODE_149_length_79314_cov_26__46__9__46__g9646
NODE_14_length_355240_cov_27.0.g2094	G_NODE_14_length_355240_cov_27__46__0__46__g2094
NODE_14_length_355240_cov_27.0.g2106	G_NODE_14_length_355240_cov_27__46__0__46__g2106
NODE_14_length_355240_cov_27.0.g2108	G_NODE_14_length_355240_cov_27__46__0__46__g2108
NODE_14_length_355240_cov_27.0.g2109	G_NODE_14_length_355240_cov_27__46__0__46__g2109
NODE_14_length_355240_cov_27.0.g2111	G_NODE_14_length_355240_cov_27__46__0__46__g2111
NODE_14_length_355240_cov_27.0.g2117	G_NODE_14_length_355240_cov_27__46__0__46__g2117
NODE_14_length_355240_cov_27.0.g2142	G_NODE_14_length_355240_cov_27__46__0__46__g2142
NODE_14_length_355240_cov_27.0.g2152	G_NODE_14_length_355240_cov_27__46__0__46__g2152
NODE_14_length_355240_cov_27.0.g2170	G_NODE_14_length_355240_cov_27__46__0__46__g2170
NODE_14_length_355240_cov_27.0.g2180	G_NODE_14_length_355240_cov_27__46__0__46__g2180
NODE_14_length_355240_cov_27.0.g2185	G_NODE_14_length_355240_cov_27__46__0__46__g2185
NODE_14_length_355240_cov_27.0.g2186	G_NODE_14_length_355240_cov_27__46__0__46__g2186
NODE_14_length_355240_cov_27.0.g2188	G_NODE_14_length_355240_cov_27__46__0__46__g2188
NODE_14_length_355240_cov_27.0.g2211	G_NODE_14_length_355240_cov_27__46__0__46__g2211
NODE_14_length_355240_cov_27.0.g2215	G_NODE_14_length_355240_cov_27__46__0__46__g2215
NODE_150_length_79036_cov_26.5.g9654	G_NODE_150_length_79036_cov_26__46__5__46__g9654
NODE_150_length_79036_cov_26.5.g9677	G_NODE_150_length_79036_cov_26__46__5__46__g9677
NODE_151_length_76219_cov_27.6.g9681	G_NODE_151_length_76219_cov_27__46__6__46__g9681
NODE_151_length_76219_cov_27.6.g9690	G_NODE_151_length_76219_cov_27__46__6__46__g9690
NODE_152_length_75466_cov_26.7.g9711	G_NODE_152_length_75466_cov_26__46__7__46__g9711
NODE_152_length_75466_cov_26.7.g9719	G_NODE_152_length_75466_cov_26__46__7__46__g9719
NODE_152_length_75466_cov_26.7.g9724	G_NODE_152_length_75466_cov_26__46__7__46__g9724
NODE_153_length_75119_cov_27.1.g9755	G_NODE_153_length_75119_cov_27__46__1__46__g9755
NODE_154_length_74153_cov_26.9.g9767	G_NODE_154_length_74153_cov_26__46__9__46__g9767
NODE_155_length_73617_cov_27.6.g9789	G_NODE_155_length_73617_cov_27__46__6__46__g9789
NODE_155_length_73617_cov_27.6.g9793	G_NODE_155_length_73617_cov_27__46__6__46__g9793
NODE_157_length_73230_cov_27.0.g9823	G_NODE_157_length_73230_cov_27__46__0__46__g9823
NODE_157_length_73230_cov_27.0.g9824	G_NODE_157_length_73230_cov_27__46__0__46__g9824
NODE_157_length_73230_cov_27.0.g9832	G_NODE_157_length_73230_cov_27__46__0__46__g9832
NODE_158_length_71979_cov_27.1.g9855	G_NODE_158_length_71979_cov_27__46__1__46__g9855
NODE_158_length_71979_cov_27.1.g9864	G_NODE_158_length_71979_cov_27__46__1__46__g9864
NODE_15_length_354016_cov_27.6.g2229	G_NODE_15_length_354016_cov_27__46__6__46__g2229
NODE_15_length_354016_cov_27.6.g2283	G_NODE_15_length_354016_cov_27__46__6__46__g2283
NODE_15_length_354016_cov_27.6.g2320	G_NODE_15_length_354016_cov_27__46__6__46__g2320
NODE_15_length_354016_cov_27.6.g2330	G_NODE_15_length_354016_cov_27__46__6__46__g2330
NODE_15_length_354016_cov_27.6.g2345	G_NODE_15_length_354016_cov_27__46__6__46__g2345
NODE_160_length_70752_cov_27.5.g9911	G_NODE_160_length_70752_cov_27__46__5__46__g9911
NODE_160_length_70752_cov_27.5.g9913	G_NODE_160_length_70752_cov_27__46__5__46__g9913
NODE_161_length_68337_cov_26.7.g9935	G_NODE_161_length_68337_cov_26__46__7__46__g9935
NODE_161_length_68337_cov_26.7.g9949	G_NODE_161_length_68337_cov_26__46__7__46__g9949
NODE_163_length_66822_cov_25.8.g9975	G_NODE_163_length_66822_cov_25__46__8__46__g9975
NODE_163_length_66822_cov_25.8.g9985	G_NODE_163_length_66822_cov_25__46__8__46__g9985
NODE_163_length_66822_cov_25.8.g9988	G_NODE_163_length_66822_cov_25__46__8__46__g9988
NODE_165_length_64787_cov_27.9.g10016	G_NODE_165_length_64787_cov_27__46__9__46__g10016
NODE_165_length_64787_cov_27.9.g10025	G_NODE_165_length_64787_cov_27__46__9__46__g10025
NODE_169_length_59077_cov_27.0.g10106	G_NODE_169_length_59077_cov_27__46__0__46__g10106
NODE_169_length_59077_cov_27.0.g10114	G_NODE_169_length_59077_cov_27__46__0__46__g10114
NODE_169_length_59077_cov_27.0.g10118	G_NODE_169_length_59077_cov_27__46__0__46__g10118
NODE_16_length_349410_cov_26.6.g2360	G_NODE_16_length_349410_cov_26__46__6__46__g2360
NODE_16_length_349410_cov_26.6.g2361	G_NODE_16_length_349410_cov_26__46__6__46__g2361
NODE_16_length_349410_cov_26.6.g2423	G_NODE_16_length_349410_cov_26__46__6__46__g2423
NODE_16_length_349410_cov_26.6.g2431	G_NODE_16_length_349410_cov_26__46__6__46__g2431
NODE_16_length_349410_cov_26.6.g2468	G_NODE_16_length_349410_cov_26__46__6__46__g2468
NODE_171_length_58037_cov_26.9.g10149	G_NODE_171_length_58037_cov_26__46__9__46__g10149
NODE_172_length_56796_cov_27.5.g10158	G_NODE_172_length_56796_cov_27__46__5__46__g10158
NODE_172_length_56796_cov_27.5.g10159	G_NODE_172_length_56796_cov_27__46__5__46__g10159
NODE_173_length_56602_cov_26.7.g10177	G_NODE_173_length_56602_cov_26__46__7__46__g10177
NODE_174_length_56537_cov_26.3.g10196	G_NODE_174_length_56537_cov_26__46__3__46__g10196
NODE_175_length_56413_cov_27.1.g10220	G_NODE_175_length_56413_cov_27__46__1__46__g10220
NODE_176_length_55132_cov_32.7.g10234	G_NODE_176_length_55132_cov_32__46__7__46__g10234
NODE_176_length_55132_cov_32.7.g10236	G_NODE_176_length_55132_cov_32__46__7__46__g10236
NODE_176_length_55132_cov_32.7.g10237	G_NODE_176_length_55132_cov_32__46__7__46__g10237
NODE_176_length_55132_cov_32.7.g10241	G_NODE_176_length_55132_cov_32__46__7__46__g10241
NODE_177_length_55115_cov_27.8.g10251	G_NODE_177_length_55115_cov_27__46__8__46__g10251
NODE_178_length_54466_cov_26.7.g10283	G_NODE_178_length_54466_cov_26__46__7__46__g10283
NODE_178_length_54466_cov_26.7.g10290	G_NODE_178_length_54466_cov_26__46__7__46__g10290
NODE_178_length_54466_cov_26.7.g10292	G_NODE_178_length_54466_cov_26__46__7__46__g10292
NODE_179_length_54418_cov_33.8.g10306	G_NODE_179_length_54418_cov_33__46__8__46__g10306
NODE_17_length_338202_cov_27.7.g2493	G_NODE_17_length_338202_cov_27__46__7__46__g2493
NODE_17_length_338202_cov_27.7.g2503	G_NODE_17_length_338202_cov_27__46__7__46__g2503
NODE_17_length_338202_cov_27.7.g2520	G_NODE_17_length_338202_cov_27__46__7__46__g2520
NODE_17_length_338202_cov_27.7.g2537	G_NODE_17_length_338202_cov_27__46__7__46__g2537
NODE_17_length_338202_cov_27.7.g2540	G_NODE_17_length_338202_cov_27__46__7__46__g2540
NODE_17_length_338202_cov_27.7.g2547	G_NODE_17_length_338202_cov_27__46__7__46__g2547
NODE_17_length_338202_cov_27.7.g2569	G_NODE_17_length_338202_cov_27__46__7__46__g2569
NODE_17_length_338202_cov_27.7.g2596	G_NODE_17_length_338202_cov_27__46__7__46__g2596
NODE_181_length_54163_cov_26.8.g10345	G_NODE_181_length_54163_cov_26__46__8__46__g10345
NODE_182_length_54048_cov_27.0.g10361	G_NODE_182_length_54048_cov_27__46__0__46__g10361
NODE_183_length_53949_cov_26.5.g10387	G_NODE_183_length_53949_cov_26__46__5__46__g10387
NODE_184_length_53588_cov_26.8.g10402	G_NODE_184_length_53588_cov_26__46__8__46__g10402
NODE_185_length_52541_cov_26.5.g10424	G_NODE_185_length_52541_cov_26__46__5__46__g10424
NODE_185_length_52541_cov_26.5.g10427	G_NODE_185_length_52541_cov_26__46__5__46__g10427
NODE_186_length_51100_cov_25.8.g10448	G_NODE_186_length_51100_cov_25__46__8__46__g10448
NODE_188_length_50411_cov_26.7.g10478	G_NODE_188_length_50411_cov_26__46__7__46__g10478
NODE_189_length_50265_cov_26.7.g10497	G_NODE_189_length_50265_cov_26__46__7__46__g10497
NODE_189_length_50265_cov_26.7.g10498	G_NODE_189_length_50265_cov_26__46__7__46__g10498
NODE_18_length_335662_cov_27.1.g2600	G_NODE_18_length_335662_cov_27__46__1__46__g2600
NODE_18_length_335662_cov_27.1.g2624	G_NODE_18_length_335662_cov_27__46__1__46__g2624
NODE_18_length_335662_cov_27.1.g2629	G_NODE_18_length_335662_cov_27__46__1__46__g2629
NODE_18_length_335662_cov_27.1.g2666	G_NODE_18_length_335662_cov_27__46__1__46__g2666
NODE_18_length_335662_cov_27.1.g2683	G_NODE_18_length_335662_cov_27__46__1__46__g2683
NODE_18_length_335662_cov_27.1.g2694	G_NODE_18_length_335662_cov_27__46__1__46__g2694
NODE_18_length_335662_cov_27.1.g2697	G_NODE_18_length_335662_cov_27__46__1__46__g2697
NODE_18_length_335662_cov_27.1.g2708	G_NODE_18_length_335662_cov_27__46__1__46__g2708
NODE_190_length_50137_cov_27.3.g10511	G_NODE_190_length_50137_cov_27__46__3__46__g10511
NODE_192_length_49322_cov_26.8.g10541	G_NODE_192_length_49322_cov_26__46__8__46__g10541
NODE_192_length_49322_cov_26.8.g10545	G_NODE_192_length_49322_cov_26__46__8__46__g10545
NODE_193_length_49317_cov_26.7.g10547	G_NODE_193_length_49317_cov_26__46__7__46__g10547
NODE_193_length_49317_cov_26.7.g10548	G_NODE_193_length_49317_cov_26__46__7__46__g10548
NODE_193_length_49317_cov_26.7.g10549	G_NODE_193_length_49317_cov_26__46__7__46__g10549
NODE_193_length_49317_cov_26.7.g10554	G_NODE_193_length_49317_cov_26__46__7__46__g10554
NODE_194_length_48951_cov_27.1.g10573	G_NODE_194_length_48951_cov_27__46__1__46__g10573
NODE_197_length_47566_cov_26.5.g10608	G_NODE_197_length_47566_cov_26__46__5__46__g10608
NODE_199_length_47323_cov_26.9.g10647	G_NODE_199_length_47323_cov_26__46__9__46__g10647
NODE_19_length_334163_cov_27.7.g2716	G_NODE_19_length_334163_cov_27__46__7__46__g2716
NODE_19_length_334163_cov_27.7.g2737	G_NODE_19_length_334163_cov_27__46__7__46__g2737
NODE_19_length_334163_cov_27.7.g2769	G_NODE_19_length_334163_cov_27__46__7__46__g2769
NODE_19_length_334163_cov_27.7.g2783	G_NODE_19_length_334163_cov_27__46__7__46__g2783
NODE_19_length_334163_cov_27.7.g2799	G_NODE_19_length_334163_cov_27__46__7__46__g2799
NODE_19_length_334163_cov_27.7.g2813	G_NODE_19_length_334163_cov_27__46__7__46__g2813
NODE_1_length_670061_cov_26.98.g100	G_NODE_1_length_670061_cov_26__46__98__46__g100
NODE_1_length_670061_cov_26.98.g127	G_NODE_1_length_670061_cov_26__46__98__46__g127
NODE_1_length_670061_cov_26.98.g13	G_NODE_1_length_670061_cov_26__46__98__46__g13
NODE_1_length_670061_cov_26.98.g164	G_NODE_1_length_670061_cov_26__46__98__46__g164
NODE_1_length_670061_cov_26.98.g183	G_NODE_1_length_670061_cov_26__46__98__46__g183
NODE_1_length_670061_cov_26.98.g193	G_NODE_1_length_670061_cov_26__46__98__46__g193
NODE_1_length_670061_cov_26.98.g206	G_NODE_1_length_670061_cov_26__46__98__46__g206
NODE_1_length_670061_cov_26.98.g79	G_NODE_1_length_670061_cov_26__46__98__46__g79
NODE_1_length_670061_cov_26.98.g86	G_NODE_1_length_670061_cov_26__46__98__46__g86
NODE_1_length_670061_cov_26.98.g88	G_NODE_1_length_670061_cov_26__46__98__46__g88
NODE_1_length_670061_cov_26.98.g92	G_NODE_1_length_670061_cov_26__46__98__46__g92
NODE_200_length_46852_cov_27.1.g10657	G_NODE_200_length_46852_cov_27__46__1__46__g10657
NODE_201_length_46091_cov_27.7.g10677	G_NODE_201_length_46091_cov_27__46__7__46__g10677
NODE_205_length_41849_cov_26.9.g10718	G_NODE_205_length_41849_cov_26__46__9__46__g10718
NODE_206_length_41826_cov_26.3.g10725	G_NODE_206_length_41826_cov_26__46__3__46__g10725
NODE_206_length_41826_cov_26.3.g10729	G_NODE_206_length_41826_cov_26__46__3__46__g10729
NODE_206_length_41826_cov_26.3.g10730	G_NODE_206_length_41826_cov_26__46__3__46__g10730
NODE_206_length_41826_cov_26.3.g10734	G_NODE_206_length_41826_cov_26__46__3__46__g10734
NODE_206_length_41826_cov_26.3.g10735	G_NODE_206_length_41826_cov_26__46__3__46__g10735
NODE_206_length_41826_cov_26.3.g10737	G_NODE_206_length_41826_cov_26__46__3__46__g10737
NODE_207_length_40235_cov_26.6.g10746	G_NODE_207_length_40235_cov_26__46__6__46__g10746
NODE_207_length_40235_cov_26.6.g10747	G_NODE_207_length_40235_cov_26__46__6__46__g10747
NODE_208_length_39883_cov_26.1.g10754	G_NODE_208_length_39883_cov_26__46__1__46__g10754
NODE_209_length_39594_cov_49.4.g10773	G_NODE_209_length_39594_cov_49__46__4__46__g10773
NODE_20_length_327622_cov_27.4.g2828	G_NODE_20_length_327622_cov_27__46__4__46__g2828
NODE_20_length_327622_cov_27.4.g2834	G_NODE_20_length_327622_cov_27__46__4__46__g2834
NODE_20_length_327622_cov_27.4.g2837	G_NODE_20_length_327622_cov_27__46__4__46__g2837
NODE_20_length_327622_cov_27.4.g2838	G_NODE_20_length_327622_cov_27__46__4__46__g2838
NODE_20_length_327622_cov_27.4.g2852	G_NODE_20_length_327622_cov_27__46__4__46__g2852
NODE_20_length_327622_cov_27.4.g2853	G_NODE_20_length_327622_cov_27__46__4__46__g2853
NODE_20_length_327622_cov_27.4.g2854	G_NODE_20_length_327622_cov_27__46__4__46__g2854
NODE_20_length_327622_cov_27.4.g2889	G_NODE_20_length_327622_cov_27__46__4__46__g2889
NODE_20_length_327622_cov_27.4.g2918	G_NODE_20_length_327622_cov_27__46__4__46__g2918
NODE_212_length_37781_cov_26.4.g10810	G_NODE_212_length_37781_cov_26__46__4__46__g10810
NODE_214_length_37197_cov_26.8.g10822	G_NODE_214_length_37197_cov_26__46__8__46__g10822
NODE_216_length_36584_cov_27.0.g10836	G_NODE_216_length_36584_cov_27__46__0__46__g10836
NODE_216_length_36584_cov_27.0.g10838	G_NODE_216_length_36584_cov_27__46__0__46__g10838
NODE_216_length_36584_cov_27.0.g10841	G_NODE_216_length_36584_cov_27__46__0__46__g10841
NODE_216_length_36584_cov_27.0.g10842	G_NODE_216_length_36584_cov_27__46__0__46__g10842
NODE_216_length_36584_cov_27.0.g10843	G_NODE_216_length_36584_cov_27__46__0__46__g10843
NODE_218_length_35726_cov_26.1.g10860	G_NODE_218_length_35726_cov_26__46__1__46__g10860
NODE_219_length_35666_cov_26.1.g10863	G_NODE_219_length_35666_cov_26__46__1__46__g10863
NODE_21_length_297574_cov_26.8.g2942	G_NODE_21_length_297574_cov_26__46__8__46__g2942
NODE_21_length_297574_cov_26.8.g2946	G_NODE_21_length_297574_cov_26__46__8__46__g2946
NODE_21_length_297574_cov_26.8.g2952	G_NODE_21_length_297574_cov_26__46__8__46__g2952
NODE_21_length_297574_cov_26.8.g2967	G_NODE_21_length_297574_cov_26__46__8__46__g2967
NODE_220_length_35414_cov_26.9.g10880	G_NODE_220_length_35414_cov_26__46__9__46__g10880
NODE_220_length_35414_cov_26.9.g10887	G_NODE_220_length_35414_cov_26__46__9__46__g10887
NODE_222_length_35094_cov_26.3.g10897	G_NODE_222_length_35094_cov_26__46__3__46__g10897
NODE_222_length_35094_cov_26.3.g10904	G_NODE_222_length_35094_cov_26__46__3__46__g10904
NODE_224_length_33459_cov_26.2.g10921	G_NODE_224_length_33459_cov_26__46__2__46__g10921
NODE_225_length_33110_cov_26.4.g10926	G_NODE_225_length_33110_cov_26__46__4__46__g10926
NODE_226_length_32573_cov_35.6.g10933	G_NODE_226_length_32573_cov_35__46__6__46__g10933
NODE_227_length_32214_cov_26.4.g10938	G_NODE_227_length_32214_cov_26__46__4__46__g10938
NODE_229_length_32150_cov_27.2.g10966	G_NODE_229_length_32150_cov_27__46__2__46__g10966
NODE_22_length_283055_cov_26.7.g3056	G_NODE_22_length_283055_cov_26__46__7__46__g3056
NODE_22_length_283055_cov_26.7.g3058	G_NODE_22_length_283055_cov_26__46__7__46__g3058
NODE_22_length_283055_cov_26.7.g3090	G_NODE_22_length_283055_cov_26__46__7__46__g3090
NODE_22_length_283055_cov_26.7.g3093	G_NODE_22_length_283055_cov_26__46__7__46__g3093
NODE_22_length_283055_cov_26.7.g3094	G_NODE_22_length_283055_cov_26__46__7__46__g3094
NODE_22_length_283055_cov_26.7.g3110	G_NODE_22_length_283055_cov_26__46__7__46__g3110
NODE_22_length_283055_cov_26.7.g3118	G_NODE_22_length_283055_cov_26__46__7__46__g3118
NODE_230_length_32041_cov_26.7.g10980	G_NODE_230_length_32041_cov_26__46__7__46__g10980
NODE_231_length_31577_cov_27.1.g10992	G_NODE_231_length_31577_cov_27__46__1__46__g10992
NODE_234_length_30760_cov_28.3.g11018	G_NODE_234_length_30760_cov_28__46__3__46__g11018
NODE_235_length_30404_cov_26.8.g11026	G_NODE_235_length_30404_cov_26__46__8__46__g11026
NODE_235_length_30404_cov_26.8.g11031	G_NODE_235_length_30404_cov_26__46__8__46__g11031
NODE_23_length_273380_cov_26.9.g3128	G_NODE_23_length_273380_cov_26__46__9__46__g3128
NODE_23_length_273380_cov_26.9.g3143	G_NODE_23_length_273380_cov_26__46__9__46__g3143
NODE_23_length_273380_cov_26.9.g3149	G_NODE_23_length_273380_cov_26__46__9__46__g3149
NODE_23_length_273380_cov_26.9.g3163	G_NODE_23_length_273380_cov_26__46__9__46__g3163
NODE_23_length_273380_cov_26.9.g3199	G_NODE_23_length_273380_cov_26__46__9__46__g3199
NODE_23_length_273380_cov_26.9.g3200	G_NODE_23_length_273380_cov_26__46__9__46__g3200
NODE_23_length_273380_cov_26.9.g3209	G_NODE_23_length_273380_cov_26__46__9__46__g3209
NODE_241_length_26907_cov_27.1.g11080	G_NODE_241_length_26907_cov_27__46__1__46__g11080
NODE_241_length_26907_cov_27.1.g11085	G_NODE_241_length_26907_cov_27__46__1__46__g11085
NODE_242_length_26427_cov_27.2.g11092	G_NODE_242_length_26427_cov_27__46__2__46__g11092
NODE_243_length_26253_cov_29.3.g11110	G_NODE_243_length_26253_cov_29__46__3__46__g11110
NODE_244_length_26194_cov_28.4.g11116	G_NODE_244_length_26194_cov_28__46__4__46__g11116
NODE_244_length_26194_cov_28.4.g11117	G_NODE_244_length_26194_cov_28__46__4__46__g11117
NODE_244_length_26194_cov_28.4.g11122	G_NODE_244_length_26194_cov_28__46__4__46__g11122
NODE_245_length_25792_cov_28.5.g11130	G_NODE_245_length_25792_cov_28__46__5__46__g11130
NODE_246_length_24423_cov_26.3.g11131	G_NODE_246_length_24423_cov_26__46__3__46__g11131
NODE_246_length_24423_cov_26.3.g11134	G_NODE_246_length_24423_cov_26__46__3__46__g11134
NODE_246_length_24423_cov_26.3.g11137	G_NODE_246_length_24423_cov_26__46__3__46__g11137
NODE_248_length_24135_cov_27.5.g11147	G_NODE_248_length_24135_cov_27__46__5__46__g11147
NODE_24_length_269354_cov_27.3.g3262	G_NODE_24_length_269354_cov_27__46__3__46__g3262
NODE_24_length_269354_cov_27.3.g3273	G_NODE_24_length_269354_cov_27__46__3__46__g3273
NODE_24_length_269354_cov_27.3.g3277	G_NODE_24_length_269354_cov_27__46__3__46__g3277
NODE_24_length_269354_cov_27.3.g3295	G_NODE_24_length_269354_cov_27__46__3__46__g3295
NODE_24_length_269354_cov_27.3.g3303	G_NODE_24_length_269354_cov_27__46__3__46__g3303
NODE_24_length_269354_cov_27.3.g3306	G_NODE_24_length_269354_cov_27__46__3__46__g3306
NODE_24_length_269354_cov_27.3.g3307	G_NODE_24_length_269354_cov_27__46__3__46__g3307
NODE_24_length_269354_cov_27.3.g3308	G_NODE_24_length_269354_cov_27__46__3__46__g3308
NODE_252_length_22894_cov_25.9.g11179	G_NODE_252_length_22894_cov_25__46__9__46__g11179
NODE_25_length_267681_cov_27.5.g3321	G_NODE_25_length_267681_cov_27__46__5__46__g3321
NODE_25_length_267681_cov_27.5.g3335	G_NODE_25_length_267681_cov_27__46__5__46__g3335
NODE_25_length_267681_cov_27.5.g3347	G_NODE_25_length_267681_cov_27__46__5__46__g3347
NODE_25_length_267681_cov_27.5.g3356	G_NODE_25_length_267681_cov_27__46__5__46__g3356
NODE_25_length_267681_cov_27.5.g3361	G_NODE_25_length_267681_cov_27__46__5__46__g3361
NODE_265_length_15296_cov_25.8.g11244	G_NODE_265_length_15296_cov_25__46__8__46__g11244
NODE_265_length_15296_cov_25.8.g11246	G_NODE_265_length_15296_cov_25__46__8__46__g11246
NODE_266_length_14689_cov_28.0.g11251	G_NODE_266_length_14689_cov_28__46__0__46__g11251
NODE_267_length_14402_cov_75.8.g11252	G_NODE_267_length_14402_cov_75__46__8__46__g11252
NODE_267_length_14402_cov_75.8.g11255	G_NODE_267_length_14402_cov_75__46__8__46__g11255
NODE_268_length_14203_cov_26.8.g11259	G_NODE_268_length_14203_cov_26__46__8__46__g11259
NODE_26_length_259969_cov_27.4.g3417	G_NODE_26_length_259969_cov_27__46__4__46__g3417
NODE_26_length_259969_cov_27.4.g3419	G_NODE_26_length_259969_cov_27__46__4__46__g3419
NODE_26_length_259969_cov_27.4.g3423	G_NODE_26_length_259969_cov_27__46__4__46__g3423
NODE_26_length_259969_cov_27.4.g3447	G_NODE_26_length_259969_cov_27__46__4__46__g3447
NODE_26_length_259969_cov_27.4.g3450	G_NODE_26_length_259969_cov_27__46__4__46__g3450
NODE_26_length_259969_cov_27.4.g3466	G_NODE_26_length_259969_cov_27__46__4__46__g3466
NODE_26_length_259969_cov_27.4.g3468	G_NODE_26_length_259969_cov_27__46__4__46__g3468
NODE_26_length_259969_cov_27.4.g3472	G_NODE_26_length_259969_cov_27__46__4__46__g3472
NODE_26_length_259969_cov_27.4.g3473	G_NODE_26_length_259969_cov_27__46__4__46__g3473
NODE_26_length_259969_cov_27.4.g3491	G_NODE_26_length_259969_cov_27__46__4__46__g3491
NODE_270_length_13318_cov_26.9.g11266	G_NODE_270_length_13318_cov_26__46__9__46__g11266
NODE_270_length_13318_cov_26.9.g11267	G_NODE_270_length_13318_cov_26__46__9__46__g11267
NODE_27_length_259938_cov_27.3.g3497	G_NODE_27_length_259938_cov_27__46__3__46__g3497
NODE_27_length_259938_cov_27.3.g3504	G_NODE_27_length_259938_cov_27__46__3__46__g3504
NODE_27_length_259938_cov_27.3.g3535	G_NODE_27_length_259938_cov_27__46__3__46__g3535
NODE_27_length_259938_cov_27.3.g3536	G_NODE_27_length_259938_cov_27__46__3__46__g3536
NODE_27_length_259938_cov_27.3.g3559	G_NODE_27_length_259938_cov_27__46__3__46__g3559
NODE_281_length_10646_cov_27.2.g11300	G_NODE_281_length_10646_cov_27__46__2__46__g11300
NODE_28_length_253629_cov_26.6.g3606	G_NODE_28_length_253629_cov_26__46__6__46__g3606
NODE_28_length_253629_cov_26.6.g3610	G_NODE_28_length_253629_cov_26__46__6__46__g3610
NODE_290_length_8791_cov_27.27.g11327	G_NODE_290_length_8791_cov_27__46__27__46__g11327
NODE_294_length_8232_cov_27.12.g11339	G_NODE_294_length_8232_cov_27__46__12__46__g11339
NODE_294_length_8232_cov_27.12.g11341	G_NODE_294_length_8232_cov_27__46__12__46__g11341
NODE_298_length_7870_cov_27.45.g11347	G_NODE_298_length_7870_cov_27__46__45__46__g11347
NODE_29_length_252949_cov_26.3.g3740	G_NODE_29_length_252949_cov_26__46__3__46__g3740
NODE_2_length_654939_cov_26.45.g242	G_NODE_2_length_654939_cov_26__46__45__46__g242
NODE_2_length_654939_cov_26.45.g257	G_NODE_2_length_654939_cov_26__46__45__46__g257
NODE_2_length_654939_cov_26.45.g342	G_NODE_2_length_654939_cov_26__46__45__46__g342
NODE_2_length_654939_cov_26.45.g343	G_NODE_2_length_654939_cov_26__46__45__46__g343
NODE_2_length_654939_cov_26.45.g352	G_NODE_2_length_654939_cov_26__46__45__46__g352
NODE_2_length_654939_cov_26.45.g374	G_NODE_2_length_654939_cov_26__46__45__46__g374
NODE_2_length_654939_cov_26.45.g375	G_NODE_2_length_654939_cov_26__46__45__46__g375
NODE_2_length_654939_cov_26.45.g389	G_NODE_2_length_654939_cov_26__46__45__46__g389
NODE_2_length_654939_cov_26.45.g392	G_NODE_2_length_654939_cov_26__46__45__46__g392
NODE_2_length_654939_cov_26.45.g393	G_NODE_2_length_654939_cov_26__46__45__46__g393
NODE_2_length_654939_cov_26.45.g397	G_NODE_2_length_654939_cov_26__46__45__46__g397
NODE_2_length_654939_cov_26.45.g399	G_NODE_2_length_654939_cov_26__46__45__46__g399
NODE_2_length_654939_cov_26.45.g404	G_NODE_2_length_654939_cov_26__46__45__46__g404
NODE_2_length_654939_cov_26.45.g413	G_NODE_2_length_654939_cov_26__46__45__46__g413
NODE_2_length_654939_cov_26.45.g419	G_NODE_2_length_654939_cov_26__46__45__46__g419
NODE_2_length_654939_cov_26.45.g442	G_NODE_2_length_654939_cov_26__46__45__46__g442
NODE_2_length_654939_cov_26.45.g454	G_NODE_2_length_654939_cov_26__46__45__46__g454
NODE_2_length_654939_cov_26.45.g457	G_NODE_2_length_654939_cov_26__46__45__46__g457
NODE_301_length_7724_cov_25.49.g11353	G_NODE_301_length_7724_cov_25__46__49__46__g11353
NODE_303_length_7054_cov_28.19.g11360	G_NODE_303_length_7054_cov_28__46__19__46__g11360
NODE_30_length_247314_cov_27.1.g3795	G_NODE_30_length_247314_cov_27__46__1__46__g3795
NODE_30_length_247314_cov_27.1.g3810	G_NODE_30_length_247314_cov_27__46__1__46__g3810
NODE_30_length_247314_cov_27.1.g3814	G_NODE_30_length_247314_cov_27__46__1__46__g3814
NODE_30_length_247314_cov_27.1.g3818	G_NODE_30_length_247314_cov_27__46__1__46__g3818
NODE_310_length_5748_cov_51.63.g11377	G_NODE_310_length_5748_cov_51__46__63__46__g11377
NODE_311_length_5667_cov_27.88.g11378	G_NODE_311_length_5667_cov_27__46__88__46__g11378
NODE_31_length_246726_cov_27.2.g3851	G_NODE_31_length_246726_cov_27__46__2__46__g3851
NODE_31_length_246726_cov_27.2.g3866	G_NODE_31_length_246726_cov_27__46__2__46__g3866
NODE_31_length_246726_cov_27.2.g3883	G_NODE_31_length_246726_cov_27__46__2__46__g3883
NODE_31_length_246726_cov_27.2.g3898	G_NODE_31_length_246726_cov_27__46__2__46__g3898
NODE_31_length_246726_cov_27.2.g3912	G_NODE_31_length_246726_cov_27__46__2__46__g3912
NODE_326_length_3657_cov_80.71.g11396	G_NODE_326_length_3657_cov_80__46__71__46__g11396
NODE_32_length_245437_cov_26.5.g3918	G_NODE_32_length_245437_cov_26__46__5__46__g3918
NODE_32_length_245437_cov_26.5.g3925	G_NODE_32_length_245437_cov_26__46__5__46__g3925
NODE_32_length_245437_cov_26.5.g3947	G_NODE_32_length_245437_cov_26__46__5__46__g3947
NODE_32_length_245437_cov_26.5.g3962	G_NODE_32_length_245437_cov_26__46__5__46__g3962
NODE_33_length_243588_cov_26.2.g4080	G_NODE_33_length_243588_cov_26__46__2__46__g4080
NODE_34_length_241180_cov_27.8.g4093	G_NODE_34_length_241180_cov_27__46__8__46__g4093
NODE_34_length_241180_cov_27.8.g4099	G_NODE_34_length_241180_cov_27__46__8__46__g4099
NODE_34_length_241180_cov_27.8.g4109	G_NODE_34_length_241180_cov_27__46__8__46__g4109
NODE_34_length_241180_cov_27.8.g4111	G_NODE_34_length_241180_cov_27__46__8__46__g4111
NODE_34_length_241180_cov_27.8.g4112	G_NODE_34_length_241180_cov_27__46__8__46__g4112
NODE_34_length_241180_cov_27.8.g4117	G_NODE_34_length_241180_cov_27__46__8__46__g4117
NODE_34_length_241180_cov_27.8.g4125	G_NODE_34_length_241180_cov_27__46__8__46__g4125
NODE_34_length_241180_cov_27.8.g4131	G_NODE_34_length_241180_cov_27__46__8__46__g4131
NODE_34_length_241180_cov_27.8.g4155	G_NODE_34_length_241180_cov_27__46__8__46__g4155
NODE_35_length_240790_cov_27.3.g4185	G_NODE_35_length_240790_cov_27__46__3__46__g4185
NODE_35_length_240790_cov_27.3.g4187	G_NODE_35_length_240790_cov_27__46__3__46__g4187
NODE_35_length_240790_cov_27.3.g4205	G_NODE_35_length_240790_cov_27__46__3__46__g4205
NODE_35_length_240790_cov_27.3.g4211	G_NODE_35_length_240790_cov_27__46__3__46__g4211
NODE_35_length_240790_cov_27.3.g4225	G_NODE_35_length_240790_cov_27__46__3__46__g4225
NODE_35_length_240790_cov_27.3.g4231	G_NODE_35_length_240790_cov_27__46__3__46__g4231
NODE_35_length_240790_cov_27.3.g4235	G_NODE_35_length_240790_cov_27__46__3__46__g4235
NODE_35_length_240790_cov_27.3.g4252	G_NODE_35_length_240790_cov_27__46__3__46__g4252
NODE_35_length_240790_cov_27.3.g4255	G_NODE_35_length_240790_cov_27__46__3__46__g4255
NODE_36_length_239177_cov_28.5.g4262	G_NODE_36_length_239177_cov_28__46__5__46__g4262
NODE_36_length_239177_cov_28.5.g4278	G_NODE_36_length_239177_cov_28__46__5__46__g4278
NODE_36_length_239177_cov_28.5.g4283	G_NODE_36_length_239177_cov_28__46__5__46__g4283
NODE_36_length_239177_cov_28.5.g4287	G_NODE_36_length_239177_cov_28__46__5__46__g4287
NODE_36_length_239177_cov_28.5.g4316	G_NODE_36_length_239177_cov_28__46__5__46__g4316
NODE_36_length_239177_cov_28.5.g4317	G_NODE_36_length_239177_cov_28__46__5__46__g4317
NODE_37_length_235433_cov_27.6.g4378	G_NODE_37_length_235433_cov_27__46__6__46__g4378
NODE_37_length_235433_cov_27.6.g4386	G_NODE_37_length_235433_cov_27__46__6__46__g4386
NODE_37_length_235433_cov_27.6.g4395	G_NODE_37_length_235433_cov_27__46__6__46__g4395
NODE_37_length_235433_cov_27.6.g4397	G_NODE_37_length_235433_cov_27__46__6__46__g4397
NODE_37_length_235433_cov_27.6.g4406	G_NODE_37_length_235433_cov_27__46__6__46__g4406
NODE_37_length_235433_cov_27.6.g4412	G_NODE_37_length_235433_cov_27__46__6__46__g4412
NODE_38_length_233147_cov_27.2.g4449	G_NODE_38_length_233147_cov_27__46__2__46__g4449
NODE_38_length_233147_cov_27.2.g4463	G_NODE_38_length_233147_cov_27__46__2__46__g4463
NODE_38_length_233147_cov_27.2.g4464	G_NODE_38_length_233147_cov_27__46__2__46__g4464
NODE_38_length_233147_cov_27.2.g4467	G_NODE_38_length_233147_cov_27__46__2__46__g4467
NODE_38_length_233147_cov_27.2.g4472	G_NODE_38_length_233147_cov_27__46__2__46__g4472
NODE_38_length_233147_cov_27.2.g4478	G_NODE_38_length_233147_cov_27__46__2__46__g4478
NODE_38_length_233147_cov_27.2.g4479	G_NODE_38_length_233147_cov_27__46__2__46__g4479
NODE_38_length_233147_cov_27.2.g4485	G_NODE_38_length_233147_cov_27__46__2__46__g4485
NODE_39_length_231879_cov_29.3.g4508	G_NODE_39_length_231879_cov_29__46__3__46__g4508
NODE_39_length_231879_cov_29.3.g4536	G_NODE_39_length_231879_cov_29__46__3__46__g4536
NODE_39_length_231879_cov_29.3.g4555	G_NODE_39_length_231879_cov_29__46__3__46__g4555
NODE_39_length_231879_cov_29.3.g4573	G_NODE_39_length_231879_cov_29__46__3__46__g4573
NODE_3_length_556175_cov_27.01.g467	G_NODE_3_length_556175_cov_27__46__01__46__g467
NODE_3_length_556175_cov_27.01.g476	G_NODE_3_length_556175_cov_27__46__01__46__g476
NODE_3_length_556175_cov_27.01.g497	G_NODE_3_length_556175_cov_27__46__01__46__g497
NODE_3_length_556175_cov_27.01.g501	G_NODE_3_length_556175_cov_27__46__01__46__g501
NODE_3_length_556175_cov_27.01.g504	G_NODE_3_length_556175_cov_27__46__01__46__g504
NODE_3_length_556175_cov_27.01.g506	G_NODE_3_length_556175_cov_27__46__01__46__g506
NODE_3_length_556175_cov_27.01.g553	G_NODE_3_length_556175_cov_27__46__01__46__g553
NODE_3_length_556175_cov_27.01.g583	G_NODE_3_length_556175_cov_27__46__01__46__g583
NODE_3_length_556175_cov_27.01.g593	G_NODE_3_length_556175_cov_27__46__01__46__g593
NODE_3_length_556175_cov_27.01.g598	G_NODE_3_length_556175_cov_27__46__01__46__g598
NODE_3_length_556175_cov_27.01.g610	G_NODE_3_length_556175_cov_27__46__01__46__g610
NODE_3_length_556175_cov_27.01.g617	G_NODE_3_length_556175_cov_27__46__01__46__g617
NODE_3_length_556175_cov_27.01.g625	G_NODE_3_length_556175_cov_27__46__01__46__g625
NODE_3_length_556175_cov_27.01.g647	G_NODE_3_length_556175_cov_27__46__01__46__g647
NODE_40_length_228955_cov_27.5.g4626	G_NODE_40_length_228955_cov_27__46__5__46__g4626
NODE_41_length_228709_cov_27.1.g4681	G_NODE_41_length_228709_cov_27__46__1__46__g4681
NODE_41_length_228709_cov_27.1.g4697	G_NODE_41_length_228709_cov_27__46__1__46__g4697
NODE_41_length_228709_cov_27.1.g4701	G_NODE_41_length_228709_cov_27__46__1__46__g4701
NODE_41_length_228709_cov_27.1.g4722	G_NODE_41_length_228709_cov_27__46__1__46__g4722
NODE_41_length_228709_cov_27.1.g4726	G_NODE_41_length_228709_cov_27__46__1__46__g4726
NODE_42_length_223018_cov_26.8.g4747	G_NODE_42_length_223018_cov_26__46__8__46__g4747
NODE_42_length_223018_cov_26.8.g4766	G_NODE_42_length_223018_cov_26__46__8__46__g4766
NODE_42_length_223018_cov_26.8.g4768	G_NODE_42_length_223018_cov_26__46__8__46__g4768
NODE_42_length_223018_cov_26.8.g4786	G_NODE_42_length_223018_cov_26__46__8__46__g4786
NODE_42_length_223018_cov_26.8.g4796	G_NODE_42_length_223018_cov_26__46__8__46__g4796
NODE_43_length_222341_cov_26.6.g4841	G_NODE_43_length_222341_cov_26__46__6__46__g4841
NODE_43_length_222341_cov_26.6.g4849	G_NODE_43_length_222341_cov_26__46__6__46__g4849
NODE_43_length_222341_cov_26.6.g4862	G_NODE_43_length_222341_cov_26__46__6__46__g4862
NODE_44_length_222088_cov_27.0.g4918	G_NODE_44_length_222088_cov_27__46__0__46__g4918
NODE_44_length_222088_cov_27.0.g4922	G_NODE_44_length_222088_cov_27__46__0__46__g4922
NODE_44_length_222088_cov_27.0.g4951	G_NODE_44_length_222088_cov_27__46__0__46__g4951
NODE_45_length_221366_cov_26.9.g4965	G_NODE_45_length_221366_cov_26__46__9__46__g4965
NODE_45_length_221366_cov_26.9.g4974	G_NODE_45_length_221366_cov_26__46__9__46__g4974
NODE_45_length_221366_cov_26.9.g4978	G_NODE_45_length_221366_cov_26__46__9__46__g4978
NODE_45_length_221366_cov_26.9.g5003	G_NODE_45_length_221366_cov_26__46__9__46__g5003
NODE_45_length_221366_cov_26.9.g5004	G_NODE_45_length_221366_cov_26__46__9__46__g5004
NODE_45_length_221366_cov_26.9.g5005	G_NODE_45_length_221366_cov_26__46__9__46__g5005
NODE_46_length_219541_cov_27.4.g5044	G_NODE_46_length_219541_cov_27__46__4__46__g5044
NODE_46_length_219541_cov_27.4.g5053	G_NODE_46_length_219541_cov_27__46__4__46__g5053
NODE_46_length_219541_cov_27.4.g5056	G_NODE_46_length_219541_cov_27__46__4__46__g5056
NODE_46_length_219541_cov_27.4.g5058	G_NODE_46_length_219541_cov_27__46__4__46__g5058
NODE_46_length_219541_cov_27.4.g5070	G_NODE_46_length_219541_cov_27__46__4__46__g5070
NODE_46_length_219541_cov_27.4.g5076	G_NODE_46_length_219541_cov_27__46__4__46__g5076
NODE_47_length_214060_cov_27.1.g5112	G_NODE_47_length_214060_cov_27__46__1__46__g5112
NODE_47_length_214060_cov_27.1.g5118	G_NODE_47_length_214060_cov_27__46__1__46__g5118
NODE_47_length_214060_cov_27.1.g5142	G_NODE_47_length_214060_cov_27__46__1__46__g5142
NODE_47_length_214060_cov_27.1.g5154	G_NODE_47_length_214060_cov_27__46__1__46__g5154
NODE_48_length_212693_cov_26.3.g5190	G_NODE_48_length_212693_cov_26__46__3__46__g5190
NODE_48_length_212693_cov_26.3.g5198	G_NODE_48_length_212693_cov_26__46__3__46__g5198
NODE_48_length_212693_cov_26.3.g5222	G_NODE_48_length_212693_cov_26__46__3__46__g5222
NODE_48_length_212693_cov_26.3.g5228	G_NODE_48_length_212693_cov_26__46__3__46__g5228
NODE_48_length_212693_cov_26.3.g5259	G_NODE_48_length_212693_cov_26__46__3__46__g5259
NODE_49_length_208842_cov_27.4.g5281	G_NODE_49_length_208842_cov_27__46__4__46__g5281
NODE_49_length_208842_cov_27.4.g5292	G_NODE_49_length_208842_cov_27__46__4__46__g5292
NODE_49_length_208842_cov_27.4.g5293	G_NODE_49_length_208842_cov_27__46__4__46__g5293
NODE_49_length_208842_cov_27.4.g5294	G_NODE_49_length_208842_cov_27__46__4__46__g5294
NODE_49_length_208842_cov_27.4.g5300	G_NODE_49_length_208842_cov_27__46__4__46__g5300
NODE_49_length_208842_cov_27.4.g5311	G_NODE_49_length_208842_cov_27__46__4__46__g5311
NODE_49_length_208842_cov_27.4.g5314	G_NODE_49_length_208842_cov_27__46__4__46__g5314
NODE_4_length_507526_cov_27.50.g659	G_NODE_4_length_507526_cov_27__46__50__46__g659
NODE_4_length_507526_cov_27.50.g700	G_NODE_4_length_507526_cov_27__46__50__46__g700
NODE_4_length_507526_cov_27.50.g705	G_NODE_4_length_507526_cov_27__46__50__46__g705
NODE_4_length_507526_cov_27.50.g723	G_NODE_4_length_507526_cov_27__46__50__46__g723
NODE_4_length_507526_cov_27.50.g743	G_NODE_4_length_507526_cov_27__46__50__46__g743
NODE_4_length_507526_cov_27.50.g754	G_NODE_4_length_507526_cov_27__46__50__46__g754
NODE_4_length_507526_cov_27.50.g763	G_NODE_4_length_507526_cov_27__46__50__46__g763
NODE_4_length_507526_cov_27.50.g766	G_NODE_4_length_507526_cov_27__46__50__46__g766
NODE_4_length_507526_cov_27.50.g771	G_NODE_4_length_507526_cov_27__46__50__46__g771
NODE_4_length_507526_cov_27.50.g790	G_NODE_4_length_507526_cov_27__46__50__46__g790
NODE_4_length_507526_cov_27.50.g791	G_NODE_4_length_507526_cov_27__46__50__46__g791
NODE_4_length_507526_cov_27.50.g801	G_NODE_4_length_507526_cov_27__46__50__46__g801
NODE_4_length_507526_cov_27.50.g808	G_NODE_4_length_507526_cov_27__46__50__46__g808
NODE_4_length_507526_cov_27.50.g812	G_NODE_4_length_507526_cov_27__46__50__46__g812
NODE_4_length_507526_cov_27.50.g817	G_NODE_4_length_507526_cov_27__46__50__46__g817
NODE_50_length_206616_cov_28.5.g5340	G_NODE_50_length_206616_cov_28__46__5__46__g5340
NODE_50_length_206616_cov_28.5.g5344	G_NODE_50_length_206616_cov_28__46__5__46__g5344
NODE_51_length_199863_cov_26.9.g5404	G_NODE_51_length_199863_cov_26__46__9__46__g5404
NODE_51_length_199863_cov_26.9.g5405	G_NODE_51_length_199863_cov_26__46__9__46__g5405
NODE_51_length_199863_cov_26.9.g5418	G_NODE_51_length_199863_cov_26__46__9__46__g5418
NODE_51_length_199863_cov_26.9.g5467	G_NODE_51_length_199863_cov_26__46__9__46__g5467
NODE_51_length_199863_cov_26.9.g5472	G_NODE_51_length_199863_cov_26__46__9__46__g5472
NODE_51_length_199863_cov_26.9.g5477	G_NODE_51_length_199863_cov_26__46__9__46__g5477
NODE_52_length_197255_cov_26.9.g5483	G_NODE_52_length_197255_cov_26__46__9__46__g5483
NODE_52_length_197255_cov_26.9.g5495	G_NODE_52_length_197255_cov_26__46__9__46__g5495
NODE_52_length_197255_cov_26.9.g5511	G_NODE_52_length_197255_cov_26__46__9__46__g5511
NODE_53_length_196776_cov_30.8.g5548	G_NODE_53_length_196776_cov_30__46__8__46__g5548
NODE_53_length_196776_cov_30.8.g5549	G_NODE_53_length_196776_cov_30__46__8__46__g5549
NODE_53_length_196776_cov_30.8.g5591	G_NODE_53_length_196776_cov_30__46__8__46__g5591
NODE_53_length_196776_cov_30.8.g5602	G_NODE_53_length_196776_cov_30__46__8__46__g5602
NODE_53_length_196776_cov_30.8.g5606	G_NODE_53_length_196776_cov_30__46__8__46__g5606
NODE_53_length_196776_cov_30.8.g5613	G_NODE_53_length_196776_cov_30__46__8__46__g5613
NODE_54_length_193036_cov_28.0.g5647	G_NODE_54_length_193036_cov_28__46__0__46__g5647
NODE_54_length_193036_cov_28.0.g5653	G_NODE_54_length_193036_cov_28__46__0__46__g5653
NODE_54_length_193036_cov_28.0.g5676	G_NODE_54_length_193036_cov_28__46__0__46__g5676
NODE_54_length_193036_cov_28.0.g5680	G_NODE_54_length_193036_cov_28__46__0__46__g5680
NODE_54_length_193036_cov_28.0.g5681	G_NODE_54_length_193036_cov_28__46__0__46__g5681
NODE_55_length_187800_cov_32.8.g5715	G_NODE_55_length_187800_cov_32__46__8__46__g5715
NODE_55_length_187800_cov_32.8.g5726	G_NODE_55_length_187800_cov_32__46__8__46__g5726
NODE_55_length_187800_cov_32.8.g5730	G_NODE_55_length_187800_cov_32__46__8__46__g5730
NODE_56_length_186747_cov_27.1.g5745	G_NODE_56_length_186747_cov_27__46__1__46__g5745
NODE_56_length_186747_cov_27.1.g5776	G_NODE_56_length_186747_cov_27__46__1__46__g5776
NODE_56_length_186747_cov_27.1.g5781	G_NODE_56_length_186747_cov_27__46__1__46__g5781
NODE_56_length_186747_cov_27.1.g5789	G_NODE_56_length_186747_cov_27__46__1__46__g5789
NODE_57_length_176316_cov_27.6.g5804	G_NODE_57_length_176316_cov_27__46__6__46__g5804
NODE_57_length_176316_cov_27.6.g5805	G_NODE_57_length_176316_cov_27__46__6__46__g5805
NODE_57_length_176316_cov_27.6.g5834	G_NODE_57_length_176316_cov_27__46__6__46__g5834
NODE_57_length_176316_cov_27.6.g5861	G_NODE_57_length_176316_cov_27__46__6__46__g5861
NODE_58_length_176313_cov_26.9.g5905	G_NODE_58_length_176313_cov_26__46__9__46__g5905
NODE_59_length_175307_cov_27.0.g5937	G_NODE_59_length_175307_cov_27__46__0__46__g5937
NODE_59_length_175307_cov_27.0.g5947	G_NODE_59_length_175307_cov_27__46__0__46__g5947
NODE_59_length_175307_cov_27.0.g5951	G_NODE_59_length_175307_cov_27__46__0__46__g5951
NODE_59_length_175307_cov_27.0.g5962	G_NODE_59_length_175307_cov_27__46__0__46__g5962
NODE_59_length_175307_cov_27.0.g5973	G_NODE_59_length_175307_cov_27__46__0__46__g5973
NODE_59_length_175307_cov_27.0.g5978	G_NODE_59_length_175307_cov_27__46__0__46__g5978
NODE_59_length_175307_cov_27.0.g5981	G_NODE_59_length_175307_cov_27__46__0__46__g5981
NODE_59_length_175307_cov_27.0.g5985	G_NODE_59_length_175307_cov_27__46__0__46__g5985
NODE_5_length_424989_cov_27.61.g830	G_NODE_5_length_424989_cov_27__46__61__46__g830
NODE_5_length_424989_cov_27.61.g832	G_NODE_5_length_424989_cov_27__46__61__46__g832
NODE_5_length_424989_cov_27.61.g859	G_NODE_5_length_424989_cov_27__46__61__46__g859
NODE_5_length_424989_cov_27.61.g869	G_NODE_5_length_424989_cov_27__46__61__46__g869
NODE_5_length_424989_cov_27.61.g890	G_NODE_5_length_424989_cov_27__46__61__46__g890
NODE_5_length_424989_cov_27.61.g891	G_NODE_5_length_424989_cov_27__46__61__46__g891
NODE_5_length_424989_cov_27.61.g908	G_NODE_5_length_424989_cov_27__46__61__46__g908
NODE_5_length_424989_cov_27.61.g926	G_NODE_5_length_424989_cov_27__46__61__46__g926
NODE_5_length_424989_cov_27.61.g928	G_NODE_5_length_424989_cov_27__46__61__46__g928
NODE_5_length_424989_cov_27.61.g947	G_NODE_5_length_424989_cov_27__46__61__46__g947
NODE_60_length_174043_cov_33.4.g6022	G_NODE_60_length_174043_cov_33__46__4__46__g6022
NODE_60_length_174043_cov_33.4.g6024	G_NODE_60_length_174043_cov_33__46__4__46__g6024
NODE_60_length_174043_cov_33.4.g6028	G_NODE_60_length_174043_cov_33__46__4__46__g6028
NODE_60_length_174043_cov_33.4.g6030	G_NODE_60_length_174043_cov_33__46__4__46__g6030
NODE_61_length_173278_cov_26.9.g6049	G_NODE_61_length_173278_cov_26__46__9__46__g6049
NODE_61_length_173278_cov_26.9.g6066	G_NODE_61_length_173278_cov_26__46__9__46__g6066
NODE_61_length_173278_cov_26.9.g6083	G_NODE_61_length_173278_cov_26__46__9__46__g6083
NODE_61_length_173278_cov_26.9.g6089	G_NODE_61_length_173278_cov_26__46__9__46__g6089
NODE_61_length_173278_cov_26.9.g6099	G_NODE_61_length_173278_cov_26__46__9__46__g6099
NODE_62_length_171748_cov_27.3.g6106	G_NODE_62_length_171748_cov_27__46__3__46__g6106
NODE_62_length_171748_cov_27.3.g6115	G_NODE_62_length_171748_cov_27__46__3__46__g6115
NODE_62_length_171748_cov_27.3.g6117	G_NODE_62_length_171748_cov_27__46__3__46__g6117
NODE_62_length_171748_cov_27.3.g6130	G_NODE_62_length_171748_cov_27__46__3__46__g6130
NODE_62_length_171748_cov_27.3.g6148	G_NODE_62_length_171748_cov_27__46__3__46__g6148
NODE_63_length_170580_cov_27.6.g6183	G_NODE_63_length_170580_cov_27__46__6__46__g6183
NODE_63_length_170580_cov_27.6.g6201	G_NODE_63_length_170580_cov_27__46__6__46__g6201
NODE_63_length_170580_cov_27.6.g6203	G_NODE_63_length_170580_cov_27__46__6__46__g6203
NODE_64_length_163996_cov_27.3.g6213	G_NODE_64_length_163996_cov_27__46__3__46__g6213
NODE_64_length_163996_cov_27.3.g6238	G_NODE_64_length_163996_cov_27__46__3__46__g6238
NODE_64_length_163996_cov_27.3.g6248	G_NODE_64_length_163996_cov_27__46__3__46__g6248
NODE_64_length_163996_cov_27.3.g6260	G_NODE_64_length_163996_cov_27__46__3__46__g6260
NODE_64_length_163996_cov_27.3.g6261	G_NODE_64_length_163996_cov_27__46__3__46__g6261
NODE_65_length_163929_cov_26.8.g6284	G_NODE_65_length_163929_cov_26__46__8__46__g6284
NODE_65_length_163929_cov_26.8.g6285	G_NODE_65_length_163929_cov_26__46__8__46__g6285
NODE_65_length_163929_cov_26.8.g6311	G_NODE_65_length_163929_cov_26__46__8__46__g6311
NODE_65_length_163929_cov_26.8.g6314	G_NODE_65_length_163929_cov_26__46__8__46__g6314
NODE_66_length_161770_cov_28.0.g6337	G_NODE_66_length_161770_cov_28__46__0__46__g6337
NODE_66_length_161770_cov_28.0.g6347	G_NODE_66_length_161770_cov_28__46__0__46__g6347
NODE_67_length_161391_cov_27.3.g6397	G_NODE_67_length_161391_cov_27__46__3__46__g6397
NODE_67_length_161391_cov_27.3.g6432	G_NODE_67_length_161391_cov_27__46__3__46__g6432
NODE_67_length_161391_cov_27.3.g6441	G_NODE_67_length_161391_cov_27__46__3__46__g6441
NODE_67_length_161391_cov_27.3.g6446	G_NODE_67_length_161391_cov_27__46__3__46__g6446
NODE_68_length_158201_cov_27.6.g6459	G_NODE_68_length_158201_cov_27__46__6__46__g6459
NODE_68_length_158201_cov_27.6.g6485	G_NODE_68_length_158201_cov_27__46__6__46__g6485
NODE_68_length_158201_cov_27.6.g6494	G_NODE_68_length_158201_cov_27__46__6__46__g6494
NODE_68_length_158201_cov_27.6.g6496	G_NODE_68_length_158201_cov_27__46__6__46__g6496
NODE_68_length_158201_cov_27.6.g6501	G_NODE_68_length_158201_cov_27__46__6__46__g6501
NODE_69_length_158162_cov_26.5.g6521	G_NODE_69_length_158162_cov_26__46__5__46__g6521
NODE_69_length_158162_cov_26.5.g6522	G_NODE_69_length_158162_cov_26__46__5__46__g6522
NODE_69_length_158162_cov_26.5.g6540	G_NODE_69_length_158162_cov_26__46__5__46__g6540
NODE_6_length_411765_cov_27.80.g1030	G_NODE_6_length_411765_cov_27__46__80__46__g1030
NODE_6_length_411765_cov_27.80.g1036	G_NODE_6_length_411765_cov_27__46__80__46__g1036
NODE_6_length_411765_cov_27.80.g1039	G_NODE_6_length_411765_cov_27__46__80__46__g1039
NODE_6_length_411765_cov_27.80.g1058	G_NODE_6_length_411765_cov_27__46__80__46__g1058
NODE_6_length_411765_cov_27.80.g1072	G_NODE_6_length_411765_cov_27__46__80__46__g1072
NODE_6_length_411765_cov_27.80.g1090	G_NODE_6_length_411765_cov_27__46__80__46__g1090
NODE_6_length_411765_cov_27.80.g1091	G_NODE_6_length_411765_cov_27__46__80__46__g1091
NODE_6_length_411765_cov_27.80.g1092	G_NODE_6_length_411765_cov_27__46__80__46__g1092
NODE_6_length_411765_cov_27.80.g1095	G_NODE_6_length_411765_cov_27__46__80__46__g1095
NODE_6_length_411765_cov_27.80.g1103	G_NODE_6_length_411765_cov_27__46__80__46__g1103
NODE_6_length_411765_cov_27.80.g1109	G_NODE_6_length_411765_cov_27__46__80__46__g1109
NODE_6_length_411765_cov_27.80.g986	G_NODE_6_length_411765_cov_27__46__80__46__g986
NODE_6_length_411765_cov_27.80.g994	G_NODE_6_length_411765_cov_27__46__80__46__g994
NODE_70_length_156640_cov_26.7.g6560	G_NODE_70_length_156640_cov_26__46__7__46__g6560
NODE_70_length_156640_cov_26.7.g6569	G_NODE_70_length_156640_cov_26__46__7__46__g6569
NODE_70_length_156640_cov_26.7.g6606	G_NODE_70_length_156640_cov_26__46__7__46__g6606
NODE_71_length_155431_cov_26.5.g6625	G_NODE_71_length_155431_cov_26__46__5__46__g6625
NODE_71_length_155431_cov_26.5.g6639	G_NODE_71_length_155431_cov_26__46__5__46__g6639
NODE_71_length_155431_cov_26.5.g6641	G_NODE_71_length_155431_cov_26__46__5__46__g6641
NODE_72_length_151002_cov_26.9.g6672	G_NODE_72_length_151002_cov_26__46__9__46__g6672
NODE_72_length_151002_cov_26.9.g6683	G_NODE_72_length_151002_cov_26__46__9__46__g6683
NODE_72_length_151002_cov_26.9.g6688	G_NODE_72_length_151002_cov_26__46__9__46__g6688
NODE_72_length_151002_cov_26.9.g6699	G_NODE_72_length_151002_cov_26__46__9__46__g6699
NODE_73_length_150420_cov_28.7.g6762	G_NODE_73_length_150420_cov_28__46__7__46__g6762
NODE_73_length_150420_cov_28.7.g6763	G_NODE_73_length_150420_cov_28__46__7__46__g6763
NODE_73_length_150420_cov_28.7.g6768	G_NODE_73_length_150420_cov_28__46__7__46__g6768
NODE_74_length_150323_cov_27.5.g6814	G_NODE_74_length_150323_cov_27__46__5__46__g6814
NODE_75_length_148317_cov_28.2.g6839	G_NODE_75_length_148317_cov_28__46__2__46__g6839
NODE_75_length_148317_cov_28.2.g6840	G_NODE_75_length_148317_cov_28__46__2__46__g6840
NODE_75_length_148317_cov_28.2.g6842	G_NODE_75_length_148317_cov_28__46__2__46__g6842
NODE_75_length_148317_cov_28.2.g6846	G_NODE_75_length_148317_cov_28__46__2__46__g6846
NODE_75_length_148317_cov_28.2.g6859	G_NODE_75_length_148317_cov_28__46__2__46__g6859
NODE_76_length_147303_cov_26.7.g6920	G_NODE_76_length_147303_cov_26__46__7__46__g6920
NODE_76_length_147303_cov_26.7.g6923	G_NODE_76_length_147303_cov_26__46__7__46__g6923
NODE_77_length_146545_cov_27.4.g6943	G_NODE_77_length_146545_cov_27__46__4__46__g6943
NODE_77_length_146545_cov_27.4.g6944	G_NODE_77_length_146545_cov_27__46__4__46__g6944
NODE_77_length_146545_cov_27.4.g6946	G_NODE_77_length_146545_cov_27__46__4__46__g6946
NODE_77_length_146545_cov_27.4.g6966	G_NODE_77_length_146545_cov_27__46__4__46__g6966
NODE_78_length_146293_cov_26.9.g6980	G_NODE_78_length_146293_cov_26__46__9__46__g6980
NODE_78_length_146293_cov_26.9.g6984	G_NODE_78_length_146293_cov_26__46__9__46__g6984
NODE_78_length_146293_cov_26.9.g6998	G_NODE_78_length_146293_cov_26__46__9__46__g6998
NODE_78_length_146293_cov_26.9.g6999	G_NODE_78_length_146293_cov_26__46__9__46__g6999
NODE_79_length_145349_cov_27.4.g7034	G_NODE_79_length_145349_cov_27__46__4__46__g7034
NODE_79_length_145349_cov_27.4.g7060	G_NODE_79_length_145349_cov_27__46__4__46__g7060
NODE_7_length_410815_cov_26.94.g1116	G_NODE_7_length_410815_cov_26__46__94__46__g1116
NODE_7_length_410815_cov_26.94.g1128	G_NODE_7_length_410815_cov_26__46__94__46__g1128
NODE_7_length_410815_cov_26.94.g1137	G_NODE_7_length_410815_cov_26__46__94__46__g1137
NODE_7_length_410815_cov_26.94.g1140	G_NODE_7_length_410815_cov_26__46__94__46__g1140
NODE_7_length_410815_cov_26.94.g1144	G_NODE_7_length_410815_cov_26__46__94__46__g1144
NODE_7_length_410815_cov_26.94.g1168	G_NODE_7_length_410815_cov_26__46__94__46__g1168
NODE_7_length_410815_cov_26.94.g1179	G_NODE_7_length_410815_cov_26__46__94__46__g1179
NODE_7_length_410815_cov_26.94.g1180	G_NODE_7_length_410815_cov_26__46__94__46__g1180
NODE_7_length_410815_cov_26.94.g1190	G_NODE_7_length_410815_cov_26__46__94__46__g1190
NODE_7_length_410815_cov_26.94.g1197	G_NODE_7_length_410815_cov_26__46__94__46__g1197
NODE_7_length_410815_cov_26.94.g1206	G_NODE_7_length_410815_cov_26__46__94__46__g1206
NODE_7_length_410815_cov_26.94.g1212	G_NODE_7_length_410815_cov_26__46__94__46__g1212
NODE_7_length_410815_cov_26.94.g1213	G_NODE_7_length_410815_cov_26__46__94__46__g1213
NODE_7_length_410815_cov_26.94.g1221	G_NODE_7_length_410815_cov_26__46__94__46__g1221
NODE_7_length_410815_cov_26.94.g1222	G_NODE_7_length_410815_cov_26__46__94__46__g1222
NODE_80_length_144745_cov_26.9.g7082	G_NODE_80_length_144745_cov_26__46__9__46__g7082
NODE_80_length_144745_cov_26.9.g7101	G_NODE_80_length_144745_cov_26__46__9__46__g7101
NODE_80_length_144745_cov_26.9.g7114	G_NODE_80_length_144745_cov_26__46__9__46__g7114
NODE_82_length_138544_cov_28.8.g7185	G_NODE_82_length_138544_cov_28__46__8__46__g7185
NODE_82_length_138544_cov_28.8.g7191	G_NODE_82_length_138544_cov_28__46__8__46__g7191
NODE_82_length_138544_cov_28.8.g7202	G_NODE_82_length_138544_cov_28__46__8__46__g7202
NODE_83_length_137659_cov_27.2.g7240	G_NODE_83_length_137659_cov_27__46__2__46__g7240
NODE_83_length_137659_cov_27.2.g7248	G_NODE_83_length_137659_cov_27__46__2__46__g7248
NODE_83_length_137659_cov_27.2.g7262	G_NODE_83_length_137659_cov_27__46__2__46__g7262
NODE_83_length_137659_cov_27.2.g7266	G_NODE_83_length_137659_cov_27__46__2__46__g7266
NODE_83_length_137659_cov_27.2.g7273	G_NODE_83_length_137659_cov_27__46__2__46__g7273
NODE_84_length_136552_cov_27.2.g7289	G_NODE_84_length_136552_cov_27__46__2__46__g7289
NODE_84_length_136552_cov_27.2.g7293	G_NODE_84_length_136552_cov_27__46__2__46__g7293
NODE_84_length_136552_cov_27.2.g7294	G_NODE_84_length_136552_cov_27__46__2__46__g7294
NODE_84_length_136552_cov_27.2.g7327	G_NODE_84_length_136552_cov_27__46__2__46__g7327
NODE_86_length_134045_cov_27.0.g7378	G_NODE_86_length_134045_cov_27__46__0__46__g7378
NODE_86_length_134045_cov_27.0.g7392	G_NODE_86_length_134045_cov_27__46__0__46__g7392
NODE_86_length_134045_cov_27.0.g7401	G_NODE_86_length_134045_cov_27__46__0__46__g7401
NODE_87_length_132516_cov_26.4.g7427	G_NODE_87_length_132516_cov_26__46__4__46__g7427
NODE_87_length_132516_cov_26.4.g7438	G_NODE_87_length_132516_cov_26__46__4__46__g7438
NODE_87_length_132516_cov_26.4.g7444	G_NODE_87_length_132516_cov_26__46__4__46__g7444
NODE_87_length_132516_cov_26.4.g7454	G_NODE_87_length_132516_cov_26__46__4__46__g7454
NODE_87_length_132516_cov_26.4.g7458	G_NODE_87_length_132516_cov_26__46__4__46__g7458
NODE_87_length_132516_cov_26.4.g7467	G_NODE_87_length_132516_cov_26__46__4__46__g7467
NODE_88_length_131076_cov_27.1.g7484	G_NODE_88_length_131076_cov_27__46__1__46__g7484
NODE_89_length_131047_cov_25.9.g7525	G_NODE_89_length_131047_cov_25__46__9__46__g7525
NODE_89_length_131047_cov_25.9.g7548	G_NODE_89_length_131047_cov_25__46__9__46__g7548
NODE_89_length_131047_cov_25.9.g7549	G_NODE_89_length_131047_cov_25__46__9__46__g7549
NODE_8_length_406910_cov_27.48.g1266	G_NODE_8_length_406910_cov_27__46__48__46__g1266
NODE_8_length_406910_cov_27.48.g1267	G_NODE_8_length_406910_cov_27__46__48__46__g1267
NODE_8_length_406910_cov_27.48.g1272	G_NODE_8_length_406910_cov_27__46__48__46__g1272
NODE_8_length_406910_cov_27.48.g1278	G_NODE_8_length_406910_cov_27__46__48__46__g1278
NODE_8_length_406910_cov_27.48.g1304	G_NODE_8_length_406910_cov_27__46__48__46__g1304
NODE_8_length_406910_cov_27.48.g1325	G_NODE_8_length_406910_cov_27__46__48__46__g1325
NODE_8_length_406910_cov_27.48.g1327	G_NODE_8_length_406910_cov_27__46__48__46__g1327
NODE_8_length_406910_cov_27.48.g1346	G_NODE_8_length_406910_cov_27__46__48__46__g1346
NODE_8_length_406910_cov_27.48.g1351	G_NODE_8_length_406910_cov_27__46__48__46__g1351
NODE_8_length_406910_cov_27.48.g1366	G_NODE_8_length_406910_cov_27__46__48__46__g1366
NODE_8_length_406910_cov_27.48.g1374	G_NODE_8_length_406910_cov_27__46__48__46__g1374
NODE_8_length_406910_cov_27.48.g1382	G_NODE_8_length_406910_cov_27__46__48__46__g1382
NODE_8_length_406910_cov_27.48.g1390	G_NODE_8_length_406910_cov_27__46__48__46__g1390
NODE_90_length_126318_cov_26.7.g7566	G_NODE_90_length_126318_cov_26__46__7__46__g7566
NODE_90_length_126318_cov_26.7.g7571	G_NODE_90_length_126318_cov_26__46__7__46__g7571
NODE_90_length_126318_cov_26.7.g7577	G_NODE_90_length_126318_cov_26__46__7__46__g7577
NODE_90_length_126318_cov_26.7.g7585	G_NODE_90_length_126318_cov_26__46__7__46__g7585
NODE_90_length_126318_cov_26.7.g7597	G_NODE_90_length_126318_cov_26__46__7__46__g7597
NODE_91_length_126072_cov_27.5.g7608	G_NODE_91_length_126072_cov_27__46__5__46__g7608
NODE_91_length_126072_cov_27.5.g7609	G_NODE_91_length_126072_cov_27__46__5__46__g7609
NODE_92_length_126039_cov_27.1.g7676	G_NODE_92_length_126039_cov_27__46__1__46__g7676
NODE_93_length_125225_cov_27.2.g7693	G_NODE_93_length_125225_cov_27__46__2__46__g7693
NODE_93_length_125225_cov_27.2.g7728	G_NODE_93_length_125225_cov_27__46__2__46__g7728
NODE_94_length_121119_cov_26.4.g7733	G_NODE_94_length_121119_cov_26__46__4__46__g7733
NODE_94_length_121119_cov_26.4.g7739	G_NODE_94_length_121119_cov_26__46__4__46__g7739
NODE_94_length_121119_cov_26.4.g7763	G_NODE_94_length_121119_cov_26__46__4__46__g7763
NODE_96_length_120465_cov_26.2.g7833	G_NODE_96_length_120465_cov_26__46__2__46__g7833
NODE_96_length_120465_cov_26.2.g7839	G_NODE_96_length_120465_cov_26__46__2__46__g7839
NODE_96_length_120465_cov_26.2.g7853	G_NODE_96_length_120465_cov_26__46__2__46__g7853
NODE_97_length_120454_cov_27.0.g7866	G_NODE_97_length_120454_cov_27__46__0__46__g7866
NODE_97_length_120454_cov_27.0.g7868	G_NODE_97_length_120454_cov_27__46__0__46__g7868
NODE_97_length_120454_cov_27.0.g7870	G_NODE_97_length_120454_cov_27__46__0__46__g7870
NODE_97_length_120454_cov_27.0.g7896	G_NODE_97_length_120454_cov_27__46__0__46__g7896
NODE_97_length_120454_cov_27.0.g7899	G_NODE_97_length_120454_cov_27__46__0__46__g7899
NODE_98_length_119618_cov_26.9.g7948	G_NODE_98_length_119618_cov_26__46__9__46__g7948
NODE_99_length_118876_cov_26.9.g7969	G_NODE_99_length_118876_cov_26__46__9__46__g7969
NODE_99_length_118876_cov_26.9.g7982	G_NODE_99_length_118876_cov_26__46__9__46__g7982
NODE_99_length_118876_cov_26.9.g7998	G_NODE_99_length_118876_cov_26__46__9__46__g7998
NODE_9_length_401396_cov_27.21.g1403	G_NODE_9_length_401396_cov_27__46__21__46__g1403
NODE_9_length_401396_cov_27.21.g1421	G_NODE_9_length_401396_cov_27__46__21__46__g1421
NODE_9_length_401396_cov_27.21.g1433	G_NODE_9_length_401396_cov_27__46__21__46__g1433
NODE_9_length_401396_cov_27.21.g1435	G_NODE_9_length_401396_cov_27__46__21__46__g1435
NODE_9_length_401396_cov_27.21.g1448	G_NODE_9_length_401396_cov_27__46__21__46__g1448
NODE_9_length_401396_cov_27.21.g1450	G_NODE_9_length_401396_cov_27__46__21__46__g1450
NODE_9_length_401396_cov_27.21.g1454	G_NODE_9_length_401396_cov_27__46__21__46__g1454
NODE_9_length_401396_cov_27.21.g1458	G_NODE_9_length_401396_cov_27__46__21__46__g1458
NODE_9_length_401396_cov_27.21.g1469	G_NODE_9_length_401396_cov_27__46__21__46__g1469
NODE_9_length_401396_cov_27.21.g1470	G_NODE_9_length_401396_cov_27__46__21__46__g1470
NODE_9_length_401396_cov_27.21.g1472	G_NODE_9_length_401396_cov_27__46__21__46__g1472
NODE_9_length_401396_cov_27.21.g1474	G_NODE_9_length_401396_cov_27__46__21__46__g1474
NODE_9_length_401396_cov_27.21.g1476	G_NODE_9_length_401396_cov_27__46__21__46__g1476
NODE_9_length_401396_cov_27.21.g1480	G_NODE_9_length_401396_cov_27__46__21__46__g1480
NODE_24_length_269354_cov_27.3.g3244	G_NODE_24_length_269354_cov_27__46__3__46__g3244
NODE_109_length_110887_cov_27..g8367	G_NODE_109_length_110887_cov_27__46____46__g8367
NODE_13_length_366849_cov_26.4.g2013	G_NODE_13_length_366849_cov_26__46__4__46__g2013
NODE_32_length_245437_cov_26.5.g3956	G_NODE_32_length_245437_cov_26__46__5__46__g3956
NODE_35_length_240790_cov_27.3.g4234	G_NODE_35_length_240790_cov_27__46__3__46__g4234
NODE_77_length_146545_cov_27.4.g6942	G_NODE_77_length_146545_cov_27__46__4__46__g6942
NODE_107_length_111361_cov_27..g8273	G_NODE_107_length_111361_cov_27__46____46__g8273
NODE_183_length_53949_cov_26.5.g10395	G_NODE_183_length_53949_cov_26__46__5__46__g10395
NODE_230_length_32041_cov_26.7.g10978	G_NODE_230_length_32041_cov_26__46__7__46__g10978
NODE_230_length_32041_cov_26.7.g10979	G_NODE_230_length_32041_cov_26__46__7__46__g10979
NODE_1_length_670061_cov_26.98.g26	G_NODE_1_length_670061_cov_26__46__98__46__g26
NODE_1_length_670061_cov_26.98.g27	G_NODE_1_length_670061_cov_26__46__98__46__g27
NODE_1_length_670061_cov_26.98.g50	G_NODE_1_length_670061_cov_26__46__98__46__g50
NODE_1_length_670061_cov_26.98.g144	G_NODE_1_length_670061_cov_26__46__98__46__g144
NODE_1_length_670061_cov_26.98.g163	G_NODE_1_length_670061_cov_26__46__98__46__g163
NODE_2_length_654939_cov_26.45.g234	G_NODE_2_length_654939_cov_26__46__45__46__g234
NODE_2_length_654939_cov_26.45.g319	G_NODE_2_length_654939_cov_26__46__45__46__g319
NODE_3_length_556175_cov_27.01.g472	G_NODE_3_length_556175_cov_27__46__01__46__g472
NODE_3_length_556175_cov_27.01.g471	G_NODE_3_length_556175_cov_27__46__01__46__g471
NODE_2_length_654939_cov_26.45.g417	G_NODE_2_length_654939_cov_26__46__45__46__g417
NODE_3_length_556175_cov_27.01.g587	G_NODE_3_length_556175_cov_27__46__01__46__g587
NODE_3_length_556175_cov_27.01.g628	G_NODE_3_length_556175_cov_27__46__01__46__g628
NODE_4_length_507526_cov_27.50.g826	G_NODE_4_length_507526_cov_27__46__50__46__g826
NODE_5_length_424989_cov_27.61.g865	G_NODE_5_length_424989_cov_27__46__61__46__g865
NODE_2_length_654939_cov_26.45.g427	G_NODE_2_length_654939_cov_26__46__45__46__g427
NODE_5_length_424989_cov_27.61.g920	G_NODE_5_length_424989_cov_27__46__61__46__g920
NODE_5_length_424989_cov_27.61.g933	G_NODE_5_length_424989_cov_27__46__61__46__g933
NODE_5_length_424989_cov_27.61.g934	G_NODE_5_length_424989_cov_27__46__61__46__g934
NODE_12_length_368260_cov_29.4.g1860	G_NODE_12_length_368260_cov_29__46__4__46__g1860
NODE_12_length_368260_cov_29.4.g1893	G_NODE_12_length_368260_cov_29__46__4__46__g1893
NODE_14_length_355240_cov_27.0.g2113	G_NODE_14_length_355240_cov_27__46__0__46__g2113
NODE_14_length_355240_cov_27.0.g2131	G_NODE_14_length_355240_cov_27__46__0__46__g2131
NODE_14_length_355240_cov_27.0.g2201	G_NODE_14_length_355240_cov_27__46__0__46__g2201
NODE_15_length_354016_cov_27.6.g2230	G_NODE_15_length_354016_cov_27__46__6__46__g2230
NODE_16_length_349410_cov_26.6.g2442	G_NODE_16_length_349410_cov_26__46__6__46__g2442
NODE_16_length_349410_cov_26.6.g2448	G_NODE_16_length_349410_cov_26__46__6__46__g2448
NODE_17_length_338202_cov_27.7.g2538	G_NODE_17_length_338202_cov_27__46__7__46__g2538
NODE_17_length_338202_cov_27.7.g2590	G_NODE_17_length_338202_cov_27__46__7__46__g2590
NODE_18_length_335662_cov_27.1.g2689	G_NODE_18_length_335662_cov_27__46__1__46__g2689
NODE_19_length_334163_cov_27.7.g2789	G_NODE_19_length_334163_cov_27__46__7__46__g2789
NODE_22_length_283055_cov_26.7.g3098	G_NODE_22_length_283055_cov_26__46__7__46__g3098
NODE_22_length_283055_cov_26.7.g3111	G_NODE_22_length_283055_cov_26__46__7__46__g3111
NODE_22_length_283055_cov_26.7.g3115	G_NODE_22_length_283055_cov_26__46__7__46__g3115
NODE_22_length_283055_cov_26.7.g3125	G_NODE_22_length_283055_cov_26__46__7__46__g3125
NODE_22_length_283055_cov_26.7.g3124	G_NODE_22_length_283055_cov_26__46__7__46__g3124
NODE_23_length_273380_cov_26.9.g3147	G_NODE_23_length_273380_cov_26__46__9__46__g3147
NODE_24_length_269354_cov_27.3.g3263	G_NODE_24_length_269354_cov_27__46__3__46__g3263
NODE_24_length_269354_cov_27.3.g3264	G_NODE_24_length_269354_cov_27__46__3__46__g3264
NODE_24_length_269354_cov_27.3.g3265	G_NODE_24_length_269354_cov_27__46__3__46__g3265
NODE_26_length_259969_cov_27.4.g3490	G_NODE_26_length_259969_cov_27__46__4__46__g3490
NODE_26_length_259969_cov_27.4.g3487	G_NODE_26_length_259969_cov_27__46__4__46__g3487
NODE_27_length_259938_cov_27.3.g3518	G_NODE_27_length_259938_cov_27__46__3__46__g3518
NODE_27_length_259938_cov_27.3.g3519	G_NODE_27_length_259938_cov_27__46__3__46__g3519
NODE_27_length_259938_cov_27.3.g3585	G_NODE_27_length_259938_cov_27__46__3__46__g3585
NODE_27_length_259938_cov_27.3.g3563	G_NODE_27_length_259938_cov_27__46__3__46__g3563
NODE_29_length_252949_cov_26.3.g3718	G_NODE_29_length_252949_cov_26__46__3__46__g3718
NODE_30_length_247314_cov_27.1.g3799	G_NODE_30_length_247314_cov_27__46__1__46__g3799
NODE_31_length_246726_cov_27.2.g3841	G_NODE_31_length_246726_cov_27__46__2__46__g3841
NODE_31_length_246726_cov_27.2.g3842	G_NODE_31_length_246726_cov_27__46__2__46__g3842
NODE_33_length_243588_cov_26.2.g4051	G_NODE_33_length_243588_cov_26__46__2__46__g4051
NODE_33_length_243588_cov_26.2.g4057	G_NODE_33_length_243588_cov_26__46__2__46__g4057
NODE_34_length_241180_cov_27.8.g4127	G_NODE_34_length_241180_cov_27__46__8__46__g4127
NODE_35_length_240790_cov_27.3.g4170	G_NODE_35_length_240790_cov_27__46__3__46__g4170
NODE_35_length_240790_cov_27.3.g4171	G_NODE_35_length_240790_cov_27__46__3__46__g4171
NODE_35_length_240790_cov_27.3.g4253	G_NODE_35_length_240790_cov_27__46__3__46__g4253
NODE_36_length_239177_cov_28.5.g4286	G_NODE_36_length_239177_cov_28__46__5__46__g4286
NODE_37_length_235433_cov_27.6.g4393	G_NODE_37_length_235433_cov_27__46__6__46__g4393
NODE_38_length_233147_cov_27.2.g4441	G_NODE_38_length_233147_cov_27__46__2__46__g4441
NODE_39_length_231879_cov_29.3.g4572	G_NODE_39_length_231879_cov_29__46__3__46__g4572
NODE_40_length_228955_cov_27.5.g4604	G_NODE_40_length_228955_cov_27__46__5__46__g4604
NODE_40_length_228955_cov_27.5.g4629	G_NODE_40_length_228955_cov_27__46__5__46__g4629
NODE_56_length_186747_cov_27.1.g5766	G_NODE_56_length_186747_cov_27__46__1__46__g5766
NODE_61_length_173278_cov_26.9.g6091	G_NODE_61_length_173278_cov_26__46__9__46__g6091
NODE_63_length_170580_cov_27.6.g6179	G_NODE_63_length_170580_cov_27__46__6__46__g6179
NODE_63_length_170580_cov_27.6.g6173	G_NODE_63_length_170580_cov_27__46__6__46__g6173
NODE_65_length_163929_cov_26.8.g6310	G_NODE_65_length_163929_cov_26__46__8__46__g6310
NODE_66_length_161770_cov_28.0.g6359	G_NODE_66_length_161770_cov_28__46__0__46__g6359
NODE_71_length_155431_cov_26.5.g6653	G_NODE_71_length_155431_cov_26__46__5__46__g6653
NODE_71_length_155431_cov_26.5.g6669	G_NODE_71_length_155431_cov_26__46__5__46__g6669
NODE_72_length_151002_cov_26.9.g6698	G_NODE_72_length_151002_cov_26__46__9__46__g6698
NODE_73_length_150420_cov_28.7.g6764	G_NODE_73_length_150420_cov_28__46__7__46__g6764
NODE_75_length_148317_cov_28.2.g6837	G_NODE_75_length_148317_cov_28__46__2__46__g6837
NODE_78_length_146293_cov_26.9.g6996	G_NODE_78_length_146293_cov_26__46__9__46__g6996
NODE_78_length_146293_cov_26.9.g7013	G_NODE_78_length_146293_cov_26__46__9__46__g7013
NODE_74_length_150323_cov_27.5.g6806	G_NODE_74_length_150323_cov_27__46__5__46__g6806
NODE_79_length_145349_cov_27.4.g7029	G_NODE_79_length_145349_cov_27__46__4__46__g7029
NODE_80_length_144745_cov_26.9.g7106	G_NODE_80_length_144745_cov_26__46__9__46__g7106
NODE_81_length_139484_cov_26.8.g7163	G_NODE_81_length_139484_cov_26__46__8__46__g7163
NODE_80_length_144745_cov_26.9.g7125	G_NODE_80_length_144745_cov_26__46__9__46__g7125
NODE_85_length_134555_cov_34.2.g7355	G_NODE_85_length_134555_cov_34__46__2__46__g7355
NODE_80_length_144745_cov_26.9.g7139	G_NODE_80_length_144745_cov_26__46__9__46__g7139
NODE_81_length_139484_cov_26.8.g7170	G_NODE_81_length_139484_cov_26__46__8__46__g7170
NODE_86_length_134045_cov_27.0.g7384	G_NODE_86_length_134045_cov_27__46__0__46__g7384
NODE_86_length_134045_cov_27.0.g7410	G_NODE_86_length_134045_cov_27__46__0__46__g7410
NODE_87_length_132516_cov_26.4.g7432	G_NODE_87_length_132516_cov_26__46__4__46__g7432
NODE_90_length_126318_cov_26.7.g7583	G_NODE_90_length_126318_cov_26__46__7__46__g7583
NODE_93_length_125225_cov_27.2.g7708	G_NODE_93_length_125225_cov_27__46__2__46__g7708
NODE_94_length_121119_cov_26.4.g7738	G_NODE_94_length_121119_cov_26__46__4__46__g7738
NODE_95_length_120467_cov_26.6.g7781	G_NODE_95_length_120467_cov_26__46__6__46__g7781
NODE_95_length_120467_cov_26.6.g7782	G_NODE_95_length_120467_cov_26__46__6__46__g7782
NODE_98_length_119618_cov_26.9.g7940	G_NODE_98_length_119618_cov_26__46__9__46__g7940
NODE_96_length_120465_cov_26.2.g7838	G_NODE_96_length_120465_cov_26__46__2__46__g7838
NODE_103_length_117134_cov_27..g8137	G_NODE_103_length_117134_cov_27__46____46__g8137
NODE_104_length_115211_cov_27..g8155	G_NODE_104_length_115211_cov_27__46____46__g8155
NODE_106_length_113993_cov_27..g8227	G_NODE_106_length_113993_cov_27__46____46__g8227
NODE_106_length_113993_cov_27..g8231	G_NODE_106_length_113993_cov_27__46____46__g8231
NODE_113_length_109421_cov_26..g8501	G_NODE_113_length_109421_cov_26__46____46__g8501
NODE_111_length_110367_cov_27..g8439	G_NODE_111_length_110367_cov_27__46____46__g8439
NODE_111_length_110367_cov_27..g8414	G_NODE_111_length_110367_cov_27__46____46__g8414
NODE_109_length_110887_cov_27..g8365	G_NODE_109_length_110887_cov_27__46____46__g8365
NODE_118_length_103729_cov_26..g8705	G_NODE_118_length_103729_cov_26__46____46__g8705
NODE_118_length_103729_cov_26..g8706	G_NODE_118_length_103729_cov_26__46____46__g8706
NODE_118_length_103729_cov_26..g8707	G_NODE_118_length_103729_cov_26__46____46__g8707
NODE_119_length_103716_cov_27..g8716	G_NODE_119_length_103716_cov_27__46____46__g8716
NODE_119_length_103716_cov_27..g8735	G_NODE_119_length_103716_cov_27__46____46__g8735
NODE_122_length_100011_cov_27..g8814	G_NODE_122_length_100011_cov_27__46____46__g8814
NODE_123_length_99989_cov_27.5.g8840	G_NODE_123_length_99989_cov_27__46__5__46__g8840
NODE_131_length_94536_cov_26.8.g9110	G_NODE_131_length_94536_cov_26__46__8__46__g9110
NODE_131_length_94536_cov_26.8.g9124	G_NODE_131_length_94536_cov_26__46__8__46__g9124
NODE_132_length_93426_cov_27.9.g9128	G_NODE_132_length_93426_cov_27__46__9__46__g9128
NODE_139_length_87412_cov_26.5.g9331	G_NODE_139_length_87412_cov_26__46__5__46__g9331
NODE_151_length_76219_cov_27.6.g9698	G_NODE_151_length_76219_cov_27__46__6__46__g9698
NODE_153_length_75119_cov_27.1.g9754	G_NODE_153_length_75119_cov_27__46__1__46__g9754
NODE_156_length_73428_cov_27.0.g9816	G_NODE_156_length_73428_cov_27__46__0__46__g9816
NODE_179_length_54418_cov_33.8.g10307	G_NODE_179_length_54418_cov_33__46__8__46__g10307
NODE_189_length_50265_cov_26.7.g10489	G_NODE_189_length_50265_cov_26__46__7__46__g10489
NODE_208_length_39883_cov_26.1.g10758	G_NODE_208_length_39883_cov_26__46__1__46__g10758
NODE_208_length_39883_cov_26.1.g10769	G_NODE_208_length_39883_cov_26__46__1__46__g10769
NODE_224_length_33459_cov_26.2.g10919	G_NODE_224_length_33459_cov_26__46__2__46__g10919
NODE_230_length_32041_cov_26.7.g10973	G_NODE_230_length_32041_cov_26__46__7__46__g10973
NODE_231_length_31577_cov_27.1.g10987	G_NODE_231_length_31577_cov_27__46__1__46__g10987
NODE_245_length_25792_cov_28.5.g11125	G_NODE_245_length_25792_cov_28__46__5__46__g11125
NODE_6_length_411765_cov_27.80.g1081	G_NODE_6_length_411765_cov_27__46__80__46__g1081
NODE_7_length_410815_cov_26.94.g1134	G_NODE_7_length_410815_cov_26__46__94__46__g1134
NODE_237_length_29628_cov_26.5.g11045	G_NODE_237_length_29628_cov_26__46__5__46__g11045
NODE_8_length_406910_cov_27.48.g1378	G_NODE_8_length_406910_cov_27__46__48__46__g1378
NODE_8_length_406910_cov_27.48.g1377	G_NODE_8_length_406910_cov_27__46__48__46__g1377
NODE_11_length_392942_cov_27.0.g1784	G_NODE_11_length_392942_cov_27__46__0__46__g1784
NODE_42_length_223018_cov_26.8.g4793	G_NODE_42_length_223018_cov_26__46__8__46__g4793
NODE_43_length_222341_cov_26.6.g4837	G_NODE_43_length_222341_cov_26__46__6__46__g4837
NODE_43_length_222341_cov_26.6.g4867	G_NODE_43_length_222341_cov_26__46__6__46__g4867
NODE_46_length_219541_cov_27.4.g5074	G_NODE_46_length_219541_cov_27__46__4__46__g5074
NODE_47_length_214060_cov_27.1.g5166	G_NODE_47_length_214060_cov_27__46__1__46__g5166
NODE_47_length_214060_cov_27.1.g5156	G_NODE_47_length_214060_cov_27__46__1__46__g5156
NODE_48_length_212693_cov_26.3.g5238	G_NODE_48_length_212693_cov_26__46__3__46__g5238
NODE_50_length_206616_cov_28.5.g5353	G_NODE_50_length_206616_cov_28__46__5__46__g5353
NODE_50_length_206616_cov_28.5.g5365	G_NODE_50_length_206616_cov_28__46__5__46__g5365
NODE_50_length_206616_cov_28.5.g5382	G_NODE_50_length_206616_cov_28__46__5__46__g5382
NODE_50_length_206616_cov_28.5.g5388	G_NODE_50_length_206616_cov_28__46__5__46__g5388
NODE_50_length_206616_cov_28.5.g5393	G_NODE_50_length_206616_cov_28__46__5__46__g5393
NODE_52_length_197255_cov_26.9.g5489	G_NODE_52_length_197255_cov_26__46__9__46__g5489
NODE_52_length_197255_cov_26.9.g5488	G_NODE_52_length_197255_cov_26__46__9__46__g5488
NODE_53_length_196776_cov_30.8.g5597	G_NODE_53_length_196776_cov_30__46__8__46__g5597
NODE_53_length_196776_cov_30.8.g5596	G_NODE_53_length_196776_cov_30__46__8__46__g5596
NODE_12_length_368260_cov_29.4.g1851	G_NODE_12_length_368260_cov_29__46__4__46__g1851
NODE_40_length_228955_cov_27.5.g4627	G_NODE_40_length_228955_cov_27__46__5__46__g4627
NODE_2_length_654939_cov_26.45.g278	G_NODE_2_length_654939_cov_26__46__45__46__g278
NODE_36_length_239177_cov_28.5.g4281	G_NODE_36_length_239177_cov_28__46__5__46__g4281
NODE_1_length_670061_cov_26.98.g22	G_NODE_1_length_670061_cov_26__46__98__46__g22
NODE_177_length_55115_cov_27.8.g10253	G_NODE_177_length_55115_cov_27__46__8__46__g10253
NODE_8_length_406910_cov_27_46_48_46_g1374	G_NODE_8_length_406910_cov_27_46_48_46_g1374
NODE_1_length_670061_cov_26.98.g1	G_NODE_1_length_670061_cov_26__46__98__46__g1
NODE_145_length_83040_cov_26.3.g9538	G_NODE_145_length_83040_cov_26__46__3__46__g9538
NODE_42_length_223018_cov_26.8.g4737	G_NODE_42_length_223018_cov_26__46__8__46__g4737
NODE_40_length_228955_cov_27.5.g4645	G_NODE_40_length_228955_cov_27__46__5__46__g4645
NODE_3_length_556175_cov_27.01.g538	G_NODE_3_length_556175_cov_27__46__01__46__g538
NODE_83_length_137659_cov_27.2.g7269	G_NODE_83_length_137659_cov_27__46__2__46__g7269
NODE_53_length_196776_cov_30.8.g5575	G_NODE_53_length_196776_cov_30__46__8__46__g5575
NODE_70_length_156640_cov_26.7.g6622	G_NODE_70_length_156640_cov_26__46__7__46__g6622
NODE_132_length_93426_cov_27.9.g9150	G_NODE_132_length_93426_cov_27__46__9__46__g9150
NODE_1_length_670061_cov_26.98.g28	G_NODE_1_length_670061_cov_26__46__98__46__g28
NODE_26_length_259969_cov_27.4.g3405	G_NODE_26_length_259969_cov_27__46__4__46__g3405
NODE_188_length_50411_cov_26.7.g10472	G_NODE_188_length_50411_cov_26__46__7__46__g10472
NODE_51_length_199863_cov_26.9.g5470	G_NODE_51_length_199863_cov_26__46__9__46__g5470
NODE_21_length_297574_cov_26.8.g2995	G_NODE_21_length_297574_cov_26__46__8__46__g2995
NODE_181_length_54163_cov_26.8.g10349	G_NODE_181_length_54163_cov_26__46__8__46__g10349
NODE_181_length_54163_cov_26.8.g10350	G_NODE_181_length_54163_cov_26__46__8__46__g10350
NODE_171_length_58037_cov_26.9.g10138	G_NODE_171_length_58037_cov_26__46__9__46__g10138
G_NODE_35_length_240790_cov_27_46_3_46_g4170	G_G_NODE_35_length_240790_cov_27_46_3_46_g4170
NODE_184_length_53588_cov_26.8.g10409	G_NODE_184_length_53588_cov_26__46__8__46__g10409
NODE_39_length_231879_cov_29.3.g4543	G_NODE_39_length_231879_cov_29__46__3__46__g4543
G_NODE_65_length_163929_cov_26_46_8_46_g6311	G_G_NODE_65_length_163929_cov_26_46_8_46_g6311
NODE_74_length_150323_cov_27.5.g6805	G_NODE_74_length_150323_cov_27__46__5__46__g6805
NODE_48_length_212693_cov_26.3.g5216	G_NODE_48_length_212693_cov_26__46__3__46__g5216
NODE_8_length_406910_cov_27.48.g1332	G_NODE_8_length_406910_cov_27__46__48__46__g1332
NODE_44_length_222088_cov_27.0.g4935	G_NODE_44_length_222088_cov_27__46__0__46__g4935
G_NODE_57_length_176316_cov_27_46_6_46_g5834	G_G_NODE_57_length_176316_cov_27_46_6_46_g5834
G_NODE_206_length_41826_cov_26_46_3_46_g10735	G_G_NODE_206_length_41826_cov_26_46_3_46_g10735
G_NODE_121_length_101246_cov_27_46_46_g8778	G_G_NODE_121_length_101246_cov_27_46_46_g8778
G_NODE_50_length_206616_cov_28_46_5_46_g5365	G_G_NODE_50_length_206616_cov_28_46_5_46_g5365
G_NODE_104_length_115211_cov_27_46_46_g8155	G_G_NODE_104_length_115211_cov_27_46_46_g8155
G_NODE_35_length_240790_cov_27_46_3_46_g4253	G_G_NODE_35_length_240790_cov_27_46_3_46_g4253
NODE_162_length_68047_cov_26.7.g9965	G_NODE_162_length_68047_cov_26__46__7__46__g9965
NODE_41_length_228709_cov_27.1.g4680	G_NODE_41_length_228709_cov_27__46__1__46__g4680
NODE_10_length_395589_cov_26.8.g1620	G_NODE_10_length_395589_cov_26__46__8__46__g1620
NODE_155_length_73617_cov_27.6.g9788	G_NODE_155_length_73617_cov_27__46__6__46__g9788
NODE_61_length_173278_cov_26.9.g6065	G_NODE_61_length_173278_cov_26__46__9__46__g6065
NODE_82_length_138544_cov_28.8.g7196	G_NODE_82_length_138544_cov_28__46__8__46__g7196
NODE_220_length_35414_cov_26.9.g10878	G_NODE_220_length_35414_cov_26__46__9__46__g10878
NODE_80_length_144745_cov_26.9.g7122	G_NODE_80_length_144745_cov_26__46__9__46__g7122
NODE_80_length_144745_cov_26.9.g7124	G_NODE_80_length_144745_cov_26__46__9__46__g7124
NODE_1_length_670061_cov_26.98.g19	G_NODE_1_length_670061_cov_26__46__98__46__g19
NODE_155_length_73617_cov_27.6.g9796	G_NODE_155_length_73617_cov_27__46__6__46__g9796
NODE_155_length_73617_cov_27.6.g9795	G_NODE_155_length_73617_cov_27__46__6__46__g9795
NODE_15_length_354016_cov_27.6.g2298	G_NODE_15_length_354016_cov_27__46__6__46__g2298
NODE_15_length_354016_cov_27.6.g2243	G_NODE_15_length_354016_cov_27__46__6__46__g2243
NODE_15_length_354016_cov_27.6.g2242	G_NODE_15_length_354016_cov_27__46__6__46__g2242
NODE_80_length_144745_cov_26.9.g7092	G_NODE_80_length_144745_cov_26__46__9__46__g7092
NODE_10_length_395589_cov_26.8.g1676	G_NODE_10_length_395589_cov_26__46__8__46__g1676
NODE_17_length_338202_cov_27.7.g2519	G_NODE_17_length_338202_cov_27__46__7__46__g2519
NODE_10_length_395589_cov_26.8.g1668	G_NODE_10_length_395589_cov_26__46__8__46__g1668
NODE_3_length_556175_cov_27.01.g577	G_NODE_3_length_556175_cov_27__46__01__46__g577
NODE_101_length_117498_cov_27..g8073	G_NODE_101_length_117498_cov_27__46____46__g8073
NODE_33_length_243588_cov_26.2.g4050	G_NODE_33_length_243588_cov_26__46__2__46__g4050
NODE_110_length_110843_cov_27..g8397	G_NODE_110_length_110843_cov_27__46____46__g8397
NODE_72_length_151002_cov_26.9.g6716	G_NODE_72_length_151002_cov_26__46__9__46__g6716
NODE_3_length_556175_cov_27.01.g574	G_NODE_3_length_556175_cov_27__46__01__46__g574
NODE_3_length_556175_cov_27.01.g575	G_NODE_3_length_556175_cov_27__46__01__46__g575
NODE_3_length_556175_cov_27.01.g576	G_NODE_3_length_556175_cov_27__46__01__46__g576
NODE_17_length_338202_cov_27.7.g2518	G_NODE_17_length_338202_cov_27__46__7__46__g2518
NODE_10_length_395589_cov_26.8.g1677	G_NODE_10_length_395589_cov_26__46__8__46__g1677
NODE_42_length_223018_cov_26.8.g4781	G_NODE_42_length_223018_cov_26__46__8__46__g4781
NODE_47_length_214060_cov_27.1.g5182	G_NODE_47_length_214060_cov_27__46__1__46__g5182
NODE_39_length_231879_cov_29.3.g4502	G_NODE_39_length_231879_cov_29__46__3__46__g4502
NODE_14_length_355240_cov_27.0.g2210	G_NODE_14_length_355240_cov_27__46__0__46__g2210
NODE_14_length_355240_cov_27.0.g2193	G_NODE_14_length_355240_cov_27__46__0__46__g2193
NODE_85_length_134555_cov_34.2.g7341	G_NODE_85_length_134555_cov_34__46__2__46__g7341
NODE_27_length_259938_cov_27.3.g3580	G_NODE_27_length_259938_cov_27__46__3__46__g3580
NODE_27_length_259938_cov_27.3.g3581	G_NODE_27_length_259938_cov_27__46__3__46__g3581
NODE_154_length_74153_cov_26.9.g9761	G_NODE_154_length_74153_cov_26__46__9__46__g9761
NODE_156_length_73428_cov_27.0.g9813	G_NODE_156_length_73428_cov_27__46__0__46__g9813
NODE_154_length_74153_cov_26.9.g9770	G_NODE_154_length_74153_cov_26__46__9__46__g9770
NODE_19_length_334163_cov_27.7.g2727	G_NODE_19_length_334163_cov_27__46__7__46__g2727
NODE_23_length_273380_cov_26.9.g3137	G_NODE_23_length_273380_cov_26__46__9__46__g3137
NODE_42_length_223018_cov_26.8.g4769	G_NODE_42_length_223018_cov_26__46__8__46__g4769
NODE_136_length_89519_cov_28.0.g9280	G_NODE_136_length_89519_cov_28__46__0__46__g9280
NODE_73_length_150420_cov_28.7.g6767	G_NODE_73_length_150420_cov_28__46__7__46__g6767
NODE_61_length_173278_cov_26.9.g6070	G_NODE_61_length_173278_cov_26__46__9__46__g6070
NODE_85_length_134555_cov_34.2.g7342	G_NODE_85_length_134555_cov_34__46__2__46__g7342
NODE_1_length_670061_cov_26.98.g78	G_NODE_1_length_670061_cov_26__46__98__46__g78
NODE_33_length_243588_cov_26.2.g3999	G_NODE_33_length_243588_cov_26__46__2__46__g3999
NODE_9_length_401396_cov_27.21.g1513	G_NODE_9_length_401396_cov_27__46__21__46__g1513
NODE_103_length_117134_cov_27..g8132	G_NODE_103_length_117134_cov_27__46____46__g8132
NODE_39_length_231879_cov_29.3.g4511	G_NODE_39_length_231879_cov_29__46__3__46__g4511
NODE_60_length_174043_cov_33.4.g6041	G_NODE_60_length_174043_cov_33__46__4__46__g6041
NODE_72_length_151002_cov_26.9.g6720	G_NODE_72_length_151002_cov_26__46__9__46__g6720
NODE_2_length_654939_cov_26.45.g430	G_NODE_2_length_654939_cov_26__46__45__46__g430
NODE_10_length_395589_cov_26.8.g1623	G_NODE_10_length_395589_cov_26__46__8__46__g1623
NODE_2_length_654939_cov_26.45.g385	G_NODE_2_length_654939_cov_26__46__45__46__g385
NODE_202_length_45316_cov_40.9.g10689	G_NODE_202_length_45316_cov_40__46__9__46__g10689
NODE_10_length_395589_cov_26.8.g1595	G_NODE_10_length_395589_cov_26__46__8__46__g1595
NODE_3_length_556175_cov_27.01.g623	G_NODE_3_length_556175_cov_27__46__01__46__g623
NODE_10_length_395589_cov_26.8.g1554	G_NODE_10_length_395589_cov_26__46__8__46__g1554
[truncated: 668 more rows]
